# Supplementary material for: Preliminary comparative genomics revealed pathogenic potential and international spread of Staphylococcus argenteus
Source: BMC Genomics. 2017 Oct 23;18:808. doi: 10.1186/s12864-017-4149-9 (PMC5651615; doi:10.1186/s12864-017-4149-9)
Supplement: Supplementary file 3 — Complete list of homologous gene families in S. aureus complex (SAC) genomes. Fifty-one SAC genomes were analyzed. The 4249 homologous gene families were identified and are listed. Several gene loci were found to be missing in gene calling or present as pseudogenes. Notations are as follows: red text, internal stop; bold text, frameshifted; italicized text, incomplete because of assembly; underlined text, multiple problems; italicized and underlined, missing start or stop codon; regular, missing in original gene calling. (XLSX 1666 kb) [file 12864_2017_4149_MOESM3_ESM.xlsx]

## Sheet: Sheet2
Table S1 Complete list of homologous gene families in S. aureus complex (SAC) genomes. Fifty-one SAC genomes were analyzed. The 4,249 homologous families were identified and are listed. Several gene loci were found to be missing in gene calling or present as pseudogenes. Notations are as followes: red text, internal stop; bold text, frameshifted; italicized text, incomplete because of assembly; u…
Gene family no.	S. aureus																														S. argenteus															S. schweitzeri
	6850	04-02981	11819-97	ATCC 25923	CA-347	CN1	COL	DAR4145	ED133	FDA209P	H-EMRSA-15	JH1	JKD6159	JS395	LGA251	M013	MN8	MRSA252	MS4	MW2	N315	NCTC 8325	Newman	RF122	RKI4	ST228/16035	ST398/S0385	TW20	V2200	XQ	1299_SAUR	F87619	FJABA32044V6S	H115100079	LBSA043	M051_MSHR	M21126	M260_MSHR	MSHR1132	SH3	SJTU F20124	SJTU F20419	SJTU F21164	SJTU F21224	SJTU F21285	FSA037	FSA084	FSA090	FSA096
	NC_007795.1	NC_002745.2	NC_009782.1	NC_013450.1	NC_017342.1	NC_022113.1	NC_017347.1	NZ_CP010526.1	NC_017349.1	NC_017343.1	NC_022226.1	NZ_CP007454.1	NZ_CP007690.1	NZ_CP006630.1	NZ_CP007499.1	NZ_CP009361.1	NZ_CP010296.1	NZ_CP010297.1	NZ_CP010298.1	NZ_LN626917.1	NC_020529.1	NC_020564.1	NC_020537.1	NZ_CP007670.1	CP007676.1	NC_020533.1	NC_007622.1	NZ_CP012015.1	NZ_AP017320.1	NZ_AP014653.1	JVUX01	JGHK01	CCEE01	CCEP01	CCEM01	CCEN01	JGMK01	CCEF01	NC_016941.1	CVOP01	LWAN00000000	LWAO00000000	LWAP00000000	LWAQ00000000	LWAR00000000	CCEH01	CCEL01	CCEO01	CCEK01
Family0001	RSAU_RS02450/RSAU_RS04455/RSAU_RS12805	SA2981_RS02690/SA2981_RS04910/SA2981_RS13425	MS7_RS02800/MS7_RS04990/MS7_RS13735	KQ76_RS02515/KQ76_RS13085/KQ76_RS04370	CA347_RS02735/CA347_RS04600/CA347_RS13615	SAKOR_RS02615/SAKOR_RS04475/SAKOR_RS13020	SACOL_RS02960/SACOL_RS05010/SACOL_RS13425	RU53_RS02665/RU53_RS04995/RU53_RS13565	SAOV_RS02880/SAOV_RS04720/SAOV_RS13655	SAFDA_RS02525/SAFDA_RS04545/SAFDA_RS13140	ER16_RS02580/ER16_RS04440/ER16_RS13560	SAURJH1_RS02975/SAURJH1_RS14005/SAURJH1_RS05200	SAA6159_RS02560/SAA6159_RS04430/SAA6159_RS13270	ACH32_RS09925/ACH32_RS11720/ACH32_RS06160	SARLGA251_RS02545/SARLGA251_RS04825/SARLGA251_RS12880	M013TW_RS02595/M013TW_RS04595/M013TW_RS13080	HMPREF0769_RS02165/HMPREF0769_RS05505/HMPREF0769_RS00120	SAR_RS02745/SAR_RS13795/SAR_RS04770	NI36_RS02605/NI36_RS04610/NI36_RS12680	MW_RS02655/MW_RS04620/MW_RS13380	SA_RS02840/SA_RS04740/SA_RS13385	SAOUHSC_00505/SAOUHSC_00912/SAOUHSC_02862	NWMN_RS02845/NWMN_RS04760/NWMN_RS14070	SAB_RS02620/SAB_RS13080/SAB_RS04525	AA961_RS02495/AA961_RS04345/AA961_RS12975	SAI4T8_RS02580/SAI4T8_RS04500/SAI4T8_RS13005	SAPIG_RS03090/SAPIG_RS05075/SAPIG_RS13665	SATW20_RS03190/SATW20_RS05220/SATW20_RS14685	EP20_RS02705/EP20_RS04710/EP20_RS13570	ASU36_RS00040/ASU36_RS01880/ASU36_RS11000	ADL71_RS06155/ADL71_RS04380/ADL71_RS07460	V676_RS13005/V676_RS08970/V676_RS07395	ERS140248_RS04295/ERS140248_RS13035/ERS140248_RS02375	ERS154949_RS00045/ERS154949_RS08015/ERS154949_RS01850	ERS140026_RS10045/ERS140026_RS07000/ERS140026_RS00475	ERS140254_RS00040/ERS140254_RS08590/ERS140254_RS02010	V694_RS14995/V694_RS11960/V694_RS07695	ERS140095_RS10260/ERS140095_RS02445/ERS140095_RS08315	SAMSHR1132_RS02510/SAMSHR1132_RS12565/SAMSHR1132_RS04335	AC742_RS06950/AC742_RS03485/AC742_RS09175	A4U95_02960/A4U95_07750/A4U95_13110	A4R30_07885/A4R30_02830/A4R30_12865	A4R31_04900/A4R31_09845/A4R31_10815	A4R32_09410/A4R32_02320/A4R32_10455	A4R33_10010/A4R33_10290/A4R33_10590	ERS140147_RS13465/ERS140147_RS09400/ERS140147_RS07345	ERS140266_RS07420/ERS140266_RS00185/ERS140266_RS11350	ERS140239_RS02375/ERS140239_RS04395/ERS140239_RS06610	ERS140159_RS06675/ERS140159_RS12215/ERS140159_RS09880
Family0002	RSAU_RS00270/RSAU_RS12250	SA2981_RS00510/SA2981_RS07370/SA2981_RS12865	MS7_RS00595/MS7_RS07450/MS7_RS13200	KQ76_RS00265/KQ76_RS06995/KQ76_RS12560	CA347_RS00570/CA347_RS13095/CA347_RS07070	SAKOR_RS00365/SAKOR_RS06960/SAKOR_RS12465	SACOL_RS00435/SACOL_RS07515/SACOL_RS12855	RU53_RS00435/RU53_RS07555/RU53_RS13020	SAOV_RS00270/SAOV_RS07525/SAOV_RS13130	SAFDA_RS00295/SAFDA_RS07090/SAFDA_RS12620	ER16_RS00385/ER16_RS07075/ER16_RS12980	SAURJH1_RS00480/SAURJH1_RS07975/SAURJH1_RS13455	SAA6159_RS00430/SAA6159_RS06915/SAA6159_RS12700	ACH32_RS07785/ACH32_RS05660/ACH32_RS00010	SARLGA251_RS00405/SARLGA251_RS07275/SARLGA251_RS12335	M013TW_RS00435/M013TW_RS07095/M013TW_RS12485	HMPREF0769_RS04345/HMPREF0769_RS12250/HMPREF0769_RS06005	SAR_RS00515/SAR_RS07400/SAR_RS13290	NI36_RS00435/NI36_RS07075/NI36_RS12105	MW_RS00415/MW_RS07120/MW_RS12845	SA_RS00655/SA_RS07195/SA_RS12825	SAOUHSC_00058/SAOUHSC_01448/SAOUHSC_02740	NWMN_RS00280/NWMN_RS07595/NWMN_RS13500	SAB_RS00240/SAB_RS12580/SAB_RS06980	AA961_RS00265/AA961_RS06970/AA961_RS12415	SAI4T8_RS00395/SAI4T8_RS06970/SAI4T8_RS12455	SAPIG_RS00565/SAPIG_RS07495/SAPIG_RS13140	SATW20_RS00600/SATW20_RS07735/SATW20_RS14140	EP20_RS00395/EP20_RS07220/EP20_RS13000	ASU36_RS12150/ASU36_RS04560/ASU36_RS10485	ADL71_RS02370/ADL71_RS11900/ADL71_RS03120	V676_RS16075/V676_RS06235/V676_RS04860	ERS140248_RS09285/ERS140248_RS07990/ERS140248_RS06580	ERS154949_RS09220/ERS154949_RS07520/ERS154949_RS04510	ERS140026_RS08220/ERS140026_RS06435/ERS140026_RS02800	ERS140254_RS04375/ERS140254_RS09730/ERS140254_RS08100	V694_RS10550/V694_RS14450/V694_RS04150	ERS140095_RS01315/ERS140095_RS02935/ERS140095_RS05960	SAMSHR1132_RS00410/SAMSHR1132_RS12065/SAMSHR1132_RS06700	AC742_RS04705/AC742_RS02920/AC742_RS11510	A4U95_06645/A4U95_09305/A4U95_01745	A4R30_07430/A4R30_01995/A4R30_10205	A4R31_10485/A4R31_02775/A4R31_04760	A4R32_07845/A4R32_06835/A4R32_08355	A4R33_13230/A4R33_06080/A4R33_02285	ERS140147_RS04005/ERS140147_RS02690	ERS140266_RS06470/ERS140266_RS04555	ERS140239_RS03595/ERS140239_RS02430	ERS140159_RS05260/ERS140159_RS00635
Family0003	RSAU_RS12205/RSAU_RS08270	SA2981_RS12820/SA2981_RS08730	MS7_RS13155/MS7_RS09090	KQ76_RS08650/KQ76_RS12515	CA347_RS08730/CA347_RS13050	SAKOR_RS12420/SAKOR_RS08275	SACOL_RS12810/SACOL_RS08915	RU53_RS12975/RU53_RS09205	SAOV_RS13085/SAOV_RS08810	SAFDA_RS12575/SAFDA_RS08430	ER16_RS08755/ER16_RS12935	SAURJH1_RS13410/SAURJH1_RS09340	SAA6159_RS08590/SAA6159_RS12655	ACH32_RS01325/ACH32_RS05615	SARLGA251_RS12290/SARLGA251_RS08565	M013TW_RS12440/M013TW_RS08755	HMPREF0769_RS06050/HMPREF0769_RS10610	SAR_RS13245/SAR_RS09085	NI36_RS12060/NI36_RS09050	MW_RS12800/MW_RS08750	SA_RS08555	SAOUHSC_02729/SAOUHSC_01803	NWMN_RS13455/NWMN_RS08915	SAB_RS12535/SAB_RS08310	AA961_RS12370/AA961_RS08280	SAI4T8_RS12410/SAI4T8_RS08330	SAPIG_RS09145/SAPIG_RS13100	SATW20_RS14095/SATW20_RS09095	EP20_RS12955/EP20_RS08865	ASU36_RS10440/ASU36_RS06200	ADL71_RS02045/ADL71_RS11865/ADL71_RS04620	V676_RS06205/V676_RS09505/V676_RS16385	ERS140248_RS05320/ERS140248_RS07955/ERS140248_RS08495	ERS154949_RS03235/ERS154949_RS07485/ERS154949_RS10025	ERS140026_RS04055/ERS140026_RS06400/ERS140026_RS09405	ERS140254_RS05665/ERS140254_RS08065/ERS140254_RS10540	V694_RS12585/V694_RS14420/V694_RS14150	ERS140095_RS02970/ERS140095_RS04700/ERS140095_RS00540	SAMSHR1132_RS08080/SAMSHR1132_RS12030/SAMSHR1132_RS01205	AC742_RS13080/AC742_RS02885/AC742_RS05685	A4U95_01710/A4U95_06010/A4U95_04130	A4R30_01960/A4R30_04045/A4R30_08220	A4R31_02740/A4R31_05530/A4R31_04275	A4R32_06800/A4R32_08735/A4R32_08185	A4R33_03545/A4R33_06045/A4R33_07375	ERS140147_RS04035/ERS140147_RS04515	ERS140266_RS06440/ERS140266_RS03260	ERS140239_RS03625/ERS140239_RS11385	ERS140159_RS05290/ERS140159_RS01920
Family0004	RSAU_RS00030/RSAU_RS06550	SA2981_RS00030/SA2981_RS06930	MS7_RS00140/MS7_RS07005	KQ76_RS00030/KQ76_RS06565	CA347_RS00030/CA347_RS06645	SAKOR_RS00030/SAKOR_RS06530	SACOL_RS00050/SACOL_RS07075	RU53_RS00030/RU53_RS07010	SAOV_RS00030/SAOV_RS07100	SAFDA_RS00030/SAFDA_RS06655	ER16_RS00030/ER16_RS06560	SAURJH1_RS00030/SAURJH1_RS07535	SAA6159_RS00030/SAA6159_RS06490	ACH32_RS07070/ACH32_RS13765	SARLGA251_RS00030/SARLGA251_RS06815	M013TW_RS00035/M013TW_RS06680	HMPREF0769_RS04580/HMPREF0769_RS12675	SAR_RS00030/SAR_RS06975	NI36_RS00035/NI36_RS06660	MW_RS00030/MW_RS06670	SA_RS00170/SA_RS06755	SAOUHSC_00006/SAOUHSC_01352	NWMN_RS00030/NWMN_RS07145	SAB_RS00030/SAB_RS06530	AA961_RS00030/AA961_RS06535	SAI4T8_RS00030/SAI4T8_RS06530	SAPIG_RS00030/SAPIG_RS07060	SATW20_RS00030/SATW20_RS07290	EP20_RS00030/EP20_RS06770	ASU36_RS04130/ASU36_RS11920	ADL71_RS08930/ADL71_RS11480	V676_RS04485/V676_RS09990	ERS140248_RS00410/ERS140248_RS09545	ERS154949_RS04910/ERS154949_RS08900	ERS140026_RS02400/ERS140026_RS07925	ERS140254_RS03975/ERS140254_RS09500	V694_RS03775/V694_RS13490	ERS140095_RS01545/ERS140095_RS06360	SAMSHR1132_RS00030/SAMSHR1132_RS06290	AC742_RS11110/AC742_RS04410	A4U95_02205/A4U95_12070	A4R30_04990/A4R30_09190	A4R31_03165/A4R31_11750	A4R32_05265/A4R32_12945	A4R33_01880/A4R33_07985	ERS140147_RS05920/ERS140147_RS08670	ERS140266_RS01085/ERS140266_RS09150	ERS140239_RS01095/ERS140239_RS10915	ERS140159_RS00230/ERS140159_RS03115
Family0005	RSAU_RS00290/RSAU_RS11805	SA2981_RS00540/SA2981_RS12420	MS7_RS00615/MS7_RS12770	KQ76_RS00285/KQ76_RS12120	CA347_RS00600/CA347_RS12670	SAKOR_RS00395/SAKOR_RS12030	SACOL_RS00465/SACOL_RS12410	RU53_RS00455/RU53_RS12560	SAOV_RS00290/SAOV_RS12690	SAFDA_RS00325/SAFDA_RS12185	ER16_RS00405/ER16_RS12530	SAURJH1_RS00510/SAURJH1_RS13010	SAA6159_RS00460/SAA6159_RS12280	ACH32_RS05245/ACH32_RS07820	SARLGA251_RS00435/SARLGA251_RS11895	M013TW_RS00465/M013TW_RS12050	HMPREF0769_RS04325/HMPREF0769_RS06450	SAR_RS00535/SAR_RS12845	NI36_RS00465/NI36_RS11670	MW_RS00435/MW_RS12395	SA_RS00685/SA_RS12380	SAOUHSC_00067/SAOUHSC_02648	NWMN_RS00310/NWMN_RS13055	SAB_RS00270/SAB_RS12145	AA961_RS00285/AA961_RS11965	SAI4T8_RS00425/SAI4T8_RS12010	SAPIG_RS00585/SAPIG_RS12710	SATW20_RS00620/SATW20_RS13690	EP20_RS00425/EP20_RS12555	ASU36_RS10045/ASU36_RS12180	ADL71_RS02340/ADL71_RS10410	V676_RS05860/V676_RS16105	ERS140248_RS07585/ERS140248_RS09255	ERS154949_RS07095/ERS154949_RS09240	ERS140026_RS06025/ERS140026_RS08250	ERS140254_RS07690/ERS140254_RS09760	V694_RS07295/V694_RS10520	ERS140095_RS01285/ERS140095_RS03345	SAMSHR1132_RS00440/SAMSHR1132_RS11665	AC742_RS02515/AC742_RS04735	A4U95_01500/A4U95_09335	A4R30_01015/A4R30_07460	A4R31_00810/A4R31_10515	A4R32_01015/A4R32_07875	A4R33_05680/A4R33_13260	ERS140147_RS04410/ERS140147_RS06165	ERS140266_RS01355/ERS140266_RS06070	ERS140239_RS04000/ERS140239_RS12445	ERS140159_RS03370/ERS140159_RS05665
Family0006	RSAU_RS03005/RSAU_RS12210	SA2981_RS03220/SA2981_RS12825	MS7_RS03660/MS7_RS13160	KQ76_RS03045/KQ76_RS12520	CA347_RS03270/CA347_RS13055	SAKOR_RS03145/SAKOR_RS12425	SACOL_RS03535/SACOL_RS12815	RU53_RS03550/RU53_RS12980	SAOV_RS03410/SAOV_RS13090	SAFDA_RS03095/SAFDA_RS12580	ER16_RS03105/ER16_RS12940	SAURJH1_RS03500/SAURJH1_RS13415	SAA6159_RS03095/SAA6159_RS12660	ACH32_RS05620/ACH32_RS10465	SARLGA251_RS03080/SARLGA251_RS12295	M013TW_RS03145/M013TW_RS12445	HMPREF0769_RS01635/HMPREF0769_RS06045	SAR_RS03270/SAR_RS13250	NI36_RS03150/NI36_RS12065	MW_RS03230/MW_RS12805	SA_RS03370/SA_RS12785	SAOUHSC_00633/SAOUHSC_02731	NWMN_RS03420/NWMN_RS13460	SAB_RS03165/SAB_RS12540	AA961_RS03020/AA961_RS12375	SAI4T8_RS03115/SAI4T8_RS12415	SAPIG_RS03655/SAPIG_RS13105	SATW20_RS03765/SATW20_RS14100	EP20_RS03280/EP20_RS12960	ASU36_RS00565/ASU36_RS10445	ADL71_RS00950/ADL71_RS11870	V676_RS06210/V676_RS08525	ERS140248_RS03710/ERS140248_RS07960	ERS154949_RS00560/ERS154949_RS07490	ERS140026_RS06405/ERS140026_RS10640	ERS140254_RS00635/ERS140254_RS08070	V694_RS05505/V694_RS14425	ERS140095_RS02965/ERS140095_RS09655	SAMSHR1132_RS03035/SAMSHR1132_RS12035	AC742_RS07545/AC742_RS02890	A4U95_01715/A4U95_05850	A4R30_01965/A4R30_09710	A4R31_02745/A4R31_05140	A4R32_06805/A4R32_07110	A4R33_03845/A4R33_06050	ERS140147_RS04030/ERS140147_RS05665	ERS140266_RS06445/ERS140266_RS06855	ERS140239_RS01810/ERS140239_RS03620	ERS140159_RS05285/ERS140159_RS07235
Family0007	RSAU_RS11800/RSAU_RS13120	SA2981_RS12415/SA2981_RS13740	MS7_RS12765/MS7_RS14035	KQ76_RS12115/KQ76_RS13380	CA347_RS12665/CA347_RS13915	SAKOR_RS12025/SAKOR_RS13330	SACOL_RS12405/SACOL_RS13725	RU53_RS12555/RU53_RS13875	SAOV_RS12685/SAOV_RS13960	SAFDA_RS12180/SAFDA_RS13450	ER16_RS12525/ER16_RS13880	SAURJH1_RS13005/SAURJH1_RS14325	SAA6159_RS12275/SAA6159_RS13585	ACH32_RS05240/ACH32_RS06455	SARLGA251_RS11890/SARLGA251_RS13190	M013TW_RS12045/M013TW_RS13405	HMPREF0769_RS06455/HMPREF0769_RS05210	SAR_RS12840/SAR_RS14090	NI36_RS11665/NI36_RS13005	MW_RS12390/MW_RS13690	SA_RS12375/SA_RS13735	SAOUHSC_02647/SAOUHSC_02927	NWMN_RS13050/NWMN_RS14370	SAB_RS12140/SAB_RS13385	AA961_RS11960/AA961_RS13280	SAI4T8_RS12005/SAI4T8_RS13355	SAPIG_RS12705/SAPIG_RS13965	SATW20_RS13685/SATW20_RS15085	EP20_RS12550/EP20_RS13870	ASU36_RS10040/ASU36_RS11315	ADL71_RS04110/ADL71_RS10415	V676_RS09230/V676_RS05855	ERS140248_RS07580/ERS140248_RS10170	ERS154949_RS07080/ERS154949_RS08290	ERS140026_RS07270/ERS140026_RS06020	ERS140254_RS07685/ERS140254_RS08865	V694_RS12220/V694_RS07290	ERS140095_RS03350/ERS140095_RS02165	SAMSHR1132_RS11660/SAMSHR1132_RS12840	AC742_RS03755/AC742_RS02510	A4U95_01495/A4U95_03560	A4R30_03100/A4R30_01010	A4R31_06565/A4R31_00805	A4R32_02590/A4R32_01010	A4R33_06890/A4R33_05675	ERS140147_RS07650/ERS140147_RS04415	ERS140266_RS00490/ERS140266_RS06065	ERS140239_RS06310/ERS140239_RS04005	ERS140159_RS10185/ERS140159_RS05670
Family0008	gyrB/gyrB	gyrB/gyrB	gyrB/gyrB	gyrB/gyrB	gyrB/gyrB	gyrB/gyrB	gyrB/gyrB	gyrB/gyrB	gyrB/gyrB	gyrB/gyrB	gyrB/gyrB	gyrB/gyrB	gyrB/gyrB	gyrB	gyrB/gyrB	gyrB/gyrB	gyrB/gyrB	gyrB/gyrB	gyrB/gyrB	gyrB/gyrB	gyrB/gyrB	SAOUHSC_00005/SAOUHSC_01351	gyrB/gyrB	gyrB/gyrB	gyrB/gyrB	gyrB/gyrB	gyrB/gyrB	gyrB/gyrB	gyrB/gyrB	gyrB/gyrB	gyrB/gyrB	gyrB/gyrB	gyrB/gyrB	gyrB/gyrB	gyrB/gyrB	gyrB/gyrB	gyrB/gyrB	gyrB/gyrB	gyrB/gyrB	gyrB/gyrB	A4U95_02200/A4U95_12065	A4R30_04985/A4R30_09185	A4R31_03160/A4R31_11745	A4R32_05260/A4R32_12940	A4R33_01875/A4R33_07980	gyrB/gyrB	gyrB/gyrB	gyrB/gyrB	gyrB/gyrB
Family0009	RSAU_RS00695/RSAU_RS12750	SA2981_RS00950/SA2981_RS13375	MS7_RS01040/MS7_RS13680	KQ76_RS00685/KQ76_RS13035	CA347_RS01000/CA347_RS13565	SAKOR_RS00820/SAKOR_RS12970	SACOL_RS00890/SACOL_RS13360	RU53_RS00865/RU53_RS13515	SAOV_RS00685/SAOV_RS13605	SAFDA_RS00735/SAFDA_RS13090	ER16_RS00815/ER16_RS13510	SAURJH1_RS00915/SAURJH1_RS13955	SAA6159_RS00865/SAA6159_RS13220	ACH32_RS06110/ACH32_RS08225	SARLGA251_RS00835/SARLGA251_RS12830	M013TW_RS00865/M013TW_RS13025	HMPREF0769_RS03925/HMPREF0769_RS05555	SAR_RS00935/SAR_RS13745	NI36_RS00865/NI36_RS12625	MW_RS00860/MW_RS13330	SA_RS01095/SA_RS13335	SAOUHSC_00155/SAOUHSC_02848	NWMN_RS00735/NWMN_RS14005	SAB_RS00695/SAB_RS13025	AA961_RS12920	SAI4T8_RS00835/SAI4T8_RS12955	SAPIG_RS01000/SAPIG_RS13615	SATW20_RS01025/SATW20_RS14620	EP20_RS00850/EP20_RS13505	ASU36_RS10945/ASU36_RS12585	ADL71_RS03610/ADL71_RS13275	V676_RS08910/V676_RS13525	ERS140248_RS08845/ERS140248_RS12985	ERS154949_RS07950/ERS154949_RS09650	ERS140026_RS06930/ERS140026_RS09755	ERS140254_RS08540/ERS140254_RS10175	V694_RS11640/V694_RS11900	ERS140095_RS00885/ERS140095_RS02495	SAMSHR1132_RS00840/SAMSHR1132_RS12515	AC742_RS05335/AC742_RS03415	A4U95_00215/A4U95_07700	A4R30_02490/A4R30_02760	A4R31_01720/A4R31_11865	A4R32_02250/A4R32_03690	A4R33_06575/A4R33_10220	ERS140147_RS01450/ERS140147_RS12325	ERS140266_RS00130/ERS140266_RS02950	ERS140239_RS06665/ERS140239_RS07890	ERS140159_RS03760/ERS140159_RS09825
Family0010	RSAU_RS06375/RSAU_RS10300	SA2981_RS06735/SA2981_RS10955	MS7_RS06830/MS7_RS11290	KQ76_RS06370/KQ76_RS10640	CA347_RS06450/CA347_RS11195	SAKOR_RS06330	SACOL_RS06880/SACOL_RS10875	RU53_RS06815/RU53_RS11115	SAOV_RS06900/SAOV_RS11195	SAFDA_RS06460/SAFDA_RS10705	ER16_RS06350/ER16_RS11065	SAURJH1_RS07340/SAURJH1_RS11540	SAA6159_RS06295/SAA6159_RS10800	ACH32_RS03670/ACH32_RS13570	SARLGA251_RS06630/SARLGA251_RS10430	M013TW_RS06505/M013TW_RS10560	HMPREF0769_RS07940/HMPREF0769_RS12870	SAR_RS06770/SAR_RS11340	NI36_RS06485/NI36_RS10180	MW_RS06470/MW_RS10965	SA_RS06560/SA_RS10880	SAOUHSC_01310/SAOUHSC_02323	NWMN_RS06950/NWMN_RS11520	SAB_RS06355/SAB_RS10690	AA961_RS06335/AA961_RS10530	SAI4T8_RS06330/SAI4T8_RS10510	SAPIG_RS06880/SAPIG_RS11165	SATW20_RS07095/SATW20_RS12155	EP20_RS06575/EP20_RS11020	ASU36_RS03935/ASU36_RS08475	ADL71_RS05180/ADL71_RS09130	V676_RS04305/V676_RS10665	ERS140248_RS00605/ERS140248_RS12715	ERS154949_RS05100/ERS154949_RS12170	ERS140026_RS02205/ERS140026_RS12580	ERS140254_RS03780/ERS140254_RS12590	V694_RS09830/V694_RS10140	ERS140095_RS06555/ERS140095_RS11395	SAMSHR1132_RS06095/SAMSHR1132_RS10185	AC742_RS10910/AC742_RS01120	A4U95_08560/A4U95_13800	A4R30_06015/A4R30_12110	A4R31_04550/A4R31_11295	A4R32_05075/A4R32_07460	A4R33_01690/A4R33_09130	ERS140147_RS08860/ERS140147_RS09895	ERS140266_RS08980/ERS140266_RS10340	ERS140239_RS00905/ERS140239_RS09695	ERS140159_RS00040/ERS140159_RS12275
Family0011	RSAU_RS13380/RSAU_RS03780	SA2981_RS14000/SA2981_RS03875	MS7_RS04310/MS7_RS14295	KQ76_RS03705/KQ76_RS13640	CA347_RS14175/CA347_RS03925	SAKOR_RS13590/SAKOR_RS03800	SACOL_RS13990/SACOL_RS04195	RU53_RS04210/RU53_RS14135	SAOV_RS04050/SAOV_RS14225	SAFDA_RS13715/SAFDA_RS03755	ER16_RS03760/ER16_RS14140	SAURJH1_RS14585/SAURJH1_RS04160	SAA6159_RS03750/SAA6159_RS13845	ACH32_RS06715/ACH32_RS11115	SARLGA251_RS03725/SARLGA251_RS13445	M013TW_RS03790/M013TW_RS13660	HMPREF0769_RS00800/HMPREF0769_RS04950	SAR_RS04105/SAR_RS14355	NI36_RS03795/NI36_RS13260	MW_RS13950/MW_RS03890	SA_RS13995/SA_RS04025	SAOUHSC_02985/secA	NWMN_RS14635/NWMN_RS04080	SAB_RS03805	AA961_RS13540/AA961_RS03680	SAI4T8_RS03770/SAI4T8_RS13620	SAPIG_RS04305/SAPIG_RS14225	SATW20_RS04425/SATW20_RS15345	EP20_RS14135/EP20_RS03935	ASU36_RS01215/ASU36_RS11580	ADL71_RS06260/ADL71_RS01590	V676_RS14095/V676_RS10435	ERS140248_RS09895/ERS140248_RS03065	ERS154949_RS08560/ERS154949_RS01210	ERS140026_RS07550/ERS140026_RS11285	ERS140254_RS09140/ERS140254_RS01285	V694_RS15585/V694_RS06135	ERS140095_RS01885/ERS140095_RS09000	SAMSHR1132_RS13110/SAMSHR1132_RS03675	AC742_RS04035/AC742_RS08185	A4U95_06460/A4U95_10045	A4R30_10285/A4R30_05280	A4R31_08445/A4R31_01300	A4R32_11370/A4R32_01410	A4R33_07175/A4R33_04490	ERS140147_RS08430/ERS140147_RS08080	ERS140266_RS00735/ERS140266_RS11030	ERS140239_RS12685/ERS140239_RS11545	ERS140159_RS10430/ERS140159_RS07860
Family0012	RSAU_RS04450/RSAU_RS12905	SA2981_RS04905/SA2981_RS13525	MS7_RS04985/MS7_RS13835	KQ76_RS04365/KQ76_RS13185	CA347_RS04595/CA347_RS13715	SAKOR_RS04470/SAKOR_RS13120	SACOL_RS05005/SACOL_RS13525	RU53_RS04990/RU53_RS13665	SAOV_RS04715/SAOV_RS13755	SAFDA_RS04540/SAFDA_RS13240	ER16_RS04435/ER16_RS13660	SAURJH1_RS05195/SAURJH1_RS14105	SAA6159_RS04425/SAA6159_RS13370	ACH32_RS06260/ACH32_RS11715	SARLGA251_RS04820/SARLGA251_RS12980	M013TW_RS04590/M013TW_RS13180	HMPREF0769_RS00125/HMPREF0769_RS05405	SAR_RS04765/SAR_RS13895	NI36_RS04605/NI36_RS12780	MW_RS04615/MW_RS13480	SA_RS04735/SA_RS13485	SAOUHSC_00911/SAOUHSC_02885	NWMN_RS04755/NWMN_RS14170	SAB_RS13180	AA961_RS13075	SAI4T8_RS04495/SAI4T8_RS13105	SAPIG_RS05070/SAPIG_RS13765	SATW20_RS05215/SATW20_RS14785	EP20_RS04705/EP20_RS13670	ASU36_RS01875/ASU36_RS11100	ADL71_RS04305/ADL71_RS07455	V676_RS07390/V676_RS09040	ERS140248_RS10375	ERS154949_RS01845/ERS154949_RS08090	ERS140026_RS00470/ERS140026_RS07075	ERS140254_RS02005/ERS140254_RS08665	V694_RS07690/V694_RS12030	ERS140095_RS02370/ERS140095_RS08320	SAMSHR1132_RS04330/SAMSHR1132_RS12640	AC742_RS09170/AC742_RS03560	A4U95_09840/A4U95_13575	A4R30_02905/A4R30_10190	A4R31_09920/A4R31_10810	A4R32_02395/A4R32_10450	A4R33_10365/A4R33_10585	ERS140147_RS07445/ERS140147_RS09395	ERS140266_RS00285/ERS140266_RS11345	ERS140239_RS04390/ERS140239_RS06510	ERS140159_RS09980/ERS140159_RS12220
Family0013	RSAU_RS08595/RSAU_RS10680	SA2981_RS09060/SA2981_RS11310	MS7_RS11660/MS7_RS09420	KQ76_RS11000/KQ76_RS08980	CA347_RS11545/CA347_RS09065	SAKOR_RS10925	SACOL_RS09255/SACOL_RS11255	RU53_RS11465/RU53_RS09555	SAOV_RS11580/SAOV_RS09135	SAFDA_RS08770/SAFDA_RS11070	ER16_RS11425/ER16_RS09085	SAURJH1_RS09670/SAURJH1_RS11895	SAA6159_RS11165/SAA6159_RS08925	ACH32_RS04125/ACH32_RS01655	SARLGA251_RS10790/SARLGA251_RS08890	M013TW_RS10955/M013TW_RS09090	HMPREF0769_RS07575/HMPREF0769_RS10250	SAR_RS11705/SAR_RS09445	NI36_RS10580/NI36_RS09385	MW_RS09085	SA_RS08890/SA_RS11270	SAOUHSC_02404/SAOUHSC_01873	NWMN_RS09255/NWMN_RS11900	SAB_RS11045	AA961_RS10880/AA961_RS08620	SAI4T8_RS08665/SAI4T8_RS10900	SAPIG_RS11605/SAPIG_RS09480	SATW20_RS09435/SATW20_RS12535	EP20_RS09205/EP20_RS11400	ASU36_RS06525/ASU36_RS08845	ADL71_RS05290/ADL71_RS03735	V676_RS15445/V676_RS11765	ERS140248_RS12375/ERS140248_RS05015	ERS154949_RS11830/ERS154949_RS05795	ERS140026_RS13130/ERS140026_RS04355	ERS140254_RS12235/ERS140254_RS05990	V694_RS15940/V694_RS10765	ERS140095_RS11735/ERS140095_RS04400	SAMSHR1132_RS10585/SAMSHR1132_RS08385	AC742_RS01450/AC742_RS13380	A4U95_08645/A4U95_07620	A4R30_10910/A4R30_07655	A4R31_08760/A4R31_05650	A4R32_11820/A4R32_08895	A4R33_12240/A4R33_08695	ERS140147_RS11950/ERS140147_RS07005	ERS140266_RS10675/ERS140266_RS07660	ERS140239_RS10050	ERS140159_RS12610/ERS140159_RS02225
Family0014	RSAU_RS08930/RSAU_RS12110	SA2981_RS09380/SA2981_RS12720	MS7_RS09755/MS7_RS13055/MS7_RS07740	KQ76_RS12415/KQ76_RS07285	CA347_RS12955	SAKOR_RS08955/SAKOR_RS12320	SACOL_RS09650/SACOL_RS12710	RU53_RS12875/RU53_RS07840	SAOV_RS09495/SAOV_RS12985/SAOV_RS09995	SAFDA_RS09110/SAFDA_RS12475	ER16_RS12825	SAURJH1_RS09985/SAURJH1_RS13310	SAA6159_RS09280/SAA6159_RS12570/SAA6159_RS07215	ACH32_RS02010/ACH32_RS05520	SARLGA251_RS09205/SARLGA251_RS12190	M013TW_RS12345/M013TW_RS07380	HMPREF0769_RS06150	SAR_RS13145	NI36_RS11960/NI36_RS07360/NI36_RS07690	MW_RS09430/MW_RS12700/MW_RS07410	SA_RS09210/SA_RS12680	SAOUHSC_01954/SAOUHSC_02710	NWMN_RS09645/NWMN_RS13355	SAB_RS09000/SAB_RS04230	AA961_RS12270	SAI4T8_RS08985/SAI4T8_RS12310	SAPIG_RS13000	SATW20_RS09840/SATW20_RS13995	EP20_RS09465/EP20_RS12855/EP20_RS07520	ASU36_RS06825/ASU36_RS10340/ASU36_RS04850	ADL71_RS11775/ADL71_RS04850	V676_RS06125/V676_RS12630	ERS140248_RS07865	ERS154949_RS07385/ERS154949_RS12665	ERS140026_RS06305/ERS140026_RS04680	ERS140254_RS07970	V694_RS14340/V694_RS11070	ERS140095_RS03065	SAMSHR1132_RS11940	AC742_RS02795/AC742_RS13705	A4U95_01620	A4R30_01870/A4R30_13500	A4R31_02650/A4R31_11160	A4R32_06710/A4R32_13420	A4R33_05955/A4R33_13440	ERS140147_RS10095/ERS140147_RS04125	ERS140266_RS06350	ERS140239_RS03715	ERS140159_RS05380
Family0015	RSAU_RS01870/RSAU_RS08870	SA2981_RS02095/SA2981_RS09320	MS7_RS02220/MS7_RS09660/MS7_RS11940	KQ76_RS01925/KQ76_RS09265	CA347_RS02180	SAKOR_RS02040/SAKOR_RS08900	SACOL_RS02410/SACOL_RS09550	RU53_RS02030/RU53_RS09815	SAOV_RS02320/SAOV_RS09400	SAFDA_RS01910/SAFDA_RS09045	ER16_RS02000	SAURJH1_RS02375/SAURJH1_RS09930	SAA6159_RS02000/SAA6159_RS09220	ACH32_RS01950/ACH32_RS09335	SARLGA251_RS01960/SARLGA251_RS09115	M013TW_RS02010	HMPREF0769_RS02715/HMPREF0769_RS09965	SAR_RS02150/SAR_RS09730	NI36_RS02010	MW_RS02075/MW_RS09345	SA_RS02245/SA_RS09150	SAOUHSC_00397/SAOUHSC_01933	NWMN_RS02255/NWMN_RS09550	SAB_RS02035/SAB_RS08915	AA961_RS01905/AA961_RS08860	SAI4T8_RS01980/SAI4T8_RS08925	SAPIG_RS02505	SATW20_RS02640/SATW20_RS09745	EP20_RS02100	ASU36_RS13815	ADL71_RS13010	V676_RS08320/V676_RS16710	ERS140248_RS04740/ERS140248_RS11690	ERS154949_RS10785/ERS154949_RS12720	ERS140026_RS04630/ERS140026_RS08650	ERS140254_RS06250/ERS140254_RS11010	V694_RS09025/V694_RS11020	ERS140095_RS13210	SAMSHR1132_RS01955/SAMSHR1132_RS08655	AC742_RS06445/AC742_RS13655	A4U95_14035	A4R30_07125/A4R30_12360	A4R31_11895/A4R31_13220	A4R32_13070/A4R32_13260	A4R33_08975/A4R33_09720	ERS140147_RS03030/ERS140147_RS07285/ERS140147_RS12725	ERS140266_RS01825	ERS140239_RS05850	ERS140159_RS04990
Family0016	RSAU_RS08865/RSAU_RS01875	SA2981_RS02100/SA2981_RS09315	MS7_RS02225/MS7_RS11935/MS7_RS09655	KQ76_RS01930/KQ76_RS09260	CA347_RS02185	SAKOR_RS02045/SAKOR_RS08895	SACOL_RS02415/SACOL_RS09545	RU53_RS09810/RU53_RS02035	SAOV_RS02325/SAOV_RS09395	SAFDA_RS09040/SAFDA_RS01915	ER16_RS02005	SAURJH1_RS02380/SAURJH1_RS09925	SAA6159_RS02005/SAA6159_RS09215	ACH32_RS01945/ACH32_RS09340	SARLGA251_RS01965	M013TW_RS02015/M013TW_RS09330	HMPREF0769_RS02710	SAR_RS02155/SAR_RS09725	NI36_RS02015/NI36_RS09625	MW_RS09340/MW_RS02080	SA_RS02250/SA_RS09145	SAOUHSC_00398/SAOUHSC_01932	NWMN_RS02260/NWMN_RS09545	SAB_RS01440	AA961_RS08855/AA961_RS01910	SAI4T8_RS01985	SAPIG_RS02510	SATW20_RS02645/SATW20_RS09740	EP20_RS02105	ASU36_RS13820/ASU36_RS06765	ADL71_RS00795/ADL71_RS04570	V676_RS16705	ERS140248_RS04745/ERS140248_RS11685	ERS154949_RS12950/ERS154949_RS06085	ERS140026_RS08645/ERS140026_RS04625	ERS140254_RS06245/ERS140254_RS11005	V694_RS09030/V694_RS11015	ERS140095_RS11795/ERS140095_RS04130	SAMSHR1132_RS08650/SAMSHR1132_RS01960	AC742_RS06450/AC742_RS13650	A4U95_02685/A4U95_13905	A4R30_07130/A4R30_12355	A4R31_11900/A4R31_13215	A4R32_13065/A4R32_13265	A4R33_09725	ERS140147_RS03025/ERS140147_RS07280/ERS140147_RS12720	ERS140266_RS01820	ERS140239_RS05855	ERS140159_RS13900
Family0017	RSAU_RS12100/RSAU_RS08935	SA2981_RS12710/SA2981_RS09385	MS7_RS13045/MS7_RS09760	KQ76_RS12405	CA347_RS12945	SAKOR_RS12310/SAKOR_RS08960	SACOL_RS12700/SACOL_RS09655	RU53_RS12865	SAOV_RS12975/SAOV_RS10000	SAFDA_RS12465/SAFDA_RS09115	ER16_RS12815	SAURJH1_RS13300/SAURJH1_RS09990	SAA6159_RS12560/SAA6159_RS09285	ACH32_RS02015	SARLGA251_RS12180/SARLGA251_RS09210	M013TW_RS12335	HMPREF0769_RS06160	SAR_RS13135	NI36_RS11950	MW_RS12690/MW_RS09435	SA_RS12670/SA_RS09215	SAOUHSC_02708/SAOUHSC_01955	NWMN_RS13345/NWMN_RS09650	SAB_RS12425/SAB_RS09005/SAB_RS04225	AA961_RS12260	SAI4T8_RS12300/SAI4T8_RS08990	SAPIG_RS12990	SATW20_RS13985/SATW20_RS09845	EP20_RS12845/EP20_RS09470	ASU36_RS10330/ASU36_RS06830	ADL71_RS04855	V676_RS12635	ERS140248_RS07855	ERS154949_RS07375/ERS154949_RS12660	ERS140026_RS04685	ERS140254_RS07960	V694_RS11075	ERS140095_RS03075	SAMSHR1132_RS11930	AC742_RS13710	A4U95_01610	A4R30_13505	A4R31_11165	A4R32_13425	A4R33_13445	ERS140147_RS04135/ERS140147_RS10100	ERS140266_RS06340	ERS140239_RS03725	ERS140159_RS05390
Family0018	RSAU_RS04515	SA2981_RS04970	MS7_RS05050	KQ76_RS04430	CA347_RS04645	SAKOR_RS04535	SACOL_RS05070	RU53_RS05055	SAOV_RS04780	SAFDA_RS04605	ER16_RS04500	SAURJH1_RS05260	SAA6159_RS04480/SAA6159_RS04505	ACH32_RS11780	SARLGA251_RS04885	M013TW_RS04660	HMPREF0769_RS00060	SAR_RS04830	NI36_RS04675	MW_RS04680	SA_RS04800	SAOUHSC_00924	NWMN_RS04820	SAB_RS04575/SAB_RS04600	AA961_RS04405	SAI4T8_RS04560	SAPIG_RS05120/SAPIG_RS05145	SATW20_RS05280	EP20_RS04770	ASU36_RS01940	ADL71_RS07505/ADL71_RS07530	V676_RS07440/V676_RS07465	ERS140248_RS02315	ERS154949_RS01900/ERS154949_RS01925	ERS140026_RS00520/ERS140026_RS00545	ERS140254_RS02070	V694_RS07740/V694_RS07765	ERS140095_RS08255	SAMSHR1132_RS04380	AC742_RS09220/AC742_RS09245	A4U95_03880	A4R30_13100/A4R30_08295	A4R31_10860/A4R31_12950	A4R32_13370/A4R32_02815	A4R33_00010/A4R33_00035	ERS140147_RS09445/ERS140147_RS09470	ERS140266_RS11395/ERS140266_RS11420	ERS140239_RS04440/ERS140239_RS04465	ERS140159_RS12170/ERS140159_RS12145
Family0019	RSAU_RS12105	SA2981_RS12715	MS7_RS07745/MS7_RS13050	KQ76_RS07290/KQ76_RS12410	CA347_RS12950	SAKOR_RS12315	SACOL_RS12705	RU53_RS07845/RU53_RS12870	SAOV_RS12980	SAFDA_RS12470	ER16_RS12820	SAURJH1_RS13305	SAA6159_RS12565/SAA6159_RS07220	ACH32_RS05515	SARLGA251_RS12185	M013TW_RS07385/M013TW_RS12340	HMPREF0769_RS06155	SAR_RS13140	NI36_RS07365/NI36_RS07695/NI36_RS11955	MW_RS07415/MW_RS12695	SA_RS12675	SAOUHSC_02709	NWMN_RS13350	SAB_RS12430	AA961_RS12265	SAI4T8_RS12305	SAPIG_RS12995	SATW20_RS13990	EP20_RS07525/EP20_RS12850	ASU36_RS04855/ASU36_RS10335	ADL71_RS11770	V676_RS06120	ERS140248_RS07860	ERS154949_RS07380	ERS140026_RS06300	ERS140254_RS07965	V694_RS14335	ERS140095_RS03070	SAMSHR1132_RS11935	AC742_RS02790	A4U95_01615	A4R30_01865	A4R31_02645	A4R32_06705	A4R33_05950	ERS140147_RS04130	ERS140266_RS06345	ERS140239_RS03720	ERS140159_RS05385
Family0020	RSAU_RS13670/RSAU_RS13685	SA2981_RS14265	MS7_RS14565	KQ76_RS13905	CA347_RS14415	SAKOR_RS13845	SACOL_RS14255/SACOL_RS14270	RU53_RS14425/RU53_RS14405	SAOV_RS14470	SAFDA_RS13970/SAFDA_RS13985	ER16_RS14380	SAURJH1_RS14850	SAA6159_RS14105	ACH32_RS06975/ACH32_RS06990	SARLGA251_RS13695	M013TW_RS13950/M013TW_RS13965	HMPREF0769_RS04685	SAR_RS14620	NI36_RS13550/NI36_RS13565	MW_RS14215	SA_RS14260	SAOUHSC_03037a/SAOUHSC_3042a	NWMN_RS14900/NWMN_RS14915	SAB_RS13925	AA961_RS13780	SAI4T8_RS13885	SAPIG_RS14480	SATW20_RS15610	EP20_RS14400/EP20_RS14415	ASU36_RS11835	ADL71_RS11560	V676_RS09910	ERS140248_RS09625	ERS154949_RS08820	ERS140026_RS07845	ERS140254_RS09420	V694_RS13410	ERS140095_RS01625	SAMSHR1132_RS13400	AC742_RS04330	A4U95_02125	A4R30_04910	A4R31_03085	A4R32_10000	A4R33_07905	ERS140147_RS05840	ERS140266_RS01005	ERS140239_RS10995	ERS140159_RS03035
Family0021	RSAU_RS08675	SA2981_RS09140	MS7_RS09500	KQ76_RS09060	CA347_RS09145	SAKOR_RS08695	SACOL_RS09345	RU53_RS09645	SAOV_RS09215	SAFDA_RS08850	ER16_RS09170	SAURJH1_RS09750	SAA6159_RS09005	ACH32_RS01735/ACH32_RS07480	SARLGA251_RS08970/SARLGA251_RS00265	M013TW_RS09170	HMPREF0769_RS01355/HMPREF0769_RS10170	SAR_RS09525/SAR_RS03550	NI36_RS09465	MW_RS09165	SA_RS08970	SAOUHSC_01893	NWMN_RS09345	SAB_RS08725	AA961_RS08700	SAI4T8_RS08745	SAPIG_RS09560	SATW20_RS09530	EP20_RS09295	ASU36_RS06605	ADL71_RS03815	V676_RS11840	ERS140248_RS04935	ERS154949_RS05875	ERS140026_RS04435	ERS140254_RS06070	V694_RS10840	ERS140095_RS04320	SAMSHR1132_RS08465	AC742_RS13460	A4U95_13270	A4R30_07735	A4R31_05730	A4R32_08975	A4R33_08775	ERS140147_RS07085	ERS140266_RS07740	ERS140239_RS07310	ERS140159_RS02305
Family0022	RSAU_RS12725	SA2981_RS13350	MS7_RS13655	KQ76_RS13010	CA347_RS13540	SAKOR_RS12945	SACOL_RS13335	RU53_RS13490	SAOV_RS13580	SAFDA_RS13065	ER16_RS13470	SAURJH1_RS13930	SAA6159_RS13195	ACH32_RS06085	SARLGA251_RS12805	M013TW_RS13000	HMPREF0769_RS05580	SAR_RS13720	NI36_RS12600	MW_RS13305	SA_RS13310	SAOUHSC_02842	NWMN_RS13980	SAB_RS13000	AA961_RS12895	SAI4T8_RS12930	SAPIG_RS13590	SATW20_RS14595	EP20_RS13480	ASU36_RS10920	ADL71_RS03585	V676_RS08885	ERS140248_RS12960	ERS154949_RS07925	ERS140026_RS06905	ERS140254_RS08515	V694_RS11875	ERS140095_RS02520	SAMSHR1132_RS12490	AC742_RS03390	A4U95_07675	A4R30_02735	A4R31_11840/A4R31_12485	A4R32_02225	A4R33_10195	ERS140147_RS12350	ERS140266_RS00105	ERS140239_RS06690	ERS140159_RS13065
Family0023	RSAU_RS01310	SA2981_RS01575	MS7_RS01650	KQ76_RS01305	CA347_RS01630	SAKOR_RS01480	SACOL_RS01540	RU53_RS01470	SAOV_RS01355	SAFDA_RS01380	ER16_RS01410	SAURJH1_RS01535	SAA6159_RS01475	ACH32_RS08805	SARLGA251_RS01430/SARLGA251_RS00245	M013TW_RS01450	HMPREF0769_RS03335	SAR_RS01525	NI36_RS01450	MW_RS01505	SA_RS01720	SAOUHSC_00285	NWMN_RS01385	SAB_RS01335	AA961_RS01335	SAI4T8_RS01455	SAPIG_RS01595	SATW20_RS01645	EP20_RS01570	ASU36_RS13175	ADL71_RS00535	V676_RS07845	ERS140248_RS12210	ERS154949_RS10245	ERS140026_RS09150	ERS140254_RS11515	V694_RS08550	ERS140095_RS00310	SAMSHR1132_RS01455	AC742_RS05940	A4U95_00555	A4R30_03310	A4R31_01945	A4R32_04560	A4R33_07610	ERS140147_RS02055	ERS140266_RS02350	ERS140239_RS05295	ERS140159_RS04365
Family0024	RSAU_RS06920	SA2981_RS07320	MS7_RS07395	KQ76_RS06950	CA347_RS07025	SAKOR_RS06910	SACOL_RS07465	RU53_RS07505	SAOV_RS07480	SAFDA_RS07040	ER16_RS07030	SAURJH1_RS07925	SAA6159_RS06870	ACH32_RS14140	SARLGA251_RS07230	M013TW_RS07050	HMPREF0769_RS12295	SAR_RS07355	NI36_RS07030	MW_RS07070	SA_RS07145	thyA	NWMN_RS07540	SAB_RS06905	AA961_RS06920	SAI4T8_RS06920	SAPIG_RS07455	SATW20_RS07685	EP20_RS07170	ASU36_RS04510	ADL71_RS08570	V676_RS04830	ERS140248_RS00045	ERS154949_RS04555	ERS140026_RS02755	ERS140254_RS04330	V694_RS04120/V694_RS16845	ERS140095_RS06005	SAMSHR1132_RS06655	AC742_RS11470	A4U95_10285	A4R30_08925	A4R31_04080	A4R32_12895	A4R33_02240	ERS140147_RS02735	ERS140266_RS09520	ERS140239_RS11890	ERS140159_RS00590
Family0025	RSAU_RS00805	SA2981_RS01100	MS7_RS01160	KQ76_RS00790	CA347_RS01110	SAKOR_RS00940	SACOL_RS01010	RU53_RS00990	SAOV_RS00800	SAFDA_RS00885	ER16_RS00935	SAURJH1_RS01065	SAA6159_RS00985	ACH32_RS08335	SARLGA251_RS00950	M013TW_RS00975	HMPREF0769_RS03820	SAR_RS01040	NI36_RS00975	MW_RS01015	SA_RS01245	SAOUHSC_00181	NWMN_RS00855	SAB_RS00855	AA961_RS00845	SAI4T8_RS00985	SAPIG_RS01110	SATW20_RS01130	EP20_RS00970/EP20_RS01060	ASU36_RS12700	ADL71_RS13170	V676_RS15355	ERS140248_RS08740	ERS154949_RS09770	ERS140026_RS09650	ERS140254_RS10295	V694_RS11745	ERS140095_RS00780	SAMSHR1132_RS00945	AC742_RS05440	A4U95_00335	A4R30_02595	A4R31_01825	A4R32_03795	A4R33_06680	ERS140147_RS01570	ERS140266_RS02830	ERS140239_RS07770	ERS140159_RS03880
Family0026	RSAU_RS00810	SA2981_RS01105	MS7_RS01165	KQ76_RS00795	CA347_RS01115	SAKOR_RS00945	SACOL_RS01015	RU53_RS00995	SAOV_RS00805	SAFDA_RS00890	ER16_RS00940	SAURJH1_RS01070	SAA6159_RS00990	ACH32_RS08340	SARLGA251_RS00955	M013TW_RS00980	HMPREF0769_RS03815	SAR_RS01045	NI36_RS00980	MW_RS01020	SA_RS01250	SAOUHSC_00182	NWMN_RS00860	SAB_RS00860	AA961_RS00850	SAI4T8_RS00990	SAPIG_RS01115	SATW20_RS01135	EP20_RS00975/EP20_RS01065	ASU36_RS12705	ADL71_RS13165	V676_RS15360	ERS140248_RS08735	ERS154949_RS09775	ERS140026_RS09645	ERS140254_RS10300	V694_RS11750	ERS140095_RS00775	SAMSHR1132_RS00950	AC742_RS05445	A4U95_00340	A4R30_02600	A4R31_01830	A4R32_03800	A4R33_06685	ERS140147_RS01575	ERS140266_RS02825	ERS140239_RS07765	ERS140159_RS03885
Family0027	RSAU_RS00820	SA2981_RS01115	MS7_RS01175	KQ76_RS00805	CA347_RS01125	SAKOR_RS00955	SACOL_RS01025	RU53_RS01005	SAOV_RS00815	SAFDA_RS00900	ER16_RS00950	SAURJH1_RS01080	SAA6159_RS01000	ACH32_RS08350	SARLGA251_RS00965	M013TW_RS00990	HMPREF0769_RS03805	SAR_RS01055	NI36_RS00990	MW_RS01030	SA_RS01260	SAOUHSC_00184	NWMN_RS00870	SAB_RS00870	AA961_RS00860	SAI4T8_RS01000	SAPIG_RS01130	SATW20_RS01145	EP20_RS00985/EP20_RS01075	ASU36_RS12715	ADL71_RS13155	V676_RS15370	ERS140248_RS08725	ERS154949_RS09785	ERS140026_RS09635	ERS140254_RS10310	V694_RS11760	ERS140095_RS00765	SAMSHR1132_RS00960	AC742_RS05455	A4U95_00350	A4R30_02610	A4R31_01840	A4R32_03810	A4R33_06695	ERS140147_RS01585	ERS140266_RS02815	ERS140239_RS07755	ERS140159_RS03895
Family0028	RSAU_RS00825	SA2981_RS01120	MS7_RS01180	KQ76_RS00810	CA347_RS01130	SAKOR_RS00960	SACOL_RS01030	RU53_RS01010	SAOV_RS00820	SAFDA_RS00905	ER16_RS00955	SAURJH1_RS01085	SAA6159_RS01005	ACH32_RS08355	SARLGA251_RS00970	M013TW_RS00995	HMPREF0769_RS03800	SAR_RS01060	NI36_RS00995	MW_RS01035	SA_RS01265	SAOUHSC_00185	NWMN_RS00875	SAB_RS00875	AA961_RS00865	SAI4T8_RS01005	SAPIG_RS01135	SATW20_RS01150	EP20_RS00990/EP20_RS01080	ASU36_RS12720	ADL71_RS13150	V676_RS15375	ERS140248_RS08720	ERS154949_RS09790	ERS140026_RS09630	ERS140254_RS10315	V694_RS11765	ERS140095_RS00760	SAMSHR1132_RS00965	AC742_RS05460	A4U95_00355	A4R30_02615	A4R31_01845	A4R32_03815	A4R33_06700	ERS140147_RS01590	ERS140266_RS02810	ERS140239_RS07750	ERS140159_RS03900
Family0029	RSAU_RS00830	SA2981_RS01125	MS7_RS01185	KQ76_RS00815	CA347_RS01135	SAKOR_RS00965	SACOL_RS01035	RU53_RS01015	SAOV_RS00825	SAFDA_RS00910	ER16_RS00960	SAURJH1_RS01090	SAA6159_RS01010	ACH32_RS08360	SARLGA251_RS00975	M013TW_RS01000	HMPREF0769_RS03795	SAR_RS01065	NI36_RS01000	MW_RS01040	SA_RS01270	SAOUHSC_00186	NWMN_RS00880	SAB_RS00880	AA961_RS00870	SAI4T8_RS01010	SAPIG_RS01140	SATW20_RS01155	EP20_RS00995/EP20_RS01085	ASU36_RS12725	ADL71_RS13145	V676_RS15380	ERS140248_RS08715	ERS154949_RS09795	ERS140026_RS09625	ERS140254_RS10320	V694_RS11770	ERS140095_RS00755	SAMSHR1132_RS00970	AC742_RS05465	A4U95_00360	A4R30_02620	A4R31_01850	A4R32_03820	A4R33_06705	ERS140147_RS01595	ERS140266_RS02805	ERS140239_RS07745	ERS140159_RS03905
Family0030	RSAU_RS00835	SA2981_RS01130	MS7_RS01190	KQ76_RS00820	CA347_RS01140	SAKOR_RS00970	SACOL_RS01040	RU53_RS01020	SAOV_RS00830	SAFDA_RS00915	ER16_RS00965	SAURJH1_RS01095	SAA6159_RS01015	ACH32_RS08365	SARLGA251_RS00980	M013TW_RS01005	HMPREF0769_RS03790	SAR_RS01070	NI36_RS01005	MW_RS01045	SA_RS01275	SAOUHSC_00187	NWMN_RS00885	SAB_RS00885	AA961_RS00875	SAI4T8_RS01015	SAPIG_RS01145	SATW20_RS01160	EP20_RS01000/EP20_RS01090	ASU36_RS12730	ADL71_RS13140	V676_RS15385	ERS140248_RS08710	ERS154949_RS09800	ERS140026_RS09620	ERS140254_RS10325	V694_RS11775	ERS140095_RS00750	SAMSHR1132_RS00975	AC742_RS05470	A4U95_00365	A4R30_02625	A4R31_01855	A4R32_03825	A4R33_06710	ERS140147_RS01600	ERS140266_RS02800	ERS140239_RS07740	ERS140159_RS03910
Family0031	RSAU_RS00840	SA2981_RS01135	MS7_RS01195	KQ76_RS00825	CA347_RS01145	SAKOR_RS00975	SACOL_RS01045	RU53_RS01025	SAOV_RS00835	SAFDA_RS00920	ER16_RS00970	SAURJH1_RS01100	SAA6159_RS01020	ACH32_RS08370	SARLGA251_RS00985	M013TW_RS01010	HMPREF0769_RS03785	SAR_RS01075	NI36_RS01010	MW_RS01050	SA_RS01280	SAOUHSC_00188	NWMN_RS00890	SAB_RS00890	AA961_RS00880	SAI4T8_RS01020	SAPIG_RS01150	SATW20_RS01165	EP20_RS01005/EP20_RS01095	ASU36_RS12735	ADL71_RS13135	V676_RS15390	ERS140248_RS08705	ERS154949_RS09805	ERS140026_RS09615	ERS140254_RS10330	V694_RS11780	ERS140095_RS00745	SAMSHR1132_RS00980	AC742_RS05475	A4U95_00370	A4R30_02630	A4R31_01860	A4R32_03830	A4R33_06715	ERS140147_RS01605	ERS140266_RS02795	ERS140239_RS07735	ERS140159_RS03915
Family0032	RSAU_RS03815	SA2981_RS03910	MS7_RS04345	KQ76_RS03740	CA347_RS03965	SAKOR_RS03835	SACOL_RS04230	RU53_RS04245	SAOV_RS04085	SAFDA_RS03790	ER16_RS03795	SAURJH1_RS04195	SAA6159_RS03785	ACH32_RS11150	SARLGA251_RS03760	M013TW_RS03825	HMPREF0769_RS00765	SAR_RS04140	NI36_RS03830	MW_RS03925	SA_RS04060	SAOUHSC_00776/SAOUHSC_00779	NWMN_RS04115	SAB_RS03845	AA961_RS03715	SAI4T8_RS03805	SAPIG_RS04340	SATW20_RS04460	EP20_RS03970	ASU36_RS01250	ADL71_RS01615	V676_RS10460	ERS140248_RS03040	ERS154949_RS01235	ERS140026_RS11310	ERS140254_RS01310	V694_RS06160	ERS140095_RS08975	SAMSHR1132_RS03700	AC742_RS08210	A4U95_06500	A4R30_05305	A4R31_01325	A4R32_01435	A4R33_04515	ERS140147_RS08105	ERS140266_RS11055	ERS140239_RS11570	ERS140159_RS07885
Family0033	RSAU_RS00005	SA2981_RS00005	MS7_RS00115	KQ76_RS00005	CA347_RS00005	SAKOR_RS00005	SACOL_RS00025	RU53_RS00005	SAOV_RS00005	SAFDA_RS00005	ER16_RS00005	SAURJH1_RS00005	SAA6159_RS00005	ACH32_RS07045	SARLGA251_RS00005	M013TW_RS00005	HMPREF0769_RS04605	SAR_RS00005	NI36_RS00005	MW_RS00005	SA_RS00145	dnaA	NWMN_RS00005	SAB_RS00005	AA961_RS00005	SAI4T8_RS00005	SAPIG_RS00005	SATW20_RS00005	EP20_RS00005	ASU36_RS11895	ADL71_RS11505	V676_RS09965	ERS140248_RS09570	ERS154949_RS08875	ERS140026_RS07900	ERS140254_RS09475	V694_RS13465	ERS140095_RS01570	SAMSHR1132_RS00005	AC742_RS04385	A4U95_02180	A4R30_04965	A4R31_03140	A4R32_10055	A4R33_07960	ERS140147_RS05895	ERS140266_RS01060	ERS140239_RS10940	ERS140159_RS03090
Family0034	RSAU_RS00010	SA2981_RS00010	MS7_RS00120	KQ76_RS00010	CA347_RS00010	SAKOR_RS00010	SACOL_RS00030	RU53_RS00010	SAOV_RS00010	SAFDA_RS00010	ER16_RS00010	SAURJH1_RS00010	SAA6159_RS00010	ACH32_RS07050	SARLGA251_RS00010	M013TW_RS00010	HMPREF0769_RS04600	SAR_RS00010	NI36_RS00010	MW_RS00010	SA_RS00150	SAOUHSC_00002	NWMN_RS00010	SAB_RS00010	AA961_RS00010	SAI4T8_RS00010	SAPIG_RS00010	SATW20_RS00010	EP20_RS00010	ASU36_RS11900	ADL71_RS11500	V676_RS09970	ERS140248_RS09565	ERS154949_RS08880	ERS140026_RS07905	ERS140254_RS09480	V694_RS13470	ERS140095_RS01565	SAMSHR1132_RS00010	AC742_RS04390	A4U95_02185	A4R30_04970	A4R31_03145	A4R32_10060	A4R33_07965	ERS140147_RS05900	ERS140266_RS01065	ERS140239_RS10935	ERS140159_RS03095
Family0035	RSAU_RS00015	SA2981_RS00015	MS7_RS00125	KQ76_RS00015	CA347_RS00015	SAKOR_RS00015	SACOL_RS00035	RU53_RS00015	SAOV_RS00015	SAFDA_RS00015	ER16_RS00015	SAURJH1_RS00015	SAA6159_RS00015	ACH32_RS07055	SARLGA251_RS00015	M013TW_RS00020	HMPREF0769_RS04595	SAR_RS00015	NI36_RS00020	MW_RS00015	SA_RS00155	SAOUHSC_00003	NWMN_RS00015	SAB_RS00015	AA961_RS00015	SAI4T8_RS00015	SAPIG_RS00015	SATW20_RS00015	EP20_RS00015	ASU36_RS11905	ADL71_RS11495	V676_RS09975	ERS140248_RS09560	ERS154949_RS08885	ERS140026_RS07910	ERS140254_RS09485	V694_RS13475	ERS140095_RS01560	SAMSHR1132_RS00015	AC742_RS04395	A4U95_02190	A4R30_04975	A4R31_03150	A4R32_10065	A4R33_07970	ERS140147_RS05905	ERS140266_RS01070	ERS140239_RS10930	ERS140159_RS03100
Family0036	RSAU_RS00020	SA2981_RS00020	MS7_RS00130	KQ76_RS00020	CA347_RS00020	SAKOR_RS00020	SACOL_RS00040	RU53_RS00020	SAOV_RS00020	SAFDA_RS00020	ER16_RS00020	SAURJH1_RS00020	SAA6159_RS00020	ACH32_RS07060	SARLGA251_RS00020	M013TW_RS00025	HMPREF0769_RS04590	SAR_RS00020	NI36_RS00025	MW_RS00020	SA_RS00160	recF	NWMN_RS00020	SAB_RS00020	AA961_RS00020	SAI4T8_RS00020	SAPIG_RS00020	SATW20_RS00020	EP20_RS00020	ASU36_RS11910	ADL71_RS11490	V676_RS09980	ERS140248_RS09555	ERS154949_RS08890	ERS140026_RS07915	ERS140254_RS09490	V694_RS13480	ERS140095_RS01555	SAMSHR1132_RS00020	AC742_RS04400	A4U95_02195	A4R30_04980	A4R31_03155	A4R32_10070	A4R33_07975	ERS140147_RS05910	ERS140266_RS01075	ERS140239_RS10925	ERS140159_RS03105
Family0037	RSAU_RS00035	SA2981_RS00035	MS7_RS00145	KQ76_RS00035	CA347_RS00035	SAKOR_RS00035	SACOL_RS00055	RU53_RS00035	SAOV_RS00035	SAFDA_RS00035	ER16_RS00035	SAURJH1_RS00035	SAA6159_RS00035	ACH32_RS07075	SARLGA251_RS00035	M013TW_RS00040	HMPREF0769_RS04575	SAR_RS00035	NI36_RS00040	MW_RS00035	SA_RS00175	SAOUHSC_00007	NWMN_RS00035	SAB_RS00035	AA961_RS00035	SAI4T8_RS00035	SAPIG_RS00035	SATW20_RS00035	EP20_RS00035	ASU36_RS11925	ADL71_RS11475	V676_RS09995	ERS140248_RS09540	ERS154949_RS08905	ERS140026_RS07930	ERS140254_RS09505	V694_RS13495	ERS140095_RS01540	SAMSHR1132_RS00035	AC742_RS04415	A4U95_02210	A4R30_04995	A4R31_03170	A4R32_12950	A4R33_07990	ERS140147_RS05925	ERS140266_RS01090	ERS140239_RS10910	ERS140159_RS03120
Family0038	RSAU_RS00040	SA2981_RS00040	MS7_RS00150	KQ76_RS00040	CA347_RS00040	SAKOR_RS00040	SACOL_RS00060	RU53_RS00040	SAOV_RS00040	SAFDA_RS00040	ER16_RS00040	SAURJH1_RS00040	SAA6159_RS00040	ACH32_RS07080	SARLGA251_RS00040	M013TW_RS00045	HMPREF0769_RS04570	SAR_RS00040	NI36_RS00045	MW_RS00040	SA_RS00180	SAOUHSC_00008	NWMN_RS00040	SAB_RS00040	AA961_RS00040	SAI4T8_RS00040	SAPIG_RS00040	SATW20_RS00040	EP20_RS00040	ASU36_RS11930	ADL71_RS11470	V676_RS10000	ERS140248_RS09535	ERS154949_RS08910	ERS140026_RS07935	ERS140254_RS09510	V694_RS13500	ERS140095_RS01535	SAMSHR1132_RS00040	AC742_RS04420	A4U95_02215	A4R30_05000	A4R31_03175	A4R32_12955	A4R33_07995	ERS140147_RS05930	ERS140266_RS01095	ERS140239_RS10905	ERS140159_RS03125
Family0039	RSAU_RS00045	SA2981_RS00045	MS7_RS00155	KQ76_RS00045	CA347_RS00045	SAKOR_RS00045	SACOL_RS00065	RU53_RS00045	SAOV_RS00045	SAFDA_RS00045	ER16_RS00045	SAURJH1_RS00045	SAA6159_RS00045	ACH32_RS07085	SARLGA251_RS00045	M013TW_RS00050	HMPREF0769_RS04565	SAR_RS00045	NI36_RS00050	MW_RS00045	SA_RS00185	SAOUHSC_00009	NWMN_RS00045	SAB_RS00045	AA961_RS00045	SAI4T8_RS00045	SAPIG_RS00045	SATW20_RS00045	EP20_RS00045	ASU36_RS11935	ADL71_RS11465	V676_RS10005	ERS140248_RS09530	ERS154949_RS08915	ERS140026_RS07940	ERS140254_RS09515	V694_RS13505	ERS140095_RS01530	SAMSHR1132_RS00045	AC742_RS04425	A4U95_02220	A4R30_05005	A4R31_03180	A4R32_12960	A4R33_08000	ERS140147_RS05935	ERS140266_RS01100	ERS140239_RS10900	ERS140159_RS03130
Family0040	RSAU_RS00050	SA2981_RS00050	MS7_RS00160	KQ76_RS00050	CA347_RS00050	SAKOR_RS00050	SACOL_RS00070	RU53_RS00050	SAOV_RS00050	SAFDA_RS00050	ER16_RS00050	SAURJH1_RS00050	SAA6159_RS00050	ACH32_RS07090	SARLGA251_RS00050	M013TW_RS00055	HMPREF0769_RS04560	SAR_RS00050	NI36_RS00055	MW_RS00050	SA_RS00190	SAOUHSC_00010	NWMN_RS00050	SAB_RS00050	AA961_RS00050	SAI4T8_RS00050	SAPIG_RS00050	SATW20_RS00050	EP20_RS00050	ASU36_RS11940	ADL71_RS11460	V676_RS10010	ERS140248_RS09525	ERS154949_RS08920	ERS140026_RS07945	ERS140254_RS09520	V694_RS13510	ERS140095_RS01525	SAMSHR1132_RS00050	AC742_RS04430	A4U95_02225	A4R30_05010	A4R31_03185	A4R32_12965	A4R33_08005	ERS140147_RS05940	ERS140266_RS01105	ERS140239_RS10895	ERS140159_RS03135
Family0041	RSAU_RS00055	SA2981_RS00055	MS7_RS00165	KQ76_RS00055	CA347_RS00055	SAKOR_RS00055	SACOL_RS00075	RU53_RS00055	SAOV_RS00055	SAFDA_RS00055	ER16_RS00055	SAURJH1_RS00055	SAA6159_RS00055	ACH32_RS07095	SARLGA251_RS00055	M013TW_RS00060	HMPREF0769_RS04555	SAR_RS00055	NI36_RS00060	MW_RS00055	SA_RS00195	SAOUHSC_00012	NWMN_RS00055	SAB_RS00055	AA961_RS00055	SAI4T8_RS00055	SAPIG_RS00055	SATW20_RS00055	EP20_RS00055	ASU36_RS11945	ADL71_RS11455	V676_RS10015	ERS140248_RS09520	ERS154949_RS08925	ERS140026_RS07950	ERS140254_RS09525	V694_RS13515	ERS140095_RS01520	SAMSHR1132_RS00055	AC742_RS04435	A4U95_02230	A4R30_05015	A4R31_03190	A4R32_12970	A4R33_08010	ERS140147_RS05945	ERS140266_RS01110	ERS140239_RS10890	ERS140159_RS03140
Family0042	RSAU_RS00060	SA2981_RS00060	MS7_RS00170	KQ76_RS00060	CA347_RS00060	SAKOR_RS00060	SACOL_RS00080	RU53_RS00060	SAOV_RS00060	SAFDA_RS00060	ER16_RS00060	SAURJH1_RS00060	SAA6159_RS00060	ACH32_RS07100	SARLGA251_RS00060	M013TW_RS00065	HMPREF0769_RS04550	SAR_RS00060	NI36_RS00065	MW_RS00060	SA_RS00200	SAOUHSC_00013	NWMN_RS00060	SAB_RS00060	AA961_RS00060	SAI4T8_RS00060	SAPIG_RS00060	SATW20_RS00060	EP20_RS00060	ASU36_RS11950	ADL71_RS11450	V676_RS10020	ERS140248_RS09515	ERS154949_RS08930	ERS140026_RS07955	ERS140254_RS09530	V694_RS13520	ERS140095_RS01515	SAMSHR1132_RS00060	AC742_RS04440	A4U95_02235	A4R30_05020	A4R31_03195	A4R32_12975	A4R33_08015	ERS140147_RS05950	ERS140266_RS01115	ERS140239_RS10885	ERS140159_RS03145
Family0043	RSAU_RS00065	SA2981_RS00065	MS7_RS00175	KQ76_RS00065	CA347_RS00065	SAKOR_RS00065	SACOL_RS00085	RU53_RS00065	SAOV_RS00065	SAFDA_RS00065	ER16_RS00065	SAURJH1_RS00065	SAA6159_RS00065	ACH32_RS07105	SARLGA251_RS00065	M013TW_RS00070	HMPREF0769_RS04545	SAR_RS00065	NI36_RS00070	MW_RS00065	SA_RS00205	SAOUHSC_00014	NWMN_RS00065	SAB_RS00065	AA961_RS00065	SAI4T8_RS00065	SAPIG_RS00065	SATW20_RS00065	EP20_RS00065	ASU36_RS11955	ADL71_RS11445	V676_RS10025	ERS140248_RS09510	ERS154949_RS08935	ERS140026_RS07960	ERS140254_RS09535	V694_RS13525	ERS140095_RS01510	SAMSHR1132_RS00065	AC742_RS04445	A4U95_02240	A4R30_05025	A4R31_03200	A4R32_12550	A4R33_08020	ERS140147_RS05955	ERS140266_RS01120	ERS140239_RS10880	ERS140159_RS03150
Family0044	RSAU_RS00070	SA2981_RS00070	MS7_RS00180	KQ76_RS00070	CA347_RS00070	SAKOR_RS00070	SACOL_RS00090	RU53_RS00070	SAOV_RS00070	SAFDA_RS00070	ER16_RS00070	SAURJH1_RS00070	SAA6159_RS00070	ACH32_RS07110	SARLGA251_RS00070	M013TW_RS00075	HMPREF0769_RS04540	SAR_RS00070	NI36_RS00075	MW_RS00070	SA_RS00210	SAOUHSC_00015	NWMN_RS00070	SAB_RS00070	AA961_RS00070	SAI4T8_RS00070	SAPIG_RS00070	SATW20_RS00070	EP20_RS00070	ASU36_RS11960	ADL71_RS11440	V676_RS10030	ERS140248_RS09505	ERS154949_RS08940	ERS140026_RS07965	ERS140254_RS09540	V694_RS13530	ERS140095_RS01505	SAMSHR1132_RS00070	AC742_RS04450	A4U95_02245	A4R30_05030	A4R31_03205	A4R32_12555	A4R33_08025	ERS140147_RS05960	ERS140266_RS01125	ERS140239_RS10875	ERS140159_RS03155
Family0045	RSAU_RS00075	SA2981_RS00075	MS7_RS00185	KQ76_RS00075	CA347_RS00075	SAKOR_RS00075	SACOL_RS00095	RU53_RS00075	SAOV_RS00075	SAFDA_RS00075	ER16_RS00075	SAURJH1_RS00075	SAA6159_RS00075	ACH32_RS07115	SARLGA251_RS00075	M013TW_RS00080	HMPREF0769_RS04535	SAR_RS00075	NI36_RS00080	MW_RS00075	SA_RS00215	rplI	NWMN_RS00075	SAB_RS00075	AA961_RS00075	SAI4T8_RS00075	SAPIG_RS00075	SATW20_RS00075	EP20_RS00075	ASU36_RS11965	ADL71_RS11435	V676_RS10035	ERS140248_RS09500	ERS154949_RS08945	ERS140026_RS07970	ERS140254_RS09545	V694_RS13535	ERS140095_RS01500	SAMSHR1132_RS00075	AC742_RS04455	A4U95_02250	A4R30_05035	A4R31_03210	A4R32_12560	A4R33_08030	ERS140147_RS05965	ERS140266_RS01130	ERS140239_RS10870	ERS140159_RS03160
Family0046	RSAU_RS00080	SA2981_RS00080	MS7_RS00190	KQ76_RS00080	CA347_RS00080	SAKOR_RS00080	SACOL_RS00100	RU53_RS00080	SAOV_RS00080	SAFDA_RS00080	ER16_RS00080	SAURJH1_RS00080	SAA6159_RS00080	ACH32_RS07120	SARLGA251_RS00080	M013TW_RS00085	HMPREF0769_RS04530	SAR_RS00080	NI36_RS00085	MW_RS00080	SA_RS00220	SAOUHSC_00018	NWMN_RS00080	SAB_RS00080	AA961_RS00080	SAI4T8_RS00080	SAPIG_RS00080	SATW20_RS00080	EP20_RS00080	ASU36_RS11970	ADL71_RS11430	V676_RS10040	ERS140248_RS09495	ERS154949_RS08950	ERS140026_RS07975	ERS140254_RS09550	V694_RS13540	ERS140095_RS01495	SAMSHR1132_RS00080	AC742_RS04460	A4U95_02255	A4R30_05040	A4R31_03215	A4R32_12565	A4R33_08035	ERS140147_RS05970	ERS140266_RS01135	ERS140239_RS10865	ERS140159_RS03165
Family0047	RSAU_RS00085	SA2981_RS00085	MS7_RS00195	KQ76_RS00085	CA347_RS00085	SAKOR_RS00085	SACOL_RS00105	RU53_RS00085	SAOV_RS00085	SAFDA_RS00085	ER16_RS00085	SAURJH1_RS00085	SAA6159_RS00085	ACH32_RS07125	SARLGA251_RS00085	M013TW_RS00090	HMPREF0769_RS04525	SAR_RS00085	NI36_RS00090	MW_RS00085	SA_RS00225	SAOUHSC_00019	NWMN_RS00085	SAB_RS00085	AA961_RS00085	SAI4T8_RS00085	SAPIG_RS00085	SATW20_RS00085	EP20_RS00085	ASU36_RS11975	ADL71_RS11425	V676_RS10045	ERS140248_RS09490	ERS154949_RS08955	ERS140026_RS07980	ERS140254_RS09555	V694_RS13545	ERS140095_RS01490	SAMSHR1132_RS00085	AC742_RS04465	A4U95_02260	A4R30_05045	A4R31_03220	A4R32_12570	A4R33_08040	ERS140147_RS05975	ERS140266_RS01140	ERS140239_RS10860	ERS140159_RS03170
Family0048	RSAU_RS00100	SA2981_RS00100	MS7_RS00210	KQ76_RS00100	CA347_RS00100	SAKOR_RS00100	SACOL_RS00120	RU53_RS00100	SAOV_RS00100	SAFDA_RS00100	ER16_RS00100	SAURJH1_RS00100	SAA6159_RS00100	ACH32_RS07140	SARLGA251_RS00100	M013TW_RS00105	HMPREF0769_RS04510	SAR_RS00100	NI36_RS00105	MW_RS00100	SA_RS00240	SAOUHSC_00020	NWMN_RS00100	SAB_RS00100	AA961_RS00100	SAI4T8_RS00100	SAPIG_RS00100	SATW20_RS00100	EP20_RS00100	ASU36_RS11990	ADL71_RS05965	V676_RS10060	ERS140248_RS09475	ERS154949_RS08970	ERS140026_RS07995	ERS140254_RS09570	V694_RS13560	ERS140095_RS01475	SAMSHR1132_RS00100	AC742_RS04480	A4U95_02275	A4R30_05060	A4R31_03235	A4R32_12585	A4R33_08055	ERS140147_RS05990	ERS140266_RS01155	ERS140239_RS10845	ERS140159_RS03185
Family0049	RSAU_RS00105	SA2981_RS00105	MS7_RS00215	KQ76_RS00105	CA347_RS00105	SAKOR_RS00105	SACOL_RS00125	RU53_RS00105	SAOV_RS00105	SAFDA_RS00105	ER16_RS00105	SAURJH1_RS00105	SAA6159_RS00105	ACH32_RS07145	SARLGA251_RS00105	M013TW_RS00110	HMPREF0769_RS04505	SAR_RS00105	NI36_RS00110	MW_RS00105	SA_RS00245	SAOUHSC_00021	NWMN_RS00105	SAB_RS00105	AA961_RS00105	SAI4T8_RS00105	SAPIG_RS00105	SATW20_RS00105	EP20_RS00105	ASU36_RS11995	ADL71_RS05960	V676_RS10065	ERS140248_RS09470	ERS154949_RS08975	ERS140026_RS08000	ERS140254_RS09575	V694_RS13565	ERS140095_RS01470	SAMSHR1132_RS00105	AC742_RS04485	A4U95_02280	A4R30_05065	A4R31_03240	A4R32_12590	A4R33_08060	ERS140147_RS05995	ERS140266_RS01160	ERS140239_RS10840	ERS140159_RS03190
Family0050	RSAU_RS00110	SA2981_RS00110	MS7_RS00220	KQ76_RS00110	CA347_RS00110	SAKOR_RS00110	SACOL_RS00130	RU53_RS00110	SAOV_RS00110	SAFDA_RS00110	ER16_RS00110	SAURJH1_RS00110	SAA6159_RS00110	ACH32_RS07150	SARLGA251_RS00110	M013TW_RS00115	HMPREF0769_RS04500	SAR_RS00110	NI36_RS00115	MW_RS00110	SA_RS00250	SAOUHSC_00022	NWMN_RS00110	SAB_RS00110	AA961_RS00110	SAI4T8_RS00110	SAPIG_RS00110	SATW20_RS00110	EP20_RS00110	ASU36_RS12000	ADL71_RS05955	V676_RS10070	ERS140248_RS09465	ERS154949_RS08980	ERS140026_RS08005	ERS140254_RS09580	V694_RS13570	ERS140095_RS01465	SAMSHR1132_RS00110	AC742_RS04490	A4U95_02285	A4R30_05070	A4R31_03245	A4R32_12595	A4R33_08065	ERS140147_RS06000	ERS140266_RS01165	ERS140239_RS10835	ERS140159_RS03195
Family0051	RSAU_RS00120	SA2981_RS00120	MS7_RS00230	KQ76_RS00120	CA347_RS00120	SAKOR_RS00120	SACOL_RS00140	RU53_RS00120	SAOV_RS00120	SAFDA_RS00120	ER16_RS00120	SAURJH1_RS00120	SAA6159_RS00120	ACH32_RS07160	SARLGA251_RS00120	M013TW_RS00125	HMPREF0769_RS04490	SAR_RS00120	NI36_RS00125	MW_RS00120	SA_RS00260	SAOUHSC_00024	NWMN_RS00120	SAB_RS00120	AA961_RS00120	SAI4T8_RS00120	SAPIG_RS00120	SATW20_RS00120	EP20_RS00120	ASU36_RS12010	ADL71_RS05945	V676_RS10080	ERS140248_RS09455	ERS154949_RS08990	ERS140026_RS08015	ERS140254_RS09590	V694_RS13580	ERS140095_RS01455	SAMSHR1132_RS00120	AC742_RS04500	A4U95_02295	A4R30_05080	A4R31_03255	A4R32_12605	A4R33_08075	ERS140147_RS06010	ERS140266_RS01175	ERS140239_RS10825	ERS140159_RS03205
Family0052	RSAU_RS00125	SA2981_RS00125	MS7_RS00235	KQ76_RS00125	CA347_RS00125	SAKOR_RS00125	SACOL_RS00145	RU53_RS00125	SAOV_RS00125	SAFDA_RS00125	ER16_RS00125	SAURJH1_RS00125	SAA6159_RS00125	ACH32_RS07165	SARLGA251_RS00125	M013TW_RS00130	HMPREF0769_RS04485	SAR_RS00125	NI36_RS00130	MW_RS00125	SA_RS00265	SAOUHSC_00025	NWMN_RS00125	SAB_RS00125	AA961_RS00125	SAI4T8_RS00125	SAPIG_RS00125	SATW20_RS00125	EP20_RS00125	ASU36_RS12015	ADL71_RS05940	V676_RS10085	ERS140248_RS09450	ERS154949_RS08995	ERS140026_RS08020	ERS140254_RS09595	V694_RS13585	ERS140095_RS01450	SAMSHR1132_RS00125	AC742_RS04505	A4U95_02300	A4R30_05085	A4R31_03260	A4R32_12610	A4R33_08080	ERS140147_RS06015	ERS140266_RS01180	ERS140239_RS10820	ERS140159_RS03210
Family0053	RSAU_RS00130	SA2981_RS00130	MS7_RS00245	KQ76_RS00130	CA347_RS00130	SAKOR_RS00135	SACOL_RS00150	RU53_RS00130	SAOV_RS00130	SAFDA_RS00130	ER16_RS00130	SAURJH1_RS00130	SAA6159_RS00130	ACH32_RS07170	SARLGA251_RS00130	M013TW_RS00135	HMPREF0769_RS04480	SAR_RS00130	NI36_RS00135	MW_RS00130	SA_RS00270	SAOUHSC_00027	NWMN_RS00130	SAB_RS00130	AA961_RS00130	SAI4T8_RS00130	SAPIG_RS00130	SATW20_RS00130	EP20_RS00130	ASU36_RS12020	ADL71_RS05935	V676_RS10090	ERS140248_RS09445	ERS154949_RS09005	ERS140026_RS08030	ERS140254_RS09600	V694_RS13590	ERS140095_RS01445	SAMSHR1132_RS00135	AC742_RS04515	A4U95_02305	A4R30_05090	A4R31_03265	A4R32_12615	A4R33_08085	ERS140147_RS06020	ERS140266_RS01185	ERS140239_RS10815	ERS140159_RS03220
Family0054	RSAU_RS00160	SA2981_RS00440	MS7_RS00520	KQ76_RS00215	CA347_RS00445	SAKOR_RS00290	SACOL_RS00345	RU53_RS00355	SAOV_RS00210	SAFDA_RS00215	ER16_RS00290	SAURJH1_RS00405	SAA6159_RS00340	ACH32_RS07700	SARLGA251_RS00350	M013TW_RS00360	HMPREF0769_RS04395	SAR_RS00465	NI36_RS00355	MW_RS00315	SA_RS00585	SAOUHSC_00039	NWMN_RS00190	SAB_RS00190	AA961_RS00195	SAI4T8_RS00325	SAPIG_RS00490	SATW20_RS00550	EP20_RS00305	ASU36_RS12095	ADL71_RS04480	V676_RS16205	ERS140248_RS09370	ERS154949_RS09155	ERS140026_RS08110	ERS140254_RS09630	V694_RS10655	ERS140095_RS01395	SAMSHR1132_RS00335	AC742_RS04595	A4U95_11015	A4R30_12205	A4R31_11670	A4R32_07735	A4R33_13485	ERS140147_RS06055	ERS140266_RS01235	ERS140239_RS10795	ERS140159_RS03250
Family0055	RSAU_RS00170	SA2981_RS00450	MS7_RS00530	KQ76_RS00225	CA347_RS00455	SAKOR_RS00300	SACOL_RS00355	RU53_RS00365	SAOV_RS00220	SAFDA_RS00225	ER16_RS00300	SAURJH1_RS00415	SAA6159_RS00350	ACH32_RS07710	SARLGA251_RS00360	M013TW_RS00370	HMPREF0769_RS04385	SAR_RS00475	NI36_RS00365	MW_RS00325	SA_RS00595	SAOUHSC_00041	NWMN_RS00200	SAB_RS00200	AA961_RS00205	SAI4T8_RS00335	SAPIG_RS00500	SATW20_RS00560	EP20_RS00315	ASU36_RS12105	ADL71_RS04490	V676_RS16215	ERS140248_RS09360	ERS154949_RS09165	ERS140026_RS08120	ERS140254_RS09640	V694_RS10645	ERS140095_RS01385	SAMSHR1132_RS00345	AC742_RS04605	A4U95_11025	A4R30_12215	A4R31_11680	A4R32_07745	A4R33_13495	ERS140147_RS06065	ERS140266_RS01245	ERS140239_RS10785	ERS140159_RS03260
Family0056	RSAU_RS00215	SA2981_RS00465	MS7_RS00545	KQ76_RS00240	CA347_RS00545	SAKOR_RS00325	SACOL_RS00395	RU53_RS00380	SAOV_RS00235	SAFDA_RS00240	ER16_RS00345	SAURJH1_RS00435	SAA6159_RS00390	ACH32_RS07725	SARLGA251_RS00380	M013TW_RS00410	HMPREF0769_RS04370	SAR_RS00490	NI36_RS00410	MW_RS00365	SA_RS00610	SAOUHSC_00050	NWMN_RS00240	SAB_RS00210	AA961_RS00220	SAI4T8_RS00350	SAPIG_RS00540	SATW20_RS00575	EP20_RS00355	ASU36_RS12125	ADL71_RS04520	V676_RS16245	ERS140248_RS09330	ERS154949_RS09180	ERS140026_RS08150	ERS140254_RS09675	V694_RS10615	ERS140095_RS01365	SAMSHR1132_RS00365	AC742_RS04635	A4U95_11060	A4R30_12245	A4R31_11710	A4R32_07775	A4R33_13525	ERS140147_RS06085	ERS140266_RS01265	ERS140239_RS10765	ERS140159_RS03280
Family0057	RSAU_RS00265	SA2981_RS00505	MS7_RS00590	KQ76_RS00260	CA347_RS00565	SAKOR_RS00360	SACOL_RS00430	RU53_RS00430	SAOV_RS00265	SAFDA_RS00290	ER16_RS00380	SAURJH1_RS00475	SAA6159_RS00425	ACH32_RS07780	SARLGA251_RS00400	M013TW_RS00430	HMPREF0769_RS04350	SAR_RS00510	NI36_RS00430	MW_RS00410	SA_RS00650	SAOUHSC_00057	NWMN_RS00275	SAB_RS00235	AA961_RS00260	SAI4T8_RS00390	SAPIG_RS00560	SATW20_RS00595	EP20_RS00390	ASU36_RS12145	ADL71_RS02375	V676_RS16070	ERS140248_RS09290	ERS154949_RS09215	ERS140026_RS08215	ERS140254_RS09725	V694_RS10555	ERS140095_RS01320	SAMSHR1132_RS00405	AC742_RS04700	A4U95_09300	A4R30_07425	A4R31_10480	A4R32_07840	A4R33_13225	ERS140147_RS06120	ERS140266_RS01310	ERS140239_RS12400	ERS140159_RS03325
Family0058	RSAU_RS00275	SA2981_RS00515	MS7_RS00600	KQ76_RS00270	CA347_RS00575	SAKOR_RS00370	SACOL_RS00440	RU53_RS00440	SAOV_RS00275	SAFDA_RS00300	ER16_RS00390	SAURJH1_RS00485	SAA6159_RS00445	ACH32_RS07795	SARLGA251_RS00410	M013TW_RS00440	HMPREF0769_RS04340	SAR_RS00520	NI36_RS00440	MW_RS00420	SA_RS00660	SAOUHSC_00060	NWMN_RS00285	SAB_RS00245	AA961_RS00270	SAI4T8_RS00400	SAPIG_RS00570	SATW20_RS00605	EP20_RS00400	ASU36_RS12155	ADL71_RS02365	V676_RS16080	ERS140248_RS09280	ERS154949_RS09225	ERS140026_RS08225	ERS140254_RS09735	V694_RS10545	ERS140095_RS01310	SAMSHR1132_RS00415	AC742_RS04710	A4U95_09310	A4R30_07435	A4R31_10490	A4R32_07850	A4R33_13235	ERS140147_RS06150	ERS140266_RS01340	ERS140239_RS12430	ERS140159_RS03355
Family0059	RSAU_RS00285	SA2981_RS00535	MS7_RS00610	KQ76_RS00280	CA347_RS00595	SAKOR_RS00390	SACOL_RS00460	RU53_RS00450	SAOV_RS00285	SAFDA_RS00320	ER16_RS00400	SAURJH1_RS00505	SAA6159_RS00455	ACH32_RS07815	SARLGA251_RS00430	M013TW_RS00460	HMPREF0769_RS04330	SAR_RS00530	NI36_RS00460	MW_RS00430	SA_RS00680	SAOUHSC_00065	NWMN_RS00305	SAB_RS00265	AA961_RS00280	SAI4T8_RS00420	SAPIG_RS00580	SATW20_RS00615	EP20_RS00420	ASU36_RS12175	ADL71_RS02345	V676_RS16100	ERS140248_RS09260	ERS154949_RS09235	ERS140026_RS08245	ERS140254_RS09755	V694_RS10525	ERS140095_RS01290	SAMSHR1132_RS00435	AC742_RS04730	A4U95_09330	A4R30_07455	A4R31_10510	A4R32_07870	A4R33_13255	ERS140147_RS06160	ERS140266_RS01350	ERS140239_RS12440	ERS140159_RS03365
Family0060	RSAU_RS00305	SA2981_RS00555	MS7_RS00630	KQ76_RS00300	CA347_RS00615	SAKOR_RS00410	SACOL_RS00480	RU53_RS00470	SAOV_RS00305	SAFDA_RS00340	ER16_RS00420	SAURJH1_RS00525	SAA6159_RS00475	ACH32_RS07835	SARLGA251_RS00450	M013TW_RS00485	HMPREF0769_RS04310	SAR_RS00550	NI36_RS00485	MW_RS00450	SA_RS00700	SAOUHSC_00071	NWMN_RS00325	SAB_RS00295	AA961_RS00300	SAI4T8_RS00440	SAPIG_RS00600	SATW20_RS00635	EP20_RS00440	ASU36_RS12195	ADL71_RS06830	V676_RS16125	ERS140248_RS09240	ERS154949_RS09255	ERS140026_RS08265	ERS140254_RS09775	V694_RS10505	ERS140095_RS01270	SAMSHR1132_RS00455	AC742_RS04750	A4U95_06845	A4R30_07475	A4R31_08790	A4R32_07890	A4R33_12315	ERS140147_RS06180	ERS140266_RS01370	ERS140239_RS12460	ERS140159_RS03385
Family0061	RSAU_RS00310	SA2981_RS00560	MS7_RS00635	KQ76_RS00305	CA347_RS00620	SAKOR_RS00415	SACOL_RS00485	RU53_RS00475	SAOV_RS00310	SAFDA_RS00345	ER16_RS00425	SAURJH1_RS00530	SAA6159_RS00480	ACH32_RS07840	SARLGA251_RS00455	M013TW_RS00490	HMPREF0769_RS04305	SAR_RS00555	NI36_RS00490	MW_RS00455	SA_RS00705	SAOUHSC_00072	NWMN_RS00330	SAB_RS00300	AA961_RS00305	SAI4T8_RS00445	SAPIG_RS00605	SATW20_RS00640	EP20_RS00445	ASU36_RS12200	ADL71_RS06835	V676_RS16130	ERS140248_RS09235	ERS154949_RS09260	ERS140026_RS08270	ERS140254_RS09780	V694_RS10500	ERS140095_RS01265	SAMSHR1132_RS00460	AC742_RS04755	A4U95_06850	A4R30_07480	A4R31_08795	A4R32_07895	A4R33_12320	ERS140147_RS06185	ERS140266_RS01375	ERS140239_RS12465	ERS140159_RS03390
Family0062	RSAU_RS00315	SA2981_RS00565	MS7_RS00640	KQ76_RS00310	CA347_RS00625	SAKOR_RS00420	SACOL_RS00490	RU53_RS00480	SAOV_RS00315	SAFDA_RS00350	ER16_RS00430	SAURJH1_RS00535	SAA6159_RS00485	ACH32_RS07845	SARLGA251_RS00460	M013TW_RS00495	HMPREF0769_RS04300	SAR_RS00560	NI36_RS00495	MW_RS00460	SA_RS00710	SAOUHSC_00074	NWMN_RS00335	SAB_RS00305	AA961_RS00310	SAI4T8_RS00450	SAPIG_RS00610	SATW20_RS00645	EP20_RS00450	ASU36_RS12205	ADL71_RS06840	V676_RS16135	ERS140248_RS09230	ERS154949_RS09265	ERS140026_RS08275	ERS140254_RS09785	V694_RS10495	ERS140095_RS01260	SAMSHR1132_RS00465	AC742_RS04760	A4U95_06855	A4R30_07485	A4R31_08800	A4R32_07900	A4R33_12325	ERS140147_RS06190	ERS140266_RS01380	ERS140239_RS12470	ERS140159_RS03395
Family0063	RSAU_RS00320	SA2981_RS00570	MS7_RS00645	KQ76_RS00315	CA347_RS00630	SAKOR_RS00425	SACOL_RS00495	RU53_RS00485	SAOV_RS00320	SAFDA_RS00355	ER16_RS00435	SAURJH1_RS00540	SAA6159_RS00490	ACH32_RS07850	SARLGA251_RS00465	M013TW_RS00500	HMPREF0769_RS04295	SAR_RS00565	NI36_RS00500	MW_RS00465	SA_RS00715	SAOUHSC_00075	NWMN_RS00340	SAB_RS00310	AA961_RS00315	SAI4T8_RS00455	SAPIG_RS00615	SATW20_RS00650	EP20_RS00455	ASU36_RS12210	ADL71_RS06845	V676_RS16140	ERS140248_RS09225	ERS154949_RS09270	ERS140026_RS08280	ERS140254_RS09790	V694_RS10490	ERS140095_RS01255	SAMSHR1132_RS00470	AC742_RS04765	A4U95_06860	A4R30_07490	A4R31_08805	A4R32_07905	A4R33_12330	ERS140147_RS06195	ERS140266_RS01385	ERS140239_RS12475	ERS140159_RS03400
Family0064	RSAU_RS00325	SA2981_RS00575	MS7_RS00650	KQ76_RS00320	CA347_RS00635	SAKOR_RS00430	SACOL_RS00500	RU53_RS00490	SAOV_RS00325	SAFDA_RS00360	ER16_RS00440	SAURJH1_RS00545	SAA6159_RS00495	ACH32_RS07855	SARLGA251_RS00470	M013TW_RS00505	HMPREF0769_RS04290	SAR_RS00570	NI36_RS00505	MW_RS00470	SA_RS00720	SAOUHSC_00076	NWMN_RS00345	SAB_RS00315	AA961_RS00320	SAI4T8_RS00460	SAPIG_RS00620	SATW20_RS00655	EP20_RS00460	ASU36_RS12215	ADL71_RS06850	V676_RS16145	ERS140248_RS09220	ERS154949_RS09275	ERS140026_RS08285	ERS140254_RS09795	V694_RS10485	ERS140095_RS01250	SAMSHR1132_RS00475	AC742_RS04770	A4U95_06865	A4R30_07495	A4R31_08810	A4R32_07910	A4R33_12335	ERS140147_RS06200	ERS140266_RS01390	ERS140239_RS12480	ERS140159_RS03405
Family0065	RSAU_RS00330	SA2981_RS00580	MS7_RS00655	KQ76_RS00325	CA347_RS00640	SAKOR_RS00435	SACOL_RS00505	RU53_RS00495	SAOV_RS00330	SAFDA_RS00365	ER16_RS00445	SAURJH1_RS00550	SAA6159_RS00500	ACH32_RS07860	SARLGA251_RS00475	M013TW_RS00510	HMPREF0769_RS04285	SAR_RS00575	NI36_RS00510	MW_RS00475	SA_RS00725	SAOUHSC_00077	NWMN_RS00350	SAB_RS00320	AA961_RS00325	SAI4T8_RS00465	SAPIG_RS00625	SATW20_RS00660	EP20_RS00465	ASU36_RS12220	ADL71_RS06855	V676_RS16150	ERS140248_RS09215	ERS154949_RS09280	ERS140026_RS08290	ERS140254_RS09800	V694_RS10480	ERS140095_RS01245	SAMSHR1132_RS00480	AC742_RS04775	A4U95_06870	A4R30_07500	A4R31_08815	A4R32_07915	A4R33_12340	ERS140147_RS06205	ERS140266_RS01395	ERS140239_RS12485	ERS140159_RS03410
Family0066	RSAU_RS00340	SA2981_RS00590	MS7_RS00665	KQ76_RS00335	CA347_RS00650	SAKOR_RS00445	SACOL_RS00515	RU53_RS00505	SAOV_RS00340	SAFDA_RS00375	ER16_RS00455	SAURJH1_RS00560	SAA6159_RS00510	ACH32_RS07870	SARLGA251_RS00485	M013TW_RS00520	HMPREF0769_RS04275	SAR_RS00585	NI36_RS00520	MW_RS00485	SA_RS00735	SAOUHSC_00079	NWMN_RS00360	SAB_RS00330	AA961_RS00335	SAI4T8_RS00475	SAPIG_RS00635	SATW20_RS00670	EP20_RS00475	ASU36_RS12230	ADL71_RS06865	V676_RS16160	ERS140248_RS09205	ERS154949_RS09290	ERS140026_RS08300	ERS140254_RS09810	V694_RS10470	ERS140095_RS01235	SAMSHR1132_RS00490	AC742_RS04785	A4U95_06880	A4R30_07510	A4R31_08825	A4R32_07925	A4R33_12350	ERS140147_RS06215	ERS140266_RS01405	ERS140239_RS12495	ERS140159_RS03420
Family0067	RSAU_RS00345	SA2981_RS00595	MS7_RS00670	KQ76_RS00340	CA347_RS00655	SAKOR_RS00450	SACOL_RS00520	RU53_RS00510	SAOV_RS00345	SAFDA_RS00380	ER16_RS00460	SAURJH1_RS00565	SAA6159_RS00515	ACH32_RS07875	SARLGA251_RS00490	M013TW_RS00525	HMPREF0769_RS04270	SAR_RS00590	NI36_RS00525	MW_RS00490	SA_RS00740	SAOUHSC_00080	NWMN_RS00365	SAB_RS00335	AA961_RS00340	SAI4T8_RS00480	SAPIG_RS00640	SATW20_RS00675	EP20_RS00480	ASU36_RS12235	ADL71_RS06870	V676_RS16165	ERS140248_RS09200	ERS154949_RS09295	ERS140026_RS08305	ERS140254_RS09815	V694_RS10465	ERS140095_RS01230	SAMSHR1132_RS00495	AC742_RS04790	A4U95_06885	A4R30_07515	A4R31_08830	A4R32_07930	A4R33_12355	ERS140147_RS06220	ERS140266_RS01410	ERS140239_RS12500	ERS140159_RS03425
Family0068	RSAU_RS00350	SA2981_RS00600	MS7_RS00675	KQ76_RS00345	CA347_RS00660	SAKOR_RS00455	SACOL_RS00525	RU53_RS00515	SAOV_RS00350	SAFDA_RS00385	ER16_RS00465	SAURJH1_RS00570	SAA6159_RS00520	ACH32_RS07880	SARLGA251_RS00495	M013TW_RS00530	HMPREF0769_RS04265	SAR_RS00595	NI36_RS00530	MW_RS00495	SA_RS00745	SAOUHSC_00081	NWMN_RS00370	SAB_RS00340	AA961_RS00345	SAI4T8_RS00485	SAPIG_RS00645	SATW20_RS00680	EP20_RS00485	ASU36_RS12240	ADL71_RS06875	V676_RS16170	ERS140248_RS09195	ERS154949_RS09300	ERS140026_RS08310	ERS140254_RS09820	V694_RS10460	ERS140095_RS01225	SAMSHR1132_RS00500	AC742_RS04795	A4U95_06890	A4R30_07520	A4R31_08835	A4R32_07935	A4R33_12360	ERS140147_RS06225	ERS140266_RS01415	ERS140239_RS12505	ERS140159_RS03430
Family0069	RSAU_RS00355	SA2981_RS00605	MS7_RS00680	KQ76_RS00350	CA347_RS00665	SAKOR_RS00460	SACOL_RS00530	RU53_RS00520	SAOV_RS00355	SAFDA_RS00390	ER16_RS00470	SAURJH1_RS00575	SAA6159_RS00525	ACH32_RS07885	SARLGA251_RS00500	M013TW_RS00535	HMPREF0769_RS04260	SAR_RS00600	NI36_RS00535	MW_RS00500	SA_RS00750	SAOUHSC_00082	NWMN_RS00375	SAB_RS00345	AA961_RS00350	SAI4T8_RS00490	SAPIG_RS00650	SATW20_RS00685	EP20_RS00490	ASU36_RS12245	ADL71_RS06880	V676_RS16175	ERS140248_RS09190	ERS154949_RS09305	ERS140026_RS08315	ERS140254_RS09825	V694_RS10455	ERS140095_RS01220	SAMSHR1132_RS00505	AC742_RS04800	A4U95_06895	A4R30_07525	A4R31_08840	A4R32_07940	A4R33_12365	ERS140147_RS06230	ERS140266_RS01420	ERS140239_RS12510	ERS140159_RS03435
Family0070	RSAU_RS00360	SA2981_RS00610	MS7_RS00685	KQ76_RS00355	CA347_RS00670	SAKOR_RS00465	SACOL_RS00535	RU53_RS00525	SAOV_RS00360	SAFDA_RS00395	ER16_RS00475	SAURJH1_RS00580	SAA6159_RS00530	ACH32_RS07890	SARLGA251_RS00505	M013TW_RS00540	HMPREF0769_RS04255	SAR_RS00605	NI36_RS00540	MW_RS00505	SA_RS00755	SAOUHSC_00083	NWMN_RS00380	SAB_RS00350	AA961_RS00355	SAI4T8_RS00495	SAPIG_RS00655	SATW20_RS00690	EP20_RS00495	ASU36_RS12250	ADL71_RS06885	V676_RS16180	ERS140248_RS09185	ERS154949_RS09310	ERS140026_RS08320	ERS140254_RS09830	V694_RS10450	ERS140095_RS01215	SAMSHR1132_RS00510	AC742_RS04805	A4U95_06900	A4R30_07530	A4R31_08845	A4R32_07945	A4R33_12370	ERS140147_RS06235	ERS140266_RS01425	ERS140239_RS12515	ERS140159_RS03440
Family0071	RSAU_RS00375	SA2981_RS00620	MS7_RS00695	KQ76_RS00365	CA347_RS00690	SAKOR_RS00480	SACOL_RS00550	RU53_RS00540	SAOV_RS00375	SAFDA_RS00410	ER16_RS00490	SAURJH1_RS00590	SAA6159_RS00545	ACH32_RS07910	SARLGA251_RS00520	M013TW_RS00555	HMPREF0769_RS04245	SAR_RS00615	NI36_RS00555	MW_RS00520	SA_RS00765	SAOUHSC_00085	NWMN_RS00395	SAB_RS00365	AA961_RS00370	SAI4T8_RS00505	SAPIG_RS00670	SATW20_RS00700	EP20_RS00510	ASU36_RS12265	ADL71_RS06900	V676_RS13800	ERS140248_RS09170	ERS154949_RS09325	ERS140026_RS08335	ERS140254_RS09845	V694_RS10440	ERS140095_RS01200	SAMSHR1132_RS00525	AC742_RS04820	A4U95_06915	A4R30_07545	A4R31_08860	A4R32_07960	A4R33_12385	ERS140147_RS06250	ERS140266_RS01445	ERS140239_RS08195	ERS140159_RS03455
Family0072	RSAU_RS00380	SA2981_RS00625	MS7_RS00700	KQ76_RS00370	CA347_RS00695	SAKOR_RS00485	SACOL_RS00555	RU53_RS00545	SAOV_RS00380	SAFDA_RS00415	ER16_RS00495	SAURJH1_RS00595	SAA6159_RS00550	ACH32_RS07915	SARLGA251_RS00525	M013TW_RS00560	HMPREF0769_RS04240	SAR_RS00620	NI36_RS00560	MW_RS00525	SA_RS00770	SAOUHSC_00086	NWMN_RS00400	SAB_RS00370	AA961_RS00375	SAI4T8_RS00510	SAPIG_RS00675	SATW20_RS00705	EP20_RS00515	ASU36_RS12270	ADL71_RS06905	V676_RS13805	ERS140248_RS09165	ERS154949_RS09330	ERS140026_RS08340	ERS140254_RS09850	V694_RS10435	ERS140095_RS01195	SAMSHR1132_RS00530	AC742_RS04825	A4U95_06920	A4R30_07550	A4R31_08865	A4R32_07965	A4R33_12390	ERS140147_RS06255	ERS140266_RS01450	ERS140239_RS08190	ERS140159_RS03460
Family0073	RSAU_RS00395	SA2981_RS00640	MS7_RS00715	KQ76_RS00385	CA347_RS00710	SAKOR_RS00500	SACOL_RS00570	RU53_RS00560	SAOV_RS00395	SAFDA_RS00430	ER16_RS00510	SAURJH1_RS00610	SAA6159_RS00565	ACH32_RS07930	SARLGA251_RS00540	M013TW_RS00575	HMPREF0769_RS04225	SAR_RS00635	NI36_RS00575	MW_RS00540	SA_RS00785	SAOUHSC_00089	NWMN_RS00415	SAB_RS00385	AA961_RS00390	SAI4T8_RS00525	SAPIG_RS00690	SATW20_RS00720	EP20_RS00530	ASU36_RS12285	ADL71_RS06915	V676_RS13815	ERS140248_RS09155	ERS154949_RS09340	ERS140026_RS08350	ERS140254_RS09860	V694_RS10425	ERS140095_RS01185	SAMSHR1132_RS00540	AC742_RS04835	A4U95_06930	A4R30_07560	A4R31_08875	A4R32_07975	A4R33_12400	ERS140147_RS06265	ERS140266_RS01460	ERS140239_RS08180	ERS140159_RS03470
Family0074	RSAU_RS00400	SA2981_RS00645	MS7_RS00720	KQ76_RS00390	CA347_RS00715	SAKOR_RS00505	SACOL_RS00575	RU53_RS00565	SAOV_RS00400	SAFDA_RS00435	ER16_RS00515	SAURJH1_RS00615	SAA6159_RS00570	ACH32_RS07935	SARLGA251_RS00545	M013TW_RS00580	HMPREF0769_RS04220	SAR_RS00640	NI36_RS00580	MW_RS00545	SA_RS00790	SAOUHSC_00090	NWMN_RS00420	SAB_RS00390	AA961_RS00395	SAI4T8_RS00530	SAPIG_RS00695	SATW20_RS00725	EP20_RS00535	ASU36_RS12290	ADL71_RS06920	V676_RS13820	ERS140248_RS09150	ERS154949_RS09345	ERS140026_RS08355	ERS140254_RS09865	V694_RS10420	ERS140095_RS01180	SAMSHR1132_RS00545	AC742_RS04840	A4U95_06935	A4R30_07565	A4R31_08880	A4R32_07980	A4R33_12405	ERS140147_RS06270	ERS140266_RS01465	ERS140239_RS08175	ERS140159_RS03475
Family0075	RSAU_RS00410	SA2981_RS00655	MS7_RS00730	KQ76_RS00400	CA347_RS00725	SAKOR_RS00515	SACOL_RS00585	RU53_RS00575	SAOV_RS00410	SAFDA_RS00445	ER16_RS00525	SAURJH1_RS00625	SAA6159_RS00580	ACH32_RS07945	SARLGA251_RS00555	M013TW_RS00590	HMPREF0769_RS04210	SAR_RS00650	NI36_RS00590	MW_RS00555	SA_RS00800	SAOUHSC_00092	NWMN_RS00430	SAB_RS00400	AA961_RS00405	SAI4T8_RS00540	SAPIG_RS00705	SATW20_RS00735	EP20_RS00545	ASU36_RS12300	ADL71_RS06930	V676_RS13830	ERS140248_RS09140	ERS154949_RS09355	ERS140026_RS08365	ERS140254_RS09875	V694_RS10410	ERS140095_RS01170	SAMSHR1132_RS00555	AC742_RS04850	A4U95_06945	A4R30_07575	A4R31_08890	A4R32_07990	A4R33_12415	ERS140147_RS06280	ERS140266_RS01475	ERS140239_RS08165	ERS140159_RS03485
Family0076	RSAU_RS00415	SA2981_RS00660	MS7_RS00735	KQ76_RS00405	CA347_RS00730	SAKOR_RS00520	SACOL_RS00590	RU53_RS00580	SAOV_RS00415	SAFDA_RS00450	ER16_RS00530	SAURJH1_RS00630	SAA6159_RS00585	ACH32_RS07950	SARLGA251_RS00560	M013TW_RS00595	HMPREF0769_RS04205	SAR_RS00655	NI36_RS00595	MW_RS00560	SA_RS00805	SAOUHSC_00093	NWMN_RS00435	SAB_RS00405	AA961_RS00410	SAI4T8_RS00545	SAPIG_RS00710	SATW20_RS00740	EP20_RS00550	ASU36_RS12305	ADL71_RS06935	V676_RS13835	ERS140248_RS09135	ERS154949_RS09360	ERS140026_RS08370	ERS140254_RS09880	V694_RS10405	ERS140095_RS01165	SAMSHR1132_RS00560	AC742_RS04855	A4U95_06950	A4R30_07580	A4R31_08895	A4R32_07995	A4R33_12420	ERS140147_RS06285	ERS140266_RS01480	ERS140239_RS08160	ERS140159_RS03490
Family0077	RSAU_RS00425	SA2981_RS00670	MS7_RS00745	KQ76_RS00415	CA347_RS00740	SAKOR_RS00530	SACOL_RS00600	RU53_RS00590	SAOV_RS00420	SAFDA_RS00460	ER16_RS00535	SAURJH1_RS00640	SAA6159_RS00595	ACH32_RS07955	SARLGA251_RS00565	M013TW_RS00605	HMPREF0769_RS04195	SAR_RS00665	NI36_RS00605	MW_RS00570	SA_RS00815	SAOUHSC_00096	NWMN_RS00445	SAB_RS00415	AA961_RS00420	SAI4T8_RS00555	SAPIG_RS00720	SATW20_RS00750	EP20_RS00560	ASU36_RS12310	ADL71_RS06945	V676_RS13840	ERS140248_RS09125	ERS154949_RS09370	ERS140026_RS08380	ERS140254_RS09890	V694_RS10400	ERS140095_RS01155	SAMSHR1132_RS00570	AC742_RS04865	A4U95_06960	A4R30_07590	A4R31_08905	A4R32_08005	A4R33_12430	ERS140147_RS06295	ERS140266_RS01490	ERS140239_RS08150	ERS140159_RS03500
Family0078	RSAU_RS00440	SA2981_RS00685	MS7_RS00760	KQ76_RS00430	CA347_RS00755	SAKOR_RS00545	SACOL_RS00615	RU53_RS00605	SAOV_RS00435	SAFDA_RS00475	ER16_RS00550	SAURJH1_RS00655	SAA6159_RS00610	ACH32_RS07970	SARLGA251_RS00580	M013TW_RS00620	HMPREF0769_RS04180	SAR_RS00680	NI36_RS00620	MW_RS00585	SA_RS00830	SAOUHSC_00099	NWMN_RS00460	SAB_RS00430	AA961_RS00435	SAI4T8_RS00570	SAPIG_RS00735	SATW20_RS00765	EP20_RS00575	ASU36_RS12325	ADL71_RS06960	V676_RS13855	ERS140248_RS09110	ERS154949_RS09385	ERS140026_RS08395	ERS140254_RS09905	V694_RS10385	ERS140095_RS01140	SAMSHR1132_RS00585	AC742_RS04880	A4U95_06975	A4R30_07605	A4R31_08920	A4R32_08020	A4R33_12445	ERS140147_RS06310	ERS140266_RS01505	ERS140239_RS08135	ERS140159_RS03515
Family0079	RSAU_RS00450	SA2981_RS00695	MS7_RS00770	KQ76_RS00440	CA347_RS00765	SAKOR_RS00555	SACOL_RS00625	RU53_RS00615	SAOV_RS00445	SAFDA_RS00485	ER16_RS00560	SAURJH1_RS00665	SAA6159_RS00620	ACH32_RS07980	SARLGA251_RS00590	M013TW_RS00630	HMPREF0769_RS04170	SAR_RS00690	NI36_RS00630	MW_RS00595	SA_RS00840	SAOUHSC_00101	NWMN_RS00470	SAB_RS00440	AA961_RS00445	SAI4T8_RS00580	SAPIG_RS00745	SATW20_RS00775	EP20_RS00585	ASU36_RS12335	ADL71_RS13520	V676_RS13865	ERS140248_RS09100	ERS154949_RS09395	ERS140026_RS10000	ERS140254_RS09915	V694_RS11400	ERS140095_RS01130	SAMSHR1132_RS00595	AC742_RS05090	A4U95_11070	A4R30_02245	A4R31_01475	A4R32_03445	A4R33_06330	ERS140147_RS13555	ERS140266_RS01515	ERS140239_RS08125	ERS140159_RS03525
Family0080	RSAU_RS00455	SA2981_RS00700	MS7_RS00775	KQ76_RS00445	CA347_RS00770	SAKOR_RS00560	SACOL_RS00630	RU53_RS00620	SAOV_RS00450	SAFDA_RS00490	ER16_RS00565	SAURJH1_RS00670	SAA6159_RS00625	ACH32_RS07985	SARLGA251_RS00595	M013TW_RS00635	HMPREF0769_RS04165	SAR_RS00695	NI36_RS00635	MW_RS00600	SA_RS00845	SAOUHSC_00102	NWMN_RS00475	SAB_RS00455	AA961_RS00450	SAI4T8_RS00585	SAPIG_RS00750	SATW20_RS00780	EP20_RS00590	ASU36_RS12350	ADL71_RS13515	V676_RS13870	ERS140248_RS09095	ERS154949_RS09400	ERS140026_RS09995	ERS140254_RS09920	V694_RS11405	ERS140095_RS01125	SAMSHR1132_RS00600	AC742_RS05095	A4U95_11075	A4R30_02250	A4R31_01480	A4R32_03450	A4R33_06335	ERS140147_RS13550	ERS140266_RS01520	ERS140239_RS08120	ERS140159_RS03530
Family0081	RSAU_RS00465	SA2981_RS00710	MS7_RS00785	KQ76_RS00455	CA347_RS00780	SAKOR_RS00570	SACOL_RS00640	RU53_RS00630	SAOV_RS00460	SAFDA_RS00500	ER16_RS00575	SAURJH1_RS00680	SAA6159_RS00635	ACH32_RS07995	SARLGA251_RS00605	M013TW_RS00645	HMPREF0769_RS04155	SAR_RS00705	NI36_RS00645	MW_RS00610	SA_RS00855	SAOUHSC_00104	NWMN_RS00485	SAB_RS00465	AA961_RS00460	SAI4T8_RS00595	SAPIG_RS00760	SATW20_RS00790	EP20_RS00600	ASU36_RS12360	ADL71_RS13505	V676_RS13880	ERS140248_RS09085	ERS154949_RS09410	ERS140026_RS09985	ERS140254_RS09930	V694_RS11415	ERS140095_RS01115	SAMSHR1132_RS00610	AC742_RS05105	A4U95_11085	A4R30_02260	A4R31_01490	A4R32_03460	A4R33_06345	ERS140147_RS13540	ERS140266_RS01530	ERS140239_RS08110	ERS140159_RS03540
Family0082	RSAU_RS00470	SA2981_RS00715	MS7_RS00790	KQ76_RS00460	CA347_RS00785	SAKOR_RS00575	SACOL_RS00645	RU53_RS00635	SAOV_RS00465	SAFDA_RS00505	ER16_RS00580	SAURJH1_RS00685	SAA6159_RS00640	ACH32_RS08000	SARLGA251_RS00610	M013TW_RS00650	HMPREF0769_RS04150	SAR_RS00710	NI36_RS00650	MW_RS00615	SA_RS00860	SAOUHSC_00105	NWMN_RS00490	SAB_RS00470	AA961_RS00465	SAI4T8_RS00600	SAPIG_RS00765	SATW20_RS00795	EP20_RS00605	ASU36_RS12365	ADL71_RS13500	V676_RS13885	ERS140248_RS09080	ERS154949_RS09415	ERS140026_RS09980	ERS140254_RS09935	V694_RS11420	ERS140095_RS01110	SAMSHR1132_RS00615	AC742_RS05110	A4U95_11090	A4R30_02265	A4R31_01495	A4R32_03465	A4R33_06350	ERS140147_RS13535	ERS140266_RS01535	ERS140239_RS08105	ERS140159_RS03545
Family0083	RSAU_RS00475	SA2981_RS00720	MS7_RS00795	KQ76_RS00465	CA347_RS00790	SAKOR_RS00580	SACOL_RS00650	RU53_RS00640	SAOV_RS00470	SAFDA_RS00510	ER16_RS00585	SAURJH1_RS00690	SAA6159_RS00645	ACH32_RS08005	SARLGA251_RS00615	M013TW_RS00655	HMPREF0769_RS04145	SAR_RS00715	NI36_RS00655	MW_RS00620	SA_RS00865	SAOUHSC_00106	NWMN_RS00495	SAB_RS00475	AA961_RS00470	SAI4T8_RS00605	SAPIG_RS00770	SATW20_RS00800	EP20_RS00610	ASU36_RS12370	ADL71_RS13495	V676_RS13890	ERS140248_RS09075	ERS154949_RS09420	ERS140026_RS09975	ERS140254_RS09940	V694_RS11425	ERS140095_RS01105	SAMSHR1132_RS00620	AC742_RS05115	A4U95_11095	A4R30_02270	A4R31_01500	A4R32_03470	A4R33_06355	ERS140147_RS13530	ERS140266_RS01540	ERS140239_RS08100	ERS140159_RS03550
Family0084	RSAU_RS00480	SA2981_RS00725	MS7_RS00800	KQ76_RS00470	CA347_RS00795	SAKOR_RS00585	SACOL_RS00655	RU53_RS00645	SAOV_RS00475	SAFDA_RS00515	ER16_RS00590	SAURJH1_RS00695	SAA6159_RS00650	ACH32_RS08010	SARLGA251_RS00620	M013TW_RS00660	HMPREF0769_RS04140	SAR_RS00720	NI36_RS00660	MW_RS00625	SA_RS00870	SAOUHSC_00107	NWMN_RS00500	SAB_RS00480	AA961_RS00475	SAI4T8_RS00610	SAPIG_RS00775	SATW20_RS00805	EP20_RS00615	ASU36_RS12375	ADL71_RS13490	V676_RS13895	ERS140248_RS09070	ERS154949_RS09425	ERS140026_RS09970	ERS140254_RS09945	V694_RS11430	ERS140095_RS01100	SAMSHR1132_RS00625	AC742_RS05120	A4U95_11100	A4R30_02275	A4R31_01505	A4R32_03475	A4R33_06360	ERS140147_RS13525	ERS140266_RS01545	ERS140239_RS08095	ERS140159_RS03555
Family0085	RSAU_RS00495	SA2981_RS00740	MS7_RS00830	KQ76_RS00485	CA347_RS00805	SAKOR_RS00615	SACOL_RS00685	RU53_RS00660	SAOV_RS00495	SAFDA_RS00530	ER16_RS00605	SAURJH1_RS00710	SAA6159_RS00670	ACH32_RS08020	SARLGA251_RS00635	M013TW_RS00675	HMPREF0769_RS04125	SAR_RS00735	NI36_RS00675	MW_RS00655	SA_RS00885	SAOUHSC_00113	NWMN_RS00530	SAB_RS00495	AA961_RS00490	SAI4T8_RS00625	SAPIG_RS00790	SATW20_RS00820	EP20_RS00645	ASU36_RS12390	ADL71_RS13485	V676_RS13900	ERS140248_RS09055	ERS154949_RS09440	ERS140026_RS09965	ERS140254_RS09965	V694_RS11435	ERS140095_RS01095	SAMSHR1132_RS00630	AC742_RS05125	A4U95_00005	A4R30_02280	A4R31_01510	A4R32_03480	A4R33_06365	ERS140147_RS01250	ERS140266_RS01560	ERS140239_RS08090	ERS140159_RS03560
Family0086	RSAU_RS00505	SA2981_RS00750	MS7_RS00840	KQ76_RS00495	CA347_RS00815	SAKOR_RS00625	SACOL_RS00695	RU53_RS00670	SAOV_RS00505	SAFDA_RS00540	ER16_RS00620	SAURJH1_RS00720	SAA6159_RS00680	ACH32_RS08030	SARLGA251_RS00645	M013TW_RS00685	HMPREF0769_RS04115	SAR_RS00745	NI36_RS00685	MW_RS00665	SA_RS00895	SAOUHSC_00115	NWMN_RS00540	SAB_RS00505	AA961_RS00500	SAI4T8_RS00635	SAPIG_RS00800	SATW20_RS00830	EP20_RS00655	ASU36_RS12400	ADL71_RS13475	V676_RS13910	ERS140248_RS09045	ERS154949_RS09450	ERS140026_RS09955	ERS140254_RS09975	V694_RS11445	ERS140095_RS01085	SAMSHR1132_RS00640	AC742_RS05135	A4U95_00015	A4R30_02290	A4R31_01520	A4R32_03490	A4R33_06375	ERS140147_RS01260	ERS140266_RS03140	ERS140239_RS08080	ERS140159_RS03570
Family0087	RSAU_RS00510	SA2981_RS00755	MS7_RS00845	KQ76_RS00500	CA347_RS00820	SAKOR_RS00630	SACOL_RS00700	RU53_RS00675	SAOV_RS00510	SAFDA_RS00545	ER16_RS00625	SAURJH1_RS00725	SAA6159_RS00685	ACH32_RS08035	SARLGA251_RS00650	M013TW_RS00690	HMPREF0769_RS04110	SAR_RS00750	NI36_RS00690	MW_RS00670	SA_RS00900	SAOUHSC_00116	NWMN_RS00545	SAB_RS00510	AA961_RS00505	SAI4T8_RS00640	SAPIG_RS00805	SATW20_RS00835	EP20_RS00660	ASU36_RS12405	ADL71_RS13470	V676_RS13915	ERS140248_RS09040	ERS154949_RS09455	ERS140026_RS09950	ERS140254_RS09980	V694_RS11450	ERS140095_RS01080	SAMSHR1132_RS00645	AC742_RS05140	A4U95_00020	A4R30_02295	A4R31_01525	A4R32_03495	A4R33_06380	ERS140147_RS01265	ERS140266_RS03135	ERS140239_RS08075	ERS140159_RS03575
Family0088	RSAU_RS00520	SA2981_RS00765	MS7_RS00855	KQ76_RS00510	CA347_RS00830	SAKOR_RS00640	SACOL_RS00710	RU53_RS00685	SAOV_RS00520	SAFDA_RS00555	ER16_RS00635	SAURJH1_RS00735	SAA6159_RS00695	ACH32_RS08045	SARLGA251_RS00660	M013TW_RS00700	HMPREF0769_RS04100	SAR_RS00760	NI36_RS00700	MW_RS00680	SA_RS00910	SAOUHSC_00118	NWMN_RS00555	SAB_RS00520	AA961_RS00515	SAI4T8_RS00650	SAPIG_RS00815	SATW20_RS00845	EP20_RS00670	ASU36_RS12415	ADL71_RS13460	V676_RS13920	ERS140248_RS09030	ERS154949_RS09465	ERS140026_RS09940	ERS140254_RS09990	V694_RS11455	ERS140095_RS01070	SAMSHR1132_RS00655	AC742_RS05150	A4U95_00030	A4R30_02305	A4R31_01535	A4R32_03505	A4R33_06390	ERS140147_RS01275	ERS140266_RS03125	ERS140239_RS08065	ERS140159_RS03585
Family0089	RSAU_RS00525	SA2981_RS00770	MS7_RS00860	KQ76_RS00515	CA347_RS00835	SAKOR_RS00645	SACOL_RS00715	RU53_RS00690	SAOV_RS00525	SAFDA_RS00560	ER16_RS00640	SAURJH1_RS00740	SAA6159_RS00700	ACH32_RS08050	SARLGA251_RS00665	M013TW_RS00705	HMPREF0769_RS04095	SAR_RS00765	NI36_RS00705	MW_RS00685	SA_RS00915	SAOUHSC_00119	NWMN_RS00560	SAB_RS00525	AA961_RS00520	SAI4T8_RS00655	SAPIG_RS00820	SATW20_RS00850	EP20_RS00675	ASU36_RS12420	ADL71_RS13455	V676_RS13925	ERS140248_RS09025	ERS154949_RS09470	ERS140026_RS09935	ERS140254_RS09995	V694_RS11460	ERS140095_RS01065	SAMSHR1132_RS00660	AC742_RS05155	A4U95_00035	A4R30_02310	A4R31_01540	A4R32_03510	A4R33_06395	ERS140147_RS01280	ERS140266_RS03120	ERS140239_RS08060	ERS140159_RS03590
Family0090	RSAU_RS00530	SA2981_RS00775	MS7_RS00865	KQ76_RS00520	CA347_RS00840	SAKOR_RS00650	SACOL_RS00720	RU53_RS00695	SAOV_RS00530	SAFDA_RS00565	ER16_RS00645	SAURJH1_RS00745	SAA6159_RS00705	ACH32_RS08055	SARLGA251_RS00670	M013TW_RS00710	HMPREF0769_RS04090	SAR_RS00770	NI36_RS00710	MW_RS00690	SA_RS00920	SAOUHSC_00120	NWMN_RS00565	SAB_RS00530	AA961_RS00525	SAI4T8_RS00660	SAPIG_RS00825	SATW20_RS00855	EP20_RS00680	ASU36_RS12425	ADL71_RS13450	V676_RS13930	ERS140248_RS09020	ERS154949_RS09475	ERS140026_RS09930	ERS140254_RS10000	V694_RS11465	ERS140095_RS01060	SAMSHR1132_RS00665	AC742_RS05160	A4U95_00040	A4R30_02315	A4R31_01545	A4R32_03515	A4R33_06400	ERS140147_RS01285	ERS140266_RS03115	ERS140239_RS08055	ERS140159_RS03595
Family0091	RSAU_RS00555	SA2981_RS00800	MS7_RS00890	KQ76_RS00545	CA347_RS00865	SAKOR_RS00675	SACOL_RS00745	RU53_RS00720	SAOV_RS00555	SAFDA_RS00590	ER16_RS00670	SAURJH1_RS00770	SAA6159_RS00730	ACH32_RS08080	SARLGA251_RS00695	M013TW_RS00735	HMPREF0769_RS04065	SAR_RS00795	NI36_RS00735	MW_RS00715	SA_RS00945	SAOUHSC_00125	NWMN_RS00590	SAB_RS00555	AA961_RS00550	SAI4T8_RS00685	SAPIG_RS00850	SATW20_RS00880	EP20_RS00705	ASU36_RS12450	ADL71_RS13425	V676_RS13955	ERS140248_RS08995	ERS154949_RS09500	ERS140026_RS09905	ERS140254_RS10025	V694_RS11490	ERS140095_RS01035	SAMSHR1132_RS00690	AC742_RS05185	A4U95_00065	A4R30_02340	A4R31_01570	A4R32_03540	A4R33_06425	ERS140147_RS01310	ERS140266_RS03090	ERS140239_RS08030	ERS140159_RS03620
Family0092	RSAU_RS00560	SA2981_RS00805	MS7_RS00895	KQ76_RS00550	CA347_RS00870	SAKOR_RS00680	SACOL_RS00750	RU53_RS00725	SAOV_RS00560	SAFDA_RS00595	ER16_RS00675	SAURJH1_RS00775	SAA6159_RS00735	ACH32_RS08085	SARLGA251_RS00700	M013TW_RS00740	HMPREF0769_RS04060	SAR_RS00800	NI36_RS00740	MW_RS00720	SA_RS00950	SAOUHSC_00126	NWMN_RS00595	SAB_RS00560	AA961_RS00555	SAI4T8_RS00690	SAPIG_RS00855	SATW20_RS00885	EP20_RS00710	ASU36_RS12455	ADL71_RS13420	V676_RS13960	ERS140248_RS08990	ERS154949_RS09505	ERS140026_RS09900	ERS140254_RS10030	V694_RS11495	ERS140095_RS01030	SAMSHR1132_RS00695	AC742_RS05190	A4U95_00070	A4R30_02345	A4R31_01575	A4R32_03545	A4R33_06430	ERS140147_RS01315	ERS140266_RS03085	ERS140239_RS08025	ERS140159_RS03625
Family0093	RSAU_RS00565	SA2981_RS00810	MS7_RS00900	KQ76_RS00555	CA347_RS00875	SAKOR_RS00685	SACOL_RS00755	RU53_RS00730	SAOV_RS00565	SAFDA_RS00600	ER16_RS00680	SAURJH1_RS00780	SAA6159_RS00740	ACH32_RS08090	SARLGA251_RS00705	M013TW_RS00745	HMPREF0769_RS04055	SAR_RS00805	NI36_RS00745	MW_RS00725	SA_RS00955	SAOUHSC_00127	NWMN_RS00600	SAB_RS00565	AA961_RS00560	SAI4T8_RS00695	SAPIG_RS00860	SATW20_RS00890	EP20_RS00715	ASU36_RS12460	ADL71_RS13415	V676_RS13965	ERS140248_RS08985	ERS154949_RS09510	ERS140026_RS09895	ERS140254_RS10035	V694_RS11500	ERS140095_RS01025	SAMSHR1132_RS00700	AC742_RS05195	A4U95_00075	A4R30_02350	A4R31_01580	A4R32_03550	A4R33_06435	ERS140147_RS01320	ERS140266_RS03080	ERS140239_RS08020	ERS140159_RS03630
Family0094	RSAU_RS00570	SA2981_RS00815	MS7_RS00905	KQ76_RS00560	CA347_RS00880	SAKOR_RS00690	SACOL_RS00760	RU53_RS00735	SAOV_RS00570	SAFDA_RS00605	ER16_RS00685	SAURJH1_RS00785	SAA6159_RS00745	ACH32_RS08095	SARLGA251_RS00710	M013TW_RS00750	HMPREF0769_RS04050	SAR_RS00810	NI36_RS00750	MW_RS00730	SA_RS00960	SAOUHSC_00128	NWMN_RS00605	SAB_RS00570	AA961_RS00565	SAI4T8_RS00700	SAPIG_RS00865	SATW20_RS00895	EP20_RS00720	ASU36_RS12465	ADL71_RS13410	V676_RS13970	ERS140248_RS08980	ERS154949_RS09515	ERS140026_RS09890	ERS140254_RS10040	V694_RS11505	ERS140095_RS01020	SAMSHR1132_RS00705	AC742_RS05200	A4U95_00080	A4R30_02355	A4R31_01585	A4R32_03555	A4R33_06440	ERS140147_RS01325	ERS140266_RS03075	ERS140239_RS08015	ERS140159_RS03635
Family0095	RSAU_RS00575	SA2981_RS00820	MS7_RS00910	KQ76_RS00565	CA347_RS00885	SAKOR_RS00695	SACOL_RS00765	RU53_RS00740	SAOV_RS00575	SAFDA_RS00610	ER16_RS00690	SAURJH1_RS00790	SAA6159_RS00750	ACH32_RS08100	SARLGA251_RS00715	M013TW_RS00755	HMPREF0769_RS04045	SAR_RS00815	NI36_RS00755	MW_RS00735	SA_RS00965	SAOUHSC_00129	NWMN_RS00610	SAB_RS00575	AA961_RS00570	SAI4T8_RS00705	SAPIG_RS00870	SATW20_RS00900	EP20_RS00725	ASU36_RS12470	ADL71_RS13405	V676_RS13975	ERS140248_RS08975	ERS154949_RS09520	ERS140026_RS09885	ERS140254_RS10045	V694_RS11510	ERS140095_RS01015	SAMSHR1132_RS00710	AC742_RS05205	A4U95_00085	A4R30_02360	A4R31_01590	A4R32_03560	A4R33_06445	ERS140147_RS01330	ERS140266_RS03070	ERS140239_RS08010	ERS140159_RS03640
Family0096	RSAU_RS00585	SA2981_RS00830	MS7_RS00920	KQ76_RS00575	CA347_RS00895	SAKOR_RS00705	SACOL_RS00775	RU53_RS00750	SAOV_RS00585	SAFDA_RS00620	ER16_RS00700	SAURJH1_RS00800	SAA6159_RS00760	ACH32_RS08110	SARLGA251_RS00725	M013TW_RS00765	HMPREF0769_RS04035	SAR_RS00825	NI36_RS00765	MW_RS00745	SA_RS00975	SAOUHSC_00131	NWMN_RS00620	SAB_RS00585	AA961_RS00580	SAI4T8_RS00715	SAPIG_RS00880	SATW20_RS00910	EP20_RS00735	ASU36_RS12480	ADL71_RS13395	V676_RS13985	ERS140248_RS08965	ERS154949_RS09530	ERS140026_RS09875	ERS140254_RS10055	V694_RS11520	ERS140095_RS01005	SAMSHR1132_RS00720	AC742_RS05215	A4U95_00095	A4R30_02370	A4R31_01600	A4R32_03570	A4R33_06455	ERS140147_RS01340	ERS140266_RS03060	ERS140239_RS08000	ERS140159_RS03650
Family0097	RSAU_RS00590	SA2981_RS00835	MS7_RS00925	KQ76_RS00580	CA347_RS00900	SAKOR_RS00710	SACOL_RS00780	RU53_RS00755	SAOV_RS00590	SAFDA_RS00625	ER16_RS00705	SAURJH1_RS00805	SAA6159_RS00765	ACH32_RS08115	SARLGA251_RS00730	M013TW_RS00770	HMPREF0769_RS04030	SAR_RS00830	NI36_RS00770	MW_RS00750	SA_RS00980	SAOUHSC_00132	NWMN_RS00625	SAB_RS00590	AA961_RS00585	SAI4T8_RS00720	SAPIG_RS00885	SATW20_RS00915	EP20_RS00740	ASU36_RS12485	ADL71_RS13390	V676_RS13990	ERS140248_RS08960	ERS154949_RS09535	ERS140026_RS09870	ERS140254_RS10060	V694_RS11525	ERS140095_RS01000	SAMSHR1132_RS00725	AC742_RS05220	A4U95_00100	A4R30_02375	A4R31_01605	A4R32_03575	A4R33_06460	ERS140147_RS01345	ERS140266_RS03055	ERS140239_RS07995	ERS140159_RS03655
Family0098	RSAU_RS00595	SA2981_RS00840	MS7_RS00930	KQ76_RS00585	CA347_RS00905	SAKOR_RS00715	SACOL_RS00785	RU53_RS00760	SAOV_RS00595	SAFDA_RS00630	ER16_RS00710	SAURJH1_RS00810	SAA6159_RS00770	ACH32_RS08120	SARLGA251_RS00735	M013TW_RS00775	HMPREF0769_RS04025	SAR_RS00835	NI36_RS00775	MW_RS00755	SA_RS00985	SAOUHSC_00133	NWMN_RS00630	SAB_RS00595	AA961_RS00590	SAI4T8_RS00725	SAPIG_RS00890	SATW20_RS00920	EP20_RS00745	ASU36_RS12490	ADL71_RS13385	V676_RS13415	ERS140248_RS08955	ERS154949_RS09540	ERS140026_RS09865	ERS140254_RS10065	V694_RS11530	ERS140095_RS00995	SAMSHR1132_RS00730	AC742_RS05225	A4U95_00105	A4R30_02380	A4R31_01610	A4R32_03580	A4R33_06465	ERS140147_RS01350	ERS140266_RS03050	ERS140239_RS07990	ERS140159_RS03660
Family0099	RSAU_RS00600	SA2981_RS00850	MS7_RS00940	KQ76_RS00590	CA347_RS00910	SAKOR_RS00720	SACOL_RS00790	RU53_RS00765	SAOV_RS00600	SAFDA_RS00635	ER16_RS00715	SAURJH1_RS00815	SAA6159_RS00775	ACH32_RS08125	SARLGA251_RS00740	M013TW_RS00780	HMPREF0769_RS04020	SAR_RS00840	NI36_RS00780	MW_RS00760	SA_RS00995	SAOUHSC_00134	NWMN_RS00635	SAB_RS00600	AA961_RS00595	SAI4T8_RS00735	SAPIG_RS00895	SATW20_RS00925	EP20_RS00750	ASU36_RS12495	ADL71_RS13380	V676_RS13420	ERS140248_RS08950	ERS154949_RS09545	ERS140026_RS09860	ERS140254_RS10070	V694_RS11535	ERS140095_RS00990	SAMSHR1132_RS00735	AC742_RS05230	A4U95_00110	A4R30_02385	A4R31_01615	A4R32_03585	A4R33_06470	ERS140147_RS01355	ERS140266_RS03045	ERS140239_RS07985	ERS140159_RS03665
Family0100	RSAU_RS00605	SA2981_RS00855	MS7_RS00945	KQ76_RS00595	CA347_RS00915	SAKOR_RS00725	SACOL_RS00795	RU53_RS00770	SAOV_RS00605	SAFDA_RS00640	ER16_RS00720	SAURJH1_RS00820	SAA6159_RS00780	ACH32_RS08130	SARLGA251_RS00745	M013TW_RS00785	HMPREF0769_RS04015	SAR_RS00845	NI36_RS00785	MW_RS00765	SA_RS01000	SAOUHSC_00135	NWMN_RS00640	SAB_RS00605	AA961_RS00600	SAI4T8_RS00740	SAPIG_RS00900	SATW20_RS00930	EP20_RS00755	ASU36_RS12500	ADL71_RS13375	V676_RS13425	ERS140248_RS08945	ERS154949_RS09550	ERS140026_RS09855	ERS140254_RS10075	V694_RS11540	ERS140095_RS00985	SAMSHR1132_RS00740	AC742_RS05235	A4U95_00115	A4R30_02390	A4R31_01620	A4R32_03590	A4R33_06475	ERS140147_RS01360	ERS140266_RS03040	ERS140239_RS07980	ERS140159_RS03670
Family0101	RSAU_RS00610	SA2981_RS00860	MS7_RS00950	KQ76_RS00600	CA347_RS00920	SAKOR_RS00730	SACOL_RS00800	RU53_RS00775	SAOV_RS00610	SAFDA_RS00645	ER16_RS00725	SAURJH1_RS00825	SAA6159_RS00785	ACH32_RS08135	SARLGA251_RS00750	M013TW_RS00790	HMPREF0769_RS04010	SAR_RS00850	NI36_RS00790	MW_RS00770	SA_RS01005	SAOUHSC_00136	NWMN_RS00645	SAB_RS00610	AA961_RS00605	SAI4T8_RS00745	SAPIG_RS00905	SATW20_RS00935	EP20_RS00760	ASU36_RS12505	ADL71_RS13370	V676_RS13430	ERS140248_RS08940	ERS154949_RS09555	ERS140026_RS09850	ERS140254_RS10080	V694_RS11545	ERS140095_RS00980	SAMSHR1132_RS00745	AC742_RS05240	A4U95_00120	A4R30_02395	A4R31_01625	A4R32_03595	A4R33_06480	ERS140147_RS01365	ERS140266_RS03035	ERS140239_RS07975	ERS140159_RS03675
Family0102	RSAU_RS00615	SA2981_RS00865	MS7_RS00955	KQ76_RS00605	CA347_RS00925	SAKOR_RS00735	SACOL_RS00805	RU53_RS00780	SAOV_RS00615	SAFDA_RS00650	ER16_RS00730	SAURJH1_RS00830	SAA6159_RS00790	ACH32_RS08140	SARLGA251_RS00755	M013TW_RS00795	HMPREF0769_RS04005	SAR_RS00855	NI36_RS00795	MW_RS00775	SA_RS01010	SAOUHSC_00137	NWMN_RS00650	SAB_RS00615	AA961_RS00610	SAI4T8_RS00750	SAPIG_RS00910	SATW20_RS00940	EP20_RS00765	ASU36_RS12510	ADL71_RS13365	V676_RS13435	ERS140248_RS08935	ERS154949_RS09560	ERS140026_RS09845	ERS140254_RS10085	V694_RS11550	ERS140095_RS00975	SAMSHR1132_RS00750	AC742_RS05245	A4U95_00125	A4R30_02400	A4R31_01630	A4R32_03600	A4R33_06485	ERS140147_RS01370	ERS140266_RS03030	ERS140239_RS07970	ERS140159_RS03680
Family0103	RSAU_RS00620	SA2981_RS00870	MS7_RS00960	KQ76_RS00610	CA347_RS00930	SAKOR_RS00740	SACOL_RS00810	RU53_RS00785	SAOV_RS00620	SAFDA_RS00655	ER16_RS00735	SAURJH1_RS00835	SAA6159_RS00795	ACH32_RS08145	SARLGA251_RS00760	M013TW_RS00800	HMPREF0769_RS04000	SAR_RS00860	NI36_RS00800	MW_RS00780	SA_RS01015	SAOUHSC_00138	NWMN_RS00655	SAB_RS00620	AA961_RS00615	SAI4T8_RS00755	SAPIG_RS00915	SATW20_RS00945	EP20_RS00770	ASU36_RS12515	ADL71_RS13360	V676_RS13440	ERS140248_RS08930	ERS154949_RS09565	ERS140026_RS09840	ERS140254_RS10090	V694_RS11555	ERS140095_RS00970	SAMSHR1132_RS00755	AC742_RS05250	A4U95_00130	A4R30_02405	A4R31_01635	A4R32_03605	A4R33_06490	ERS140147_RS01375	ERS140266_RS03025	ERS140239_RS07965	ERS140159_RS03685
Family0104	RSAU_RS00630	SA2981_RS00890	MS7_RS00980	KQ76_RS00630	CA347_RS00940	SAKOR_RS00760	SACOL_RS00830	RU53_RS00805	SAOV_RS00630	SAFDA_RS00675	ER16_RS00755	SAURJH1_RS00855	SAA6159_RS00805	ACH32_RS08165	SARLGA251_RS00775	M013TW_RS00810	HMPREF0769_RS03980	SAR_RS00880	NI36_RS00810	MW_RS00800	SA_RS01035	SAOUHSC_00143	NWMN_RS00675	SAB_RS00640	AA961_RS00635	SAI4T8_RS00775	SAPIG_RS00935	SATW20_RS00965	EP20_RS00790	ASU36_RS12530	ADL71_RS13340	V676_RS13460	ERS140248_RS08910	ERS154949_RS09585	ERS140026_RS09820	ERS140254_RS10110	V694_RS11575	ERS140095_RS00950	SAMSHR1132_RS00775	AC742_RS05270	A4U95_00150	A4R30_02425	A4R31_01655	A4R32_03625	A4R33_06510	ERS140147_RS01395	ERS140266_RS03005	ERS140239_RS07945	ERS140159_RS03705
Family0105	RSAU_RS00635	SA2981_RS00895	MS7_RS00985	KQ76_RS00635	CA347_RS00945	SAKOR_RS00765	SACOL_RS00835	RU53_RS00810	SAOV_RS00635	SAFDA_RS00680	ER16_RS00760	SAURJH1_RS00860	SAA6159_RS00810	ACH32_RS08170	SARLGA251_RS00780	M013TW_RS00815	HMPREF0769_RS03975	SAR_RS00885	NI36_RS00815	MW_RS00805	SA_RS01040	SAOUHSC_00144	NWMN_RS00680	SAB_RS00645	AA961_RS00640	SAI4T8_RS00780	SAPIG_RS00940	SATW20_RS00970	EP20_RS00795	ASU36_RS12535	ADL71_RS13335	V676_RS13465	ERS140248_RS08905	ERS154949_RS09590	ERS140026_RS09815	ERS140254_RS10115	V694_RS11580	ERS140095_RS00945	SAMSHR1132_RS00780	AC742_RS05275	A4U95_00155	A4R30_02430	A4R31_01660	A4R32_03630	A4R33_06515	ERS140147_RS01400	ERS140266_RS03000	ERS140239_RS07940	ERS140159_RS03710
Family0106	RSAU_RS00640	SA2981_RS00900	MS7_RS00990	KQ76_RS00640	CA347_RS00950	SAKOR_RS00770	SACOL_RS00840	RU53_RS00815	SAOV_RS00640	SAFDA_RS00685	ER16_RS00765	SAURJH1_RS00865	SAA6159_RS00815	ACH32_RS08175	SARLGA251_RS00785	M013TW_RS00820	HMPREF0769_RS03970	SAR_RS00890	NI36_RS00820	MW_RS00810	SA_RS01045	SAOUHSC_00145	NWMN_RS00685	SAB_RS00650	AA961_RS00645	SAI4T8_RS00785	SAPIG_RS00945	SATW20_RS00975	EP20_RS00800	ASU36_RS12540	ADL71_RS13330	V676_RS13470	ERS140248_RS08900	ERS154949_RS09595	ERS140026_RS09810	ERS140254_RS10120	V694_RS11585	ERS140095_RS00940	SAMSHR1132_RS00785	AC742_RS05280	A4U95_00160	A4R30_02435	A4R31_01665	A4R32_03635	A4R33_06520	ERS140147_RS01405	ERS140266_RS02995	ERS140239_RS07935	ERS140159_RS03715
Family0107	RSAU_RS00645	SA2981_RS00905	MS7_RS00995	KQ76_RS00645	CA347_RS00955	SAKOR_RS00775	SACOL_RS00845	RU53_RS00820	SAOV_RS00645	SAFDA_RS00690	ER16_RS00770	SAURJH1_RS00870	SAA6159_RS00820	ACH32_RS08180	SARLGA251_RS00790	M013TW_RS00825	HMPREF0769_RS03965	SAR_RS00895	NI36_RS00825	MW_RS00815	SA_RS01050	SAOUHSC_00146	NWMN_RS00690	SAB_RS00655	AA961_RS00650	SAI4T8_RS00790	SAPIG_RS00950	SATW20_RS00980	EP20_RS00805	ASU36_RS12545	ADL71_RS13325	V676_RS13475	ERS140248_RS08895	ERS154949_RS09600	ERS140026_RS09805	ERS140254_RS10125	V694_RS11590	ERS140095_RS00935	SAMSHR1132_RS00790	AC742_RS05285	A4U95_00165	A4R30_02440	A4R31_01670	A4R32_03640	A4R33_06525	ERS140147_RS01410	ERS140266_RS02990	ERS140239_RS07930	ERS140159_RS03720
Family0108	RSAU_RS00650	SA2981_RS00910	MS7_RS01000	KQ76_RS00650	CA347_RS00960	SAKOR_RS00780	SACOL_RS00850	RU53_RS00825	SAOV_RS00650	SAFDA_RS00695	ER16_RS00775	SAURJH1_RS00875	SAA6159_RS00825	ACH32_RS08185	SARLGA251_RS00795	M013TW_RS00830	HMPREF0769_RS03960	SAR_RS00900	NI36_RS00830	MW_RS00820	SA_RS01055	SAOUHSC_00147	NWMN_RS00695	SAB_RS00660	AA961_RS00655	SAI4T8_RS00795	SAPIG_RS00955	SATW20_RS00985	EP20_RS00810	ASU36_RS12550	ADL71_RS13320	V676_RS13480	ERS140248_RS08890	ERS154949_RS09605	ERS140026_RS09800	ERS140254_RS10130	V694_RS11595	ERS140095_RS00930	SAMSHR1132_RS00795	AC742_RS05290	A4U95_00170	A4R30_02445	A4R31_01675	A4R32_03645	A4R33_06530	ERS140147_RS01415	ERS140266_RS02985	ERS140239_RS07925	ERS140159_RS03725
Family0109	RSAU_RS00665	SA2981_RS00925	MS7_RS01015	KQ76_RS00665	CA347_RS00975	SAKOR_RS00795	SACOL_RS00865	RU53_RS00840	SAOV_RS00665	SAFDA_RS00710	ER16_RS00790	SAURJH1_RS00890	SAA6159_RS00840	ACH32_RS08200	SARLGA251_RS00810	M013TW_RS00845	HMPREF0769_RS03945	SAR_RS00915	NI36_RS00845	MW_RS00835	SA_RS01070	SAOUHSC_00150	NWMN_RS00710	SAB_RS00675	AA961_RS00670	SAI4T8_RS00810	SAPIG_RS00970	SATW20_RS01000	EP20_RS00825	ASU36_RS12565	ADL71_RS13305	V676_RS13495	ERS140248_RS08875	ERS154949_RS09620	ERS140026_RS09785	ERS140254_RS10145	V694_RS11610	ERS140095_RS00915	SAMSHR1132_RS00810	AC742_RS05305	A4U95_00185	A4R30_02460	A4R31_01690	A4R32_03660	A4R33_06545	ERS140147_RS01430	ERS140266_RS02970	ERS140239_RS07910	ERS140159_RS03740
Family0110	RSAU_RS00670	SA2981_RS00930	MS7_RS01020	KQ76_RS00670	CA347_RS00985	SAKOR_RS00800	SACOL_RS00870	RU53_RS00845	SAOV_RS00670	SAFDA_RS00715	ER16_RS00795	SAURJH1_RS00895	SAA6159_RS00845	ACH32_RS08205	SARLGA251_RS00815	M013TW_RS00850	HMPREF0769_RS03940	SAR_RS00920	NI36_RS00850	MW_RS00840	SA_RS01075	SAOUHSC_00151	NWMN_RS00715	SAB_RS00680	AA961_RS00675	SAI4T8_RS00815	SAPIG_RS00985	SATW20_RS01005	EP20_RS00830	ASU36_RS12570	ADL71_RS13290	V676_RS13510	ERS140248_RS08860	ERS154949_RS09635	ERS140026_RS09770	ERS140254_RS10160	V694_RS11625	ERS140095_RS00900	SAMSHR1132_RS00825	AC742_RS05320	A4U95_00200	A4R30_02475	A4R31_01705	A4R32_03675	A4R33_06560	ERS140147_RS01435	ERS140266_RS02965	ERS140239_RS07905	ERS140159_RS03745
Family0111	RSAU_RS00685	SA2981_RS00940	MS7_RS01030	KQ76_RS00680	CA347_RS00995	SAKOR_RS00810	SACOL_RS00880	RU53_RS00855	SAOV_RS00680	SAFDA_RS00725	ER16_RS00805	SAURJH1_RS00905	SAA6159_RS00855	ACH32_RS08215	SARLGA251_RS00825	M013TW_RS00860	HMPREF0769_RS03930	SAR_RS00930	NI36_RS00860	MW_RS00850	SA_RS01085	SAOUHSC_00153	NWMN_RS00725	SAB_RS00690	AA961_RS00685	SAI4T8_RS00825	SAPIG_RS00995	SATW20_RS01015	EP20_RS00840	ASU36_RS12580	ADL71_RS13280	V676_RS13520	ERS140248_RS08850	ERS154949_RS09645	ERS140026_RS09760	ERS140254_RS10170	V694_RS11635	ERS140095_RS00890	SAMSHR1132_RS00835	AC742_RS05330	A4U95_00210	A4R30_02485	A4R31_01715	A4R32_03685	A4R33_06570	ERS140147_RS01445	ERS140266_RS02955	ERS140239_RS07895	ERS140159_RS03755
Family0112	murQ	murQ	murQ	murQ	murQ	murQ	murQ	murQ	murQ	murQ	murQ	murQ	murQ	murQ	murQ	murQ	murQ	murQ	murQ	murQ	murQ	murQ	murQ	murQ	murQ	murQ	murQ	murQ	murQ	murQ	murQ	murQ	murQ	murQ	murQ	murQ	murQ	murQ	murQ	murQ	A4U95_00225	A4R30_02500	A4R31_01730	A4R32_03700	A4R33_06585	murQ	murQ	murQ	murQ
Family0113	RSAU_RS00710	SA2981_RS00965	MS7_RS01055	KQ76_RS00700	CA347_RS01015	SAKOR_RS00835	SACOL_RS00905	RU53_RS00880	SAOV_RS00700	SAFDA_RS00750	ER16_RS00830	SAURJH1_RS00930	SAA6159_RS00880	ACH32_RS08240	SARLGA251_RS00850	M013TW_RS00880	HMPREF0769_RS03910	SAR_RS00950	NI36_RS00880	MW_RS00875	SA_RS01110	SAOUHSC_00158	NWMN_RS00750	SAB_RS00710	AA961_RS00710	SAI4T8_RS00850	SAPIG_RS01015	SATW20_RS01040	EP20_RS00865	ASU36_RS12600	ADL71_RS13260	V676_RS13540	ERS140248_RS08830	ERS154949_RS09665	ERS140026_RS09740	ERS140254_RS10190	V694_RS11655	ERS140095_RS00870	SAMSHR1132_RS00855	AC742_RS05350	A4U95_00230	A4R30_02505	A4R31_01735	A4R32_03705	A4R33_06590	ERS140147_RS01465	ERS140266_RS02935	ERS140239_RS07875	ERS140159_RS03775
Family0114	RSAU_RS00715	SA2981_RS00970	MS7_RS01060	KQ76_RS00705	CA347_RS01020	SAKOR_RS00840	SACOL_RS00910	RU53_RS00885	SAOV_RS00705	SAFDA_RS00755	ER16_RS00835	SAURJH1_RS00935	SAA6159_RS00885	ACH32_RS08245	SARLGA251_RS00855	M013TW_RS00885	HMPREF0769_RS03905	SAR_RS00955	NI36_RS00885	MW_RS00880	SA_RS01115	SAOUHSC_00160	NWMN_RS00755	SAB_RS00715	AA961_RS00715	SAI4T8_RS00855	SAPIG_RS01020	SATW20_RS01045	EP20_RS00870	ASU36_RS12605	ADL71_RS13255	V676_RS13545	ERS140248_RS08825	ERS154949_RS09670	ERS140026_RS09735	ERS140254_RS10195	V694_RS11660	ERS140095_RS00865	SAMSHR1132_RS00860	AC742_RS05355	A4U95_00235	A4R30_02510	A4R31_01740	A4R32_03710	A4R33_06595	ERS140147_RS01470	ERS140266_RS02930	ERS140239_RS07870	ERS140159_RS03780
Family0115	RSAU_RS00725	SA2981_RS00980	MS7_RS01070	KQ76_RS00715	CA347_RS01030	SAKOR_RS00850	SACOL_RS00920	RU53_RS00895	SAOV_RS00715	SAFDA_RS00765	ER16_RS00845	SAURJH1_RS00945	SAA6159_RS00895	ACH32_RS08255	SARLGA251_RS00865	M013TW_RS00895	HMPREF0769_RS03895	SAR_RS00965	NI36_RS00895	MW_RS00890	SA_RS01125	SAOUHSC_00162	NWMN_RS00765	SAB_RS00725	AA961_RS00725	SAI4T8_RS00865	SAPIG_RS01030	SATW20_RS01055	EP20_RS00880	ASU36_RS12615	ADL71_RS13245	V676_RS13555	ERS140248_RS08815	ERS154949_RS09680	ERS140026_RS09725	ERS140254_RS10205	V694_RS11670	ERS140095_RS00855	SAMSHR1132_RS00870	AC742_RS05365	A4U95_00245	A4R30_02520	A4R31_01750	A4R32_03720	A4R33_06605	ERS140147_RS01480	ERS140266_RS02920	ERS140239_RS07860	ERS140159_RS03790
Family0116	RSAU_RS00740	SA2981_RS01035	MS7_RS01095	KQ76_RS00730	CA347_RS01045	SAKOR_RS00875	SACOL_RS00945	RU53_RS00920	SAOV_RS00740	SAFDA_RS00820	ER16_RS00870	SAURJH1_RS01000	SAA6159_RS00920	ACH32_RS08270	SARLGA251_RS00890	M013TW_RS00910	HMPREF0769_RS03880	SAR_RS00980	NI36_RS00910	MW_RS00950	SA_RS01180	SAOUHSC_00168	NWMN_RS00790	SAB_RS00790	AA961_RS00780	SAI4T8_RS00920	SAPIG_RS01045	SATW20_RS01070	EP20_RS00905	ASU36_RS12640	ADL71_RS13235	V676_RS13565	ERS140248_RS08805	ERS154949_RS09705	ERS140026_RS09715	ERS140254_RS10230	V694_RS11680	ERS140095_RS00845	SAMSHR1132_RS00880	AC742_RS05375	A4U95_00270	A4R30_02530	A4R31_01760	A4R32_03730	A4R33_06615	ERS140147_RS01505	ERS140266_RS02895	ERS140239_RS07835	ERS140159_RS03815
Family0117	RSAU_RS00745	SA2981_RS01040	MS7_RS01100	KQ76_RS00735	CA347_RS01050	SAKOR_RS00880	SACOL_RS00950	RU53_RS00925	SAOV_RS00745	SAFDA_RS00825	ER16_RS00875	SAURJH1_RS01005	SAA6159_RS00925	ACH32_RS08275	SARLGA251_RS00895	M013TW_RS00915	HMPREF0769_RS03875	SAR_RS00985	NI36_RS00915	MW_RS00955	SA_RS01185	SAOUHSC_00169	NWMN_RS00795	SAB_RS00795	AA961_RS00785	SAI4T8_RS00925	SAPIG_RS01050	SATW20_RS01075	EP20_RS00910	ASU36_RS12645	ADL71_RS13230	V676_RS13570	ERS140248_RS08800	ERS154949_RS09710	ERS140026_RS09710	ERS140254_RS10235	V694_RS11685	ERS140095_RS00840	SAMSHR1132_RS00885	AC742_RS05380	A4U95_00275	A4R30_02535	A4R31_01765	A4R32_03735	A4R33_06620	ERS140147_RS01510	ERS140266_RS02890	ERS140239_RS07830	ERS140159_RS03820
Family0118	RSAU_RS00765	SA2981_RS01060	MS7_RS01120	KQ76_RS00750	CA347_RS01070	SAKOR_RS00900	SACOL_RS00970	RU53_RS00945	SAOV_RS00760	SAFDA_RS00845	ER16_RS00895	SAURJH1_RS01025	SAA6159_RS00945	ACH32_RS08295	SARLGA251_RS00910	M013TW_RS00935	HMPREF0769_RS03860	SAR_RS01000	NI36_RS00935	MW_RS00975	SA_RS01205	SAOUHSC_00173	NWMN_RS00815	SAB_RS00810	AA961_RS00805	SAI4T8_RS00945	SAPIG_RS01070	SATW20_RS01090	EP20_RS00930	ASU36_RS12660	ADL71_RS13210	V676_RS15315	ERS140248_RS08780	ERS154949_RS09730	ERS140026_RS09690	ERS140254_RS10255	V694_RS11705	ERS140095_RS00820	SAMSHR1132_RS00905	AC742_RS05400	A4U95_00295	A4R30_02555	A4R31_01785	A4R32_03755	A4R33_06640	ERS140147_RS01530	ERS140266_RS02870	ERS140239_RS07810	ERS140159_RS03840
Family0119	RSAU_RS00770	SA2981_RS01065	MS7_RS01125	KQ76_RS00755	CA347_RS01075	SAKOR_RS00905	SACOL_RS00975	RU53_RS00950	SAOV_RS00765	SAFDA_RS00850	ER16_RS00900	SAURJH1_RS01030	SAA6159_RS00950	ACH32_RS08300	SARLGA251_RS00915	M013TW_RS00940	HMPREF0769_RS03855	SAR_RS01005	NI36_RS00940	MW_RS00980	SA_RS01210	SAOUHSC_00174	NWMN_RS00820	SAB_RS00815	AA961_RS00810	SAI4T8_RS00950	SAPIG_RS01075	SATW20_RS01095	EP20_RS00935	ASU36_RS12665	ADL71_RS13205	V676_RS15320	ERS140248_RS08775	ERS154949_RS09735	ERS140026_RS09685	ERS140254_RS10260	V694_RS11710	ERS140095_RS00815	SAMSHR1132_RS00910	AC742_RS05405	A4U95_00300	A4R30_02560	A4R31_01790	A4R32_03760	A4R33_06645	ERS140147_RS01535	ERS140266_RS02865	ERS140239_RS07805	ERS140159_RS03845
Family0120	RSAU_RS00775	SA2981_RS01070	MS7_RS01130	KQ76_RS00760	CA347_RS01080	SAKOR_RS00910	SACOL_RS00980	RU53_RS00955	SAOV_RS00770	SAFDA_RS00855	ER16_RS00905	SAURJH1_RS01035	SAA6159_RS00955	ACH32_RS08305	SARLGA251_RS00920	M013TW_RS00945	HMPREF0769_RS03850	SAR_RS01010	NI36_RS00945	MW_RS00985	SA_RS01215	SAOUHSC_00175	NWMN_RS00825	SAB_RS00820	AA961_RS00815	SAI4T8_RS00955	SAPIG_RS01080	SATW20_RS01100	EP20_RS00940	ASU36_RS12670	ADL71_RS13200	V676_RS15325	ERS140248_RS08770	ERS154949_RS09740	ERS140026_RS09680	ERS140254_RS10265	V694_RS11715	ERS140095_RS00810	SAMSHR1132_RS00915	AC742_RS05410	A4U95_00305	A4R30_02565	A4R31_01795	A4R32_03765	A4R33_06650	ERS140147_RS01540	ERS140266_RS02860	ERS140239_RS07800	ERS140159_RS03850
Family0121	RSAU_RS00780	SA2981_RS01075	MS7_RS01135	KQ76_RS00765	CA347_RS01085	SAKOR_RS00915	SACOL_RS00985	RU53_RS00960	SAOV_RS00775	SAFDA_RS00860	ER16_RS00910	SAURJH1_RS01040	SAA6159_RS00960	ACH32_RS08310	SARLGA251_RS00925	M013TW_RS00950	HMPREF0769_RS03845	SAR_RS01015	NI36_RS00950	MW_RS00990	SA_RS01220	SAOUHSC_00176	NWMN_RS00830	SAB_RS00825	AA961_RS00820	SAI4T8_RS00960	SAPIG_RS01085	SATW20_RS01105	EP20_RS00945	ASU36_RS12675	ADL71_RS13195	V676_RS15330	ERS140248_RS08765	ERS154949_RS09745	ERS140026_RS09675	ERS140254_RS10270	V694_RS11720	ERS140095_RS00805	SAMSHR1132_RS00920	AC742_RS05415	A4U95_00310	A4R30_02570	A4R31_01800	A4R32_03770	A4R33_06655	ERS140147_RS01545	ERS140266_RS02855	ERS140239_RS07795	ERS140159_RS03855
Family0122	RSAU_RS00785	SA2981_RS01080	MS7_RS01140	KQ76_RS00770	CA347_RS01090	SAKOR_RS00920	SACOL_RS00990	RU53_RS00965	SAOV_RS00780	SAFDA_RS00865	ER16_RS00915	SAURJH1_RS01045	SAA6159_RS00965	ACH32_RS08315	SARLGA251_RS00930	M013TW_RS00955	HMPREF0769_RS03840	SAR_RS01020	NI36_RS00955	MW_RS00995	SA_RS01225	SAOUHSC_00177	NWMN_RS00835	SAB_RS00830	AA961_RS00825	SAI4T8_RS00965	SAPIG_RS01090	SATW20_RS01110	EP20_RS00950	ASU36_RS12680	ADL71_RS13190	V676_RS15335	ERS140248_RS08760	ERS154949_RS09750	ERS140026_RS09670	ERS140254_RS10275	V694_RS11725	ERS140095_RS00800	SAMSHR1132_RS00925	AC742_RS05420	A4U95_00315	A4R30_02575	A4R31_01805	A4R32_03775	A4R33_06660	ERS140147_RS01550	ERS140266_RS02850	ERS140239_RS07790	ERS140159_RS03860
Family0123	RSAU_RS00790	SA2981_RS01085	MS7_RS01145	KQ76_RS00775	CA347_RS01095	SAKOR_RS00925	SACOL_RS00995	RU53_RS00970	SAOV_RS00785	SAFDA_RS00870	ER16_RS00920	SAURJH1_RS01050	SAA6159_RS00970	ACH32_RS08320	SARLGA251_RS00935	M013TW_RS00960	HMPREF0769_RS03835	SAR_RS01025	NI36_RS00960	MW_RS01000	SA_RS01230	SAOUHSC_00178	NWMN_RS00840	SAB_RS00835	AA961_RS00830	SAI4T8_RS00970	SAPIG_RS01095	SATW20_RS01115	EP20_RS00955	ASU36_RS12685	ADL71_RS13185	V676_RS15340	ERS140248_RS08755	ERS154949_RS09755	ERS140026_RS09665	ERS140254_RS10280	V694_RS11730	ERS140095_RS00795	SAMSHR1132_RS00930	AC742_RS05425	A4U95_00320	A4R30_02580	A4R31_01810	A4R32_03780	A4R33_06665	ERS140147_RS01555	ERS140266_RS02845	ERS140239_RS07785	ERS140159_RS03865
Family0124	RSAU_RS00795	SA2981_RS01090	MS7_RS01150	KQ76_RS00780	CA347_RS01100	SAKOR_RS00930	SACOL_RS01000	RU53_RS00980	SAOV_RS00790	SAFDA_RS00875	ER16_RS00925	SAURJH1_RS01055	SAA6159_RS00975	ACH32_RS08325	SARLGA251_RS00940	M013TW_RS00965	HMPREF0769_RS03830	SAR_RS01030	NI36_RS00965	MW_RS01005	SA_RS01235	SAOUHSC_00179	NWMN_RS00845	SAB_RS00845	AA961_RS00835	SAI4T8_RS00975	SAPIG_RS01100	SATW20_RS01120	EP20_RS00960	ASU36_RS12690	ADL71_RS13180	V676_RS15345	ERS140248_RS08750	ERS154949_RS09760	ERS140026_RS09660	ERS140254_RS10285	V694_RS11735	ERS140095_RS00790	SAMSHR1132_RS00935	AC742_RS05430	A4U95_00325	A4R30_02585	A4R31_01815	A4R32_03785	A4R33_06670	ERS140147_RS01560	ERS140266_RS02840	ERS140239_RS07780	ERS140159_RS03870
Family0125	RSAU_RS00800	SA2981_RS01095	MS7_RS01155	KQ76_RS00785	CA347_RS01105	SAKOR_RS00935	SACOL_RS01005	RU53_RS00985	SAOV_RS00795	SAFDA_RS00880	ER16_RS00930	SAURJH1_RS01060	SAA6159_RS00980	ACH32_RS08330	SARLGA251_RS00945	M013TW_RS00970	HMPREF0769_RS03825	SAR_RS01035	NI36_RS00970	MW_RS01010	SA_RS01240	SAOUHSC_00180	NWMN_RS00850	SAB_RS00850	AA961_RS00840	SAI4T8_RS00980	SAPIG_RS01105	SATW20_RS01125	EP20_RS00965	ASU36_RS12695	ADL71_RS13175	V676_RS15350	ERS140248_RS08745	ERS154949_RS09765	ERS140026_RS09655	ERS140254_RS10290	V694_RS11740	ERS140095_RS00785	SAMSHR1132_RS00940	AC742_RS05435	A4U95_00330	A4R30_02590	A4R31_01820	A4R32_03790	A4R33_06675	ERS140147_RS01565	ERS140266_RS02835	ERS140239_RS07775	ERS140159_RS03875
Family0126	RSAU_RS00815	SA2981_RS01110	MS7_RS01170	KQ76_RS00800	CA347_RS01120	SAKOR_RS00950	SACOL_RS01020	RU53_RS01000	SAOV_RS00810	SAFDA_RS00895	ER16_RS00945	SAURJH1_RS01075	SAA6159_RS00995	ACH32_RS08345	SARLGA251_RS00960	M013TW_RS00985	HMPREF0769_RS03810	SAR_RS01050	NI36_RS00985	MW_RS01025	SA_RS01255	uhpT	NWMN_RS00865	SAB_RS00865	AA961_RS00855	SAI4T8_RS00995	SAPIG_RS01120	SATW20_RS01140	EP20_RS00980	ASU36_RS12710	ADL71_RS13160	V676_RS15365	ERS140248_RS08730	ERS154949_RS09780	ERS140026_RS09640	ERS140254_RS10305	V694_RS11755	ERS140095_RS00770	SAMSHR1132_RS00955	AC742_RS05450	A4U95_00345	A4R30_02605	A4R31_01835	A4R32_03805	A4R33_06690	ERS140147_RS01580	ERS140266_RS02820	ERS140239_RS07760	ERS140159_RS03890
Family0127	RSAU_RS00855	SA2981_RS01145	MS7_RS01210	KQ76_RS00840	CA347_RS01160	SAKOR_RS00990	SACOL_RS01060	RU53_RS01040	SAOV_RS00850	SAFDA_RS00935	ER16_RS00985	SAURJH1_RS01110	SAA6159_RS01035	ACH32_RS08380	SARLGA251_RS01000	M013TW_RS01025	HMPREF0769_RS03770	SAR_RS01090	NI36_RS01025	MW_RS01065	SA_RS01290	SAOUHSC_00191	NWMN_RS00905	SAB_RS00905	AA961_RS00895	SAI4T8_RS01030	SAPIG_RS01160	SATW20_RS01180	EP20_RS01110	ASU36_RS12750	ADL71_RS13125	V676_RS15400	ERS140248_RS08695	ERS154949_RS09815	ERS140026_RS09605	ERS140254_RS10340	V694_RS11790	ERS140095_RS00735	SAMSHR1132_RS00990	AC742_RS05485	A4U95_00380	A4R30_02640	A4R31_01870	A4R32_03840	A4R33_06725	ERS140147_RS01620	ERS140266_RS02780	ERS140239_RS07720	ERS140159_RS03925
Family0128	RSAU_RS00875	SA2981_RS01165	MS7_RS01230	KQ76_RS00860	CA347_RS01175	SAKOR_RS01010	SACOL_RS01080	RU53_RS01060	SAOV_RS00870	SAFDA_RS00955	ER16_RS01005	SAURJH1_RS01130	SAA6159_RS01050	ACH32_RS08395	SARLGA251_RS01020	M013TW_RS01040	HMPREF0769_RS03750	SAR_RS01110	NI36_RS01040	MW_RS01085	SA_RS01310	SAOUHSC_00195	NWMN_RS00925	SAB_RS00925	AA961_RS00915	SAI4T8_RS01050	SAPIG_RS01180	SATW20_RS01200	EP20_RS01120	ASU36_RS12765	ADL71_RS13115	V676_RS14595	ERS140248_RS08685	ERS154949_RS09825	ERS140026_RS09595	ERS140254_RS10350	V694_RS11800	ERS140095_RS00725	SAMSHR1132_RS01000	AC742_RS05495	A4U95_00390	A4R30_02650	A4R31_01880	A4R32_03850	A4R33_06735	ERS140147_RS01640	ERS140266_RS02760	ERS140239_RS07705	ERS140159_RS03945
Family0129	RSAU_RS00880	SA2981_RS01170	MS7_RS01235	KQ76_RS00865	CA347_RS01180	SAKOR_RS01015	SACOL_RS01085	RU53_RS01065	SAOV_RS00875	SAFDA_RS00960	ER16_RS01010	SAURJH1_RS01135	SAA6159_RS01055	ACH32_RS08400	SARLGA251_RS01025	M013TW_RS01045	HMPREF0769_RS03745	SAR_RS01115	NI36_RS01045	MW_RS01090	SA_RS01315	SAOUHSC_00196	NWMN_RS00930	SAB_RS00930	AA961_RS00920	SAI4T8_RS01055	SAPIG_RS01185	SATW20_RS01205	EP20_RS01125	ASU36_RS12770	ADL71_RS13110	V676_RS14600	ERS140248_RS08680	ERS154949_RS09830	ERS140026_RS09590	ERS140254_RS10355	V694_RS11805	ERS140095_RS00720	SAMSHR1132_RS01005	AC742_RS05500	A4U95_00395	A4R30_02655	A4R31_01885	A4R32_03855	A4R33_06740	ERS140147_RS01645	ERS140266_RS02755	ERS140239_RS07700	ERS140159_RS03950
Family0130	RSAU_RS00890	SA2981_RS01180	MS7_RS01245	KQ76_RS00875	CA347_RS01190	SAKOR_RS01025	SACOL_RS01095	RU53_RS01075	SAOV_RS00885	SAFDA_RS00970	ER16_RS01020	SAURJH1_RS01145	SAA6159_RS01065	ACH32_RS08410	SARLGA251_RS01035	M013TW_RS01055	HMPREF0769_RS03735	SAR_RS01125	NI36_RS01055	MW_RS01100	SA_RS01325	SAOUHSC_00198	NWMN_RS00940	SAB_RS00940	AA961_RS00930	SAI4T8_RS01065	SAPIG_RS01195	SATW20_RS01215	EP20_RS01135	ASU36_RS12780	ADL71_RS13100	V676_RS14610	ERS140248_RS08670	ERS154949_RS09840	ERS140026_RS09580	ERS140254_RS10365	V694_RS11815	ERS140095_RS00710	SAMSHR1132_RS01015	AC742_RS05510	A4U95_00405	A4R30_02665	A4R31_01895	A4R32_03865	A4R33_06750	ERS140147_RS01655	ERS140266_RS02745	ERS140239_RS07690	ERS140159_RS03960
Family0131	RSAU_RS00895	SA2981_RS01185	MS7_RS01250	KQ76_RS00880	CA347_RS01195	SAKOR_RS01030	SACOL_RS01100	RU53_RS01080	SAOV_RS00890	SAFDA_RS00975	ER16_RS01025	SAURJH1_RS01150	SAA6159_RS01070	ACH32_RS08415	SARLGA251_RS01040	M013TW_RS01060	HMPREF0769_RS03730	SAR_RS01130	NI36_RS01060	MW_RS01105	SA_RS01330	SAOUHSC_00199	NWMN_RS00945	SAB_RS00945	AA961_RS00935	SAI4T8_RS01070	SAPIG_RS01200	SATW20_RS01220	EP20_RS01140	ASU36_RS12785	ADL71_RS13095	V676_RS14615	ERS140248_RS08665	ERS154949_RS09845	ERS140026_RS09575	ERS140254_RS10370	V694_RS11820	ERS140095_RS00705	SAMSHR1132_RS01020	AC742_RS05515	A4U95_00410	A4R30_02670	A4R31_01900	A4R32_03870	A4R33_06755	ERS140147_RS01660	ERS140266_RS02740	ERS140239_RS07685	ERS140159_RS03965
Family0132	RSAU_RS00900	SA2981_RS01190	MS7_RS01255	KQ76_RS00890	CA347_RS01205	SAKOR_RS01035	SACOL_RS01105	RU53_RS01085	SAOV_RS00895	SAFDA_RS00980	ER16_RS01035	SAURJH1_RS01155	SAA6159_RS01075	ACH32_RS08425	SARLGA251_RS01045	M013TW_RS01065	HMPREF0769_RS03720	SAR_RS01140	NI36_RS01065	MW_RS01110	SA_RS01335	SAOUHSC_00200	NWMN_RS00950	SAB_RS00950	AA961_RS00940	SAI4T8_RS01075	SAPIG_RS01210	SATW20_RS01230	EP20_RS01145	ASU36_RS12790	ADL71_RS13085	V676_RS14625	ERS140248_RS08655	ERS154949_RS09855	ERS140026_RS09565	ERS140254_RS10380	V694_RS11830	ERS140095_RS00695	SAMSHR1132_RS01030	AC742_RS05525	A4U95_00420	A4R30_02680	A4R31_01910	A4R32_03880	A4R33_06765	ERS140147_RS01665	ERS140266_RS02735	ERS140239_RS07680	ERS140159_RS03970
Family0133	RSAU_RS00920	SA2981_RS01210	MS7_RS01275	KQ76_RS00910	CA347_RS01245	SAKOR_RS01055	SACOL_RS01125	RU53_RS01105	SAOV_RS00915	SAFDA_RS01000	ER16_RS01055	SAURJH1_RS01175	SAA6159_RS01110	ACH32_RS08465	SARLGA251_RS01065	M013TW_RS01085	HMPREF0769_RS03700	SAR_RS01160	NI36_RS01085	MW_RS01130	SA_RS01355	SAOUHSC_00204	NWMN_RS00970	SAB_RS00970	AA961_RS00960	SAI4T8_RS01095	SAPIG_RS01230	SATW20_RS01250	EP20_RS01165	ASU36_RS12810	ADL71_RS03390	V676_RS14645	ERS140248_RS08635	ERS154949_RS09890	ERS140026_RS09545	ERS140254_RS10400	V694_RS14020	ERS140095_RS00675	SAMSHR1132_RS01065	AC742_RS05545	A4U95_00440	A4R30_08080	A4R31_04135	A4R32_08045	A4R33_07235	ERS140147_RS01685	ERS140266_RS02715	ERS140239_RS07660	ERS140159_RS03990
Family0134	RSAU_RS00930	SA2981_RS01220	MS7_RS01285	KQ76_RS00920	CA347_RS01255	SAKOR_RS01060	SACOL_RS01135	RU53_RS01115	SAOV_RS00925	SAFDA_RS01010	ER16_RS01065	SAURJH1_RS01185	SAA6159_RS01120	ACH32_RS08475	SARLGA251_RS01075	M013TW_RS01095	HMPREF0769_RS03690	SAR_RS01170	NI36_RS01095	MW_RS01140	SA_RS01365	SAOUHSC_00206	NWMN_RS00980	SAB_RS00980	AA961_RS00970	SAI4T8_RS01105	SAPIG_RS01240	SATW20_RS01260	EP20_RS01175	ASU36_RS12820	ADL71_RS03395	V676_RS14650	ERS140248_RS08630	ERS154949_RS09895	ERS140026_RS09540	ERS140254_RS10405	V694_RS14025	ERS140095_RS00670	SAMSHR1132_RS01070	AC742_RS05550	A4U95_00445	A4R30_08085	A4R31_04140	A4R32_08050	A4R33_07240	ERS140147_RS01690	ERS140266_RS02710	ERS140239_RS07655	ERS140159_RS03995
Family0135	RSAU_RS00945	SA2981_RS01235	MS7_RS01300	KQ76_RS00935	CA347_RS01270	SAKOR_RS01075	SACOL_RS01150	RU53_RS01130	SAOV_RS00940	SAFDA_RS01025	ER16_RS01080	SAURJH1_RS01200	SAA6159_RS01135	ACH32_RS08490	SARLGA251_RS01090	M013TW_RS01110	HMPREF0769_RS03675	SAR_RS01185	NI36_RS01110	MW_RS01155	SA_RS01380	SAOUHSC_00211	NWMN_RS00995	SAB_RS00995	AA961_RS00985	SAI4T8_RS01120	SAPIG_RS01255	SATW20_RS01275	EP20_RS01190	ASU36_RS12835	ADL71_RS03410	V676_RS14660	ERS140248_RS08615	ERS154949_RS09910	ERS140026_RS09525	ERS140254_RS10420	V694_RS14035	ERS140095_RS00655	SAMSHR1132_RS01085	AC742_RS05565	A4U95_00460	A4R30_08100	A4R31_04155	A4R32_08065	A4R33_07255	ERS140147_RS01700	ERS140266_RS02700	ERS140239_RS07645	ERS140159_RS04005
Family0136	RSAU_RS01005	SA2981_RS01295	MS7_RS01365	KQ76_RS01000	CA347_RS01325	SAKOR_RS01140	SACOL_RS01210	RU53_RS01190	SAOV_RS01000	SAFDA_RS01085	ER16_RS01140	SAURJH1_RS01260	SAA6159_RS01195	ACH32_RS08550	SARLGA251_RS01150	M013TW_RS01170	HMPREF0769_RS03610	SAR_RS01250	NI36_RS01170	MW_RS01215	SA_RS01440	SAOUHSC_00223	NWMN_RS01055	SAB_RS01055	AA961_RS01050	SAI4T8_RS01180	SAPIG_RS01320	SATW20_RS01340	EP20_RS01250	ASU36_RS12900	ADL71_RS04905	V676_RS14715	ERS140248_RS08555	ERS154949_RS09965	ERS140026_RS09465	ERS140254_RS10480	V694_RS14090	ERS140095_RS00600	SAMSHR1132_RS01145	AC742_RS05625	A4U95_12760	A4R30_08160	A4R31_04215	A4R32_08125	A4R33_07315	ERS140147_RS01755	ERS140266_RS02645	ERS140239_RS13095	ERS140159_RS04060
Family0137	RSAU_RS01060	SA2981_RS01330	MS7_RS01400	KQ76_RS01035	CA347_RS01360	SAKOR_RS01175	SACOL_RS01245	RU53_RS01225	SAOV_RS01045	SAFDA_RS01120	ER16_RS01175	SAURJH1_RS01295	SAA6159_RS01230	ACH32_RS08565	SARLGA251_RS01185	M013TW_RS01205	HMPREF0769_RS03575	SAR_RS01285	NI36_RS01205	MW_RS01250	SA_RS01475	SAOUHSC_00231	NWMN_RS01090	SAB_RS01090	AA961_RS01085	SAI4T8_RS01215	SAPIG_RS01355	SATW20_RS01375	EP20_RS01285	ASU36_RS12935	ADL71_RS04590	V676_RS16355	ERS140248_RS08525	ERS154949_RS09995	ERS140026_RS09435	ERS140254_RS10510	V694_RS14120	ERS140095_RS00570	SAMSHR1132_RS01175	AC742_RS05655	A4U95_04100	A4R30_08190	A4R31_04245	A4R32_08155	A4R33_07345	ERS140147_RS01790	ERS140266_RS02610	ERS140239_RS12865	ERS140159_RS04095
Family0138	RSAU_RS01065	SA2981_RS01335	MS7_RS01405	KQ76_RS01040	CA347_RS01365	SAKOR_RS01180	SACOL_RS01250	RU53_RS01230	SAOV_RS01050	SAFDA_RS01125	ER16_RS01180	SAURJH1_RS01300	SAA6159_RS01235	ACH32_RS08570	SARLGA251_RS01190	M013TW_RS01210	HMPREF0769_RS03570	SAR_RS01290	NI36_RS01210	MW_RS01255	SA_RS01480	SAOUHSC_00232	NWMN_RS01095	SAB_RS01095	AA961_RS01090	SAI4T8_RS01220	SAPIG_RS01360	SATW20_RS01380	EP20_RS01290	ASU36_RS12940	ADL71_RS04595	V676_RS16360	ERS140248_RS08520	ERS154949_RS10000	ERS140026_RS09430	ERS140254_RS10515	V694_RS14125	ERS140095_RS00565	SAMSHR1132_RS01180	AC742_RS05660	A4U95_04105	A4R30_08195	A4R31_04250	A4R32_08160	A4R33_07350	ERS140147_RS01795	ERS140266_RS02605	ERS140239_RS12860	ERS140159_RS04100
Family0139	RSAU_RS01070	SA2981_RS01340	MS7_RS01410	KQ76_RS01045	CA347_RS01370	SAKOR_RS01185	SACOL_RS01255	RU53_RS01235	SAOV_RS01055	SAFDA_RS01130	ER16_RS01185	SAURJH1_RS01305	SAA6159_RS01240	ACH32_RS08575	SARLGA251_RS01195	M013TW_RS01215	HMPREF0769_RS03565	SAR_RS01295	NI36_RS01215	MW_RS01260	SA_RS01485	SAOUHSC_00233	NWMN_RS01100	SAB_RS01100	AA961_RS01095	SAI4T8_RS01225	SAPIG_RS01365	SATW20_RS01385	EP20_RS01295	ASU36_RS12945	ADL71_RS04600	V676_RS16365	ERS140248_RS08515	ERS154949_RS10005	ERS140026_RS09425	ERS140254_RS10520	V694_RS14130	ERS140095_RS00560	SAMSHR1132_RS01185	AC742_RS05665	A4U95_04110	A4R30_08200	A4R31_04255	A4R32_08165	A4R33_07355	ERS140147_RS01800	ERS140266_RS02600	ERS140239_RS12855	ERS140159_RS04105
Family0140	RSAU_RS01075	SA2981_RS01345	MS7_RS01415	KQ76_RS01055	CA347_RS01375	SAKOR_RS01190	SACOL_RS01260	RU53_RS01245	SAOV_RS01065	SAFDA_RS01135	ER16_RS01195	SAURJH1_RS01310	SAA6159_RS01250	ACH32_RS08580	SARLGA251_RS01205	M013TW_RS01220	HMPREF0769_RS03555	SAR_RS01305	NI36_RS01220	MW_RS01265	SA_RS01490	SAOUHSC_00234	NWMN_RS01105	SAB_RS01105	AA961_RS01100	SAI4T8_RS01230	SAPIG_RS01375	SATW20_RS01395	EP20_RS01300	ASU36_RS12955	ADL71_RS04605	V676_RS16370	ERS140248_RS08510	ERS154949_RS10010	ERS140026_RS09420	ERS140254_RS10525	V694_RS14135	ERS140095_RS00555	SAMSHR1132_RS01190	AC742_RS05670	A4U95_04115	A4R30_08205	A4R31_04260	A4R32_08170	A4R33_07360	ERS140147_RS01805	ERS140266_RS02595	ERS140239_RS12850	ERS140159_RS04110
Family0141	RSAU_RS01085	SA2981_RS01355	MS7_RS01425	KQ76_RS01065	CA347_RS01385	SAKOR_RS01200	SACOL_RS01270	RU53_RS01255	SAOV_RS01075	SAFDA_RS01145	ER16_RS01205	SAURJH1_RS01320	SAA6159_RS01260	ACH32_RS08590	SARLGA251_RS01215	M013TW_RS01230	HMPREF0769_RS03545	SAR_RS01315	NI36_RS01230	MW_RS01275	SA_RS01500	SAOUHSC_00236	NWMN_RS01115	SAB_RS01115	AA961_RS01110	SAI4T8_RS01240	SAPIG_RS01385	SATW20_RS01405	EP20_RS01310	ASU36_RS12965	ADL71_RS04615	V676_RS16380	ERS140248_RS08500	ERS154949_RS10020	ERS140026_RS09410	ERS140254_RS10535	V694_RS14145	ERS140095_RS00545	SAMSHR1132_RS01200	AC742_RS05680	A4U95_04125	A4R30_08215	A4R31_04270	A4R32_08180	A4R33_07370	ERS140147_RS01815	ERS140266_RS02585	ERS140239_RS12840	ERS140159_RS04120
Family0142	RSAU_RS01110	SA2981_RS01380	MS7_RS01445	KQ76_RS01090	CA347_RS01405	SAKOR_RS01220	SACOL_RS01295	RU53_RS01280	SAOV_RS01100	SAFDA_RS01170	ER16_RS01225	SAURJH1_RS01340	SAA6159_RS01285	ACH32_RS08610	SARLGA251_RS01240	M013TW_RS01250	HMPREF0769_RS03520	SAR_RS01340	NI36_RS01250	MW_RS01300	SA_RS01525	SAOUHSC_00240	NWMN_RS01140	SAB_RS01135	AA961_RS01135	SAI4T8_RS01265	SAPIG_RS01410	SATW20_RS01430	EP20_RS01335	ASU36_RS12985	ADL71_RS04630	V676_RS16395	ERS140248_RS08485	ERS154949_RS10035	ERS140026_RS09395	ERS140254_RS10550	V694_RS14160	ERS140095_RS00530	SAMSHR1132_RS01215	AC742_RS05695	A4U95_04140	A4R30_08230	A4R31_04285	A4R32_08195	A4R33_07385	ERS140147_RS01830	ERS140266_RS02570	ERS140239_RS12825	ERS140159_RS04135
Family0143	RSAU_RS01120	SA2981_RS01390	MS7_RS01455	KQ76_RS01100	CA347_RS01415	SAKOR_RS01230	SACOL_RS01305	RU53_RS01290	SAOV_RS01110	SAFDA_RS01180	ER16_RS01235	SAURJH1_RS01350	SAA6159_RS01295	ACH32_RS08620	SARLGA251_RS01250	M013TW_RS01260	HMPREF0769_RS03510	SAR_RS01350	NI36_RS01260	MW_RS01310	SA_RS01535	SAOUHSC_00242	NWMN_RS01150	SAB_RS01145	AA961_RS01145	SAI4T8_RS01275	SAPIG_RS01420	SATW20_RS01440	EP20_RS01345	ASU36_RS12995	ADL71_RS04640	V676_RS16405	ERS140248_RS08475	ERS154949_RS10045	ERS140026_RS09385	ERS140254_RS10560	V694_RS14170	ERS140095_RS00520	SAMSHR1132_RS01225	AC742_RS05705	A4U95_04150	A4R30_08240	A4R31_04295	A4R32_08205	A4R33_07395	ERS140147_RS01840	ERS140266_RS02560	ERS140239_RS12815	ERS140159_RS04145
Family0144	RSAU_RS01135	SA2981_RS01405	MS7_RS01475	KQ76_RS01115	CA347_RS01420	SAKOR_RS01250	SACOL_RS01325	RU53_RS01305	SAOV_RS01125	SAFDA_RS01185	ER16_RS01250	SAURJH1_RS01365	SAA6159_RS01310	ACH32_RS08625	SARLGA251_RS01265	M013TW_RS01275	HMPREF0769_RS03495	SAR_RS01365	NI36_RS01275	MW_RS01325	SA_RS01550	SAOUHSC_00246	NWMN_RS01170	SAB_RS01160	AA961_RS01165	SAI4T8_RS01290	SAPIG_RS01435	SATW20_RS01455	EP20_RS01365	ASU36_RS13015	ADL71_RS04650	V676_RS15035	ERS140248_RS08465	ERS154949_RS10055	ERS140026_RS09375	ERS140254_RS10570	V694_RS14180	ERS140095_RS00510	SAMSHR1132_RS01235	AC742_RS05715	A4U95_04160	A4R30_08250	A4R31_04305	A4R32_08215	A4R33_07405	ERS140147_RS01855	ERS140266_RS02550	ERS140239_RS12530	ERS140159_RS04160
Family0145	RSAU_RS01140	SA2981_RS01410	MS7_RS01480	KQ76_RS01120	CA347_RS01425	SAKOR_RS01255	SACOL_RS01330	RU53_RS01310	SAOV_RS01130	SAFDA_RS01190	ER16_RS01255	SAURJH1_RS01370	SAA6159_RS01315	ACH32_RS08630	SARLGA251_RS01270	M013TW_RS01280	HMPREF0769_RS03490	SAR_RS01370	NI36_RS01280	MW_RS01330	SA_RS01555	SAOUHSC_00247	NWMN_RS01175	SAB_RS01165	AA961_RS01170	SAI4T8_RS01295	SAPIG_RS01440	SATW20_RS01460	EP20_RS01370	ASU36_RS13020	ADL71_RS04655	V676_RS15040	ERS140248_RS08460	ERS154949_RS10060	ERS140026_RS09370	ERS140254_RS10575	V694_RS14185	ERS140095_RS00505	SAMSHR1132_RS01240	AC742_RS05720	A4U95_04165	A4R30_08255	A4R31_04310	A4R32_08220	A4R33_07410	ERS140147_RS01860	ERS140266_RS02545	ERS140239_RS12535	ERS140159_RS04165
Family0146	RSAU_RS01145	SA2981_RS01415	MS7_RS01485	KQ76_RS01125	CA347_RS01430	SAKOR_RS01260	SACOL_RS01335	RU53_RS01315	SAOV_RS01135	SAFDA_RS01195	ER16_RS01260	SAURJH1_RS01375	SAA6159_RS01320	ACH32_RS08635	SARLGA251_RS01275	M013TW_RS01285	HMPREF0769_RS03485	SAR_RS01375	NI36_RS01285	MW_RS01335	SA_RS01560	SAOUHSC_00248	NWMN_RS01180	SAB_RS01170	AA961_RS01175	SAI4T8_RS01300	SAPIG_RS01445	SATW20_RS01465	EP20_RS01375	ASU36_RS13025	ADL71_RS04660	V676_RS15045	ERS140248_RS08455	ERS154949_RS10065	ERS140026_RS09365	ERS140254_RS10580	V694_RS14190	ERS140095_RS00500	SAMSHR1132_RS01245	AC742_RS05725	A4U95_04170	A4R30_08260	A4R31_04315	A4R32_08225	A4R33_07415	ERS140147_RS01865	ERS140266_RS02540	ERS140239_RS12540	ERS140159_RS04170
Family0147	RSAU_RS01150	SA2981_RS01420	MS7_RS01490	KQ76_RS01130	CA347_RS01435	SAKOR_RS01265	SACOL_RS01340	RU53_RS01320	SAOV_RS01140	SAFDA_RS01200	ER16_RS01265	SAURJH1_RS01380	SAA6159_RS01325	ACH32_RS08640	SARLGA251_RS01280	M013TW_RS01290	HMPREF0769_RS03480	SAR_RS01380	NI36_RS01290	MW_RS01340	SA_RS01565	SAOUHSC_00249	NWMN_RS01185	SAB_RS01175	AA961_RS01180	SAI4T8_RS01305	SAPIG_RS01450	SATW20_RS01470	EP20_RS01380	ASU36_RS13030	ADL71_RS04665	V676_RS15050	ERS140248_RS08450	ERS154949_RS10070	ERS140026_RS09360	ERS140254_RS10585	V694_RS14195	ERS140095_RS00495	SAMSHR1132_RS01250	AC742_RS05730	A4U95_04175	A4R30_08265	A4R31_04320	A4R32_08230	A4R33_07420	ERS140147_RS01870	ERS140266_RS02535	ERS140239_RS12545	ERS140159_RS04175
Family0148	RSAU_RS01155	SA2981_RS01425	MS7_RS01495	KQ76_RS01135	CA347_RS01440	SAKOR_RS01270	SACOL_RS01345	RU53_RS01325	SAOV_RS01145	SAFDA_RS01205	ER16_RS01270	SAURJH1_RS01385	SAA6159_RS01330	ACH32_RS08645	SARLGA251_RS01285	M013TW_RS01295	HMPREF0769_RS03475	SAR_RS01385	NI36_RS01295	MW_RS01345	SA_RS01570	SAOUHSC_00250	NWMN_RS01190	SAB_RS01180	AA961_RS01185	SAI4T8_RS01310	SAPIG_RS01455	SATW20_RS01475	EP20_RS01385	ASU36_RS13035	ADL71_RS04670	V676_RS15055	ERS140248_RS08445	ERS154949_RS10075	ERS140026_RS09355	ERS140254_RS10590	V694_RS14200	ERS140095_RS00490	SAMSHR1132_RS01255	AC742_RS05735	A4U95_04180	A4R30_08270	A4R31_04325	A4R32_08235	A4R33_07425	ERS140147_RS01875	ERS140266_RS02530	ERS140239_RS12550	ERS140159_RS04180
Family0149	RSAU_RS01160	SA2981_RS01430	MS7_RS01500	KQ76_RS01140	CA347_RS01445	SAKOR_RS01275	SACOL_RS01350	RU53_RS01330	SAOV_RS01150	SAFDA_RS01210	ER16_RS01275	SAURJH1_RS01390	SAA6159_RS01335	ACH32_RS08650	SARLGA251_RS01290	M013TW_RS01300	HMPREF0769_RS03470	SAR_RS01390	NI36_RS01300	MW_RS01350	SA_RS01575	SAOUHSC_00251	NWMN_RS01195	SAB_RS01185	AA961_RS01190	SAI4T8_RS01315	SAPIG_RS01460	SATW20_RS01480	EP20_RS01390	ASU36_RS13040	ADL71_RS04675	V676_RS15060	ERS140248_RS08440	ERS154949_RS10080	ERS140026_RS09350	ERS140254_RS10595	V694_RS14205	ERS140095_RS00485	SAMSHR1132_RS01260	AC742_RS05740	A4U95_04185	A4R30_08275	A4R31_04330	A4R32_08240	A4R33_07430	ERS140147_RS01880	ERS140266_RS02525	ERS140239_RS12555	ERS140159_RS04185
Family0150	RSAU_RS01175	SA2981_RS01445	MS7_RS01515	KQ76_RS01155	CA347_RS01470	SAKOR_RS01305	SACOL_RS01375	RU53_RS01345	SAOV_RS01175	SAFDA_RS01240	ER16_RS01290	SAURJH1_RS01405	SAA6159_RS01365	ACH32_RS08675	SARLGA251_RS01305	M013TW_RS01315	HMPREF0769_RS03455	SAR_RS01405	NI36_RS01315	MW_RS01365	SA_RS01590	SAOUHSC_00257	NWMN_RS01220	SAB_RS01210	AA961_RS01205	SAI4T8_RS01330	SAPIG_RS01475	SATW20_RS01495	EP20_RS01415	ASU36_RS13055	ADL71_RS04700	V676_RS15085	ERS140248_RS08415	ERS154949_RS10105	ERS140026_RS09325	ERS140254_RS10620	V694_RS14230	ERS140095_RS00460	SAMSHR1132_RS01285	AC742_RS05765	A4U95_04210	A4R30_11845	A4R31_04355	A4R32_08265	A4R33_07455	ERS140147_RS01895	ERS140266_RS02510	ERS140239_RS12580	ERS140159_RS04200
Family0151	RSAU_RS01180	SA2981_RS01450	MS7_RS01520	KQ76_RS01160	CA347_RS01475	SAKOR_RS01310	SACOL_RS01380	RU53_RS01350	SAOV_RS01180	SAFDA_RS01245	ER16_RS01295	SAURJH1_RS01410	SAA6159_RS01370	ACH32_RS08680	SARLGA251_RS01310	M013TW_RS01320	HMPREF0769_RS03450	SAR_RS01410	NI36_RS01320	MW_RS01370	SA_RS01595	SAOUHSC_00258	NWMN_RS01225	SAB_RS01215	AA961_RS01210	SAI4T8_RS01335	SAPIG_RS01480	SATW20_RS01500	EP20_RS01420	ASU36_RS13060	ADL71_RS04705	V676_RS15090	ERS140248_RS08410	ERS154949_RS10110	ERS140026_RS09320	ERS140254_RS10625	V694_RS14235	ERS140095_RS00455	SAMSHR1132_RS01290	AC742_RS05770	A4U95_04215	A4R30_11850	A4R31_04360	A4R32_08270	A4R33_07460	ERS140147_RS01900	ERS140266_RS02505	ERS140239_RS12585	ERS140159_RS04205
Family0152	RSAU_RS01185	SA2981_RS01455	MS7_RS01525	KQ76_RS01165	CA347_RS01480	SAKOR_RS01315	SACOL_RS01385	RU53_RS01355	SAOV_RS01185	SAFDA_RS01250	ER16_RS01300	SAURJH1_RS01415	SAA6159_RS01375	ACH32_RS08685	SARLGA251_RS01315	M013TW_RS01325	HMPREF0769_RS03445	SAR_RS01415	NI36_RS01325	MW_RS01375	SA_RS01600	SAOUHSC_00259	NWMN_RS01230	SAB_RS01225	AA961_RS01215	SAI4T8_RS01340	SAPIG_RS01485	SATW20_RS01505	EP20_RS01425	ASU36_RS13065	ADL71_RS04710	V676_RS15095	ERS140248_RS08405	ERS154949_RS10115	ERS140026_RS09315	ERS140254_RS10630	V694_RS14240	ERS140095_RS00450	SAMSHR1132_RS01295	AC742_RS05775	A4U95_04220	A4R30_11855	A4R31_04365	A4R32_08275	A4R33_07465	ERS140147_RS01905	ERS140266_RS02500	ERS140239_RS12590	ERS140159_RS04210
Family0153	RSAU_RS01190	SA2981_RS01460	MS7_RS01530	KQ76_RS01170	CA347_RS01485	SAKOR_RS01320	SACOL_RS01390	RU53_RS01360	SAOV_RS01190	SAFDA_RS01255	ER16_RS01305	SAURJH1_RS01420	SAA6159_RS01380	ACH32_RS08690	SARLGA251_RS01320	M013TW_RS01330	HMPREF0769_RS03440	SAR_RS01420	NI36_RS01330	MW_RS01380	SA_RS01605	SAOUHSC_00260	NWMN_RS01235	SAB_RS01230	AA961_RS01220	SAI4T8_RS01345	SAPIG_RS01490	SATW20_RS01510	EP20_RS01430	ASU36_RS13070	ADL71_RS04715	V676_RS15100	ERS140248_RS08400	ERS154949_RS10120	ERS140026_RS09310	ERS140254_RS10635	V694_RS14245	ERS140095_RS00445	SAMSHR1132_RS01300	AC742_RS05780	A4U95_04225	A4R30_11860	A4R31_04370	A4R32_08280	A4R33_07470	ERS140147_RS01910	ERS140266_RS02495	ERS140239_RS12595	ERS140159_RS04215
Family0154	RSAU_RS01195	SA2981_RS01465	MS7_RS01535	KQ76_RS01175	CA347_RS01490	SAKOR_RS01325	SACOL_RS01395	RU53_RS01365	SAOV_RS01195	SAFDA_RS01260	ER16_RS01310	SAURJH1_RS01425	SAA6159_RS01385	ACH32_RS08695	SARLGA251_RS01325	M013TW_RS01335	HMPREF0769_RS03435	SAR_RS01425	NI36_RS01335	MW_RS01385	SA_RS01610	SAOUHSC_00261	NWMN_RS01240	SAB_RS01235	AA961_RS01225	SAI4T8_RS01350	SAPIG_RS01495	SATW20_RS01515	EP20_RS01435	ASU36_RS13075	ADL71_RS04720	V676_RS15105	ERS140248_RS08395	ERS154949_RS10125	ERS140026_RS09305	ERS140254_RS10640	V694_RS14250	ERS140095_RS00440	SAMSHR1132_RS01305	AC742_RS05785	A4U95_04230	A4R30_11865	A4R31_04375	A4R32_08285	A4R33_07475	ERS140147_RS01915	ERS140266_RS02490	ERS140239_RS12600	ERS140159_RS04220
Family0155	RSAU_RS01200	SA2981_RS01470	MS7_RS01540	KQ76_RS01180	CA347_RS01495	SAKOR_RS01330	SACOL_RS01400	RU53_RS01370	SAOV_RS01200	SAFDA_RS01265	ER16_RS01315	SAURJH1_RS01430	SAA6159_RS01390	ACH32_RS08700	SARLGA251_RS01330	M013TW_RS01340	HMPREF0769_RS03430	SAR_RS01430	NI36_RS01340	MW_RS01390	SA_RS01615	SAOUHSC_00262	NWMN_RS01245	SAB_RS01240	AA961_RS01230	SAI4T8_RS01355	SAPIG_RS01500	SATW20_RS01520	EP20_RS01440	ASU36_RS13080	ADL71_RS04725	V676_RS15110	ERS140248_RS08390	ERS154949_RS10130	ERS140026_RS09300	ERS140254_RS10645	V694_RS14255	ERS140095_RS00435	SAMSHR1132_RS01310	AC742_RS05790	A4U95_04235	A4R30_11870	A4R31_04380	A4R32_08290	A4R33_07480	ERS140147_RS01920	ERS140266_RS02485	ERS140239_RS12605	ERS140159_RS04225
Family0156	RSAU_RS01295	SA2981_RS01560	MS7_RS01630	KQ76_RS01290	CA347_RS01615	SAKOR_RS01465	SACOL_RS01525	RU53_RS01455	SAOV_RS01335	SAFDA_RS01365	ER16_RS01395	SAURJH1_RS01520	SAA6159_RS01455	ACH32_RS08790	SARLGA251_RS01415	M013TW_RS01435	HMPREF0769_RS03350	SAR_RS01510	NI36_RS01435	MW_RS01490	SA_RS01705	SAOUHSC_00282	NWMN_RS01370	SAB_RS01320	AA961_RS01320	SAI4T8_RS01440	SAPIG_RS01580	SATW20_RS01630	EP20_RS01555	ASU36_RS13160	ADL71_RS00550	V676_RS07835	ERS140248_RS12225	ERS154949_RS10230	ERS140026_RS09165	ERS140254_RS11530	V694_RS08540	ERS140095_RS00325	SAMSHR1132_RS01440	AC742_RS05925	A4U95_00540	A4R30_03295	A4R31_01930	A4R32_04545	A4R33_07595	ERS140147_RS02025	ERS140266_RS02380	ERS140239_RS05270	ERS140159_RS04340
Family0157	RSAU_RS01300	SA2981_RS01565	MS7_RS01640	KQ76_RS01295	CA347_RS01620	SAKOR_RS01470	SACOL_RS01530	RU53_RS01460	SAOV_RS01345	SAFDA_RS01370	ER16_RS01400	SAURJH1_RS01525	SAA6159_RS01465	ACH32_RS08795	SARLGA251_RS01420	M013TW_RS01440	HMPREF0769_RS03345	SAR_RS01515	NI36_RS01440	MW_RS01495	SA_RS01710	SAOUHSC_00284	NWMN_RS01375	SAB_RS01325	AA961_RS01325	SAI4T8_RS01445	SAPIG_RS01585	SATW20_RS01635	EP20_RS01560	ASU36_RS13165	ADL71_RS00545	V676_RS07840	ERS140248_RS12220	ERS154949_RS10235	ERS140026_RS09160	ERS140254_RS11525	V694_RS08545	ERS140095_RS00320	SAMSHR1132_RS01445	AC742_RS05930	A4U95_00545	A4R30_03300	A4R31_01935	A4R32_04550	A4R33_07600	ERS140147_RS02045	ERS140266_RS02360	ERS140239_RS05285	ERS140159_RS04355
Family0158	RSAU_RS01315	SA2981_RS01580	MS7_RS01655	KQ76_RS01310	CA347_RS01635	SAKOR_RS01485	SACOL_RS01545	RU53_RS01475	SAOV_RS01360	SAFDA_RS01385	ER16_RS01415	SAURJH1_RS01540	SAA6159_RS01480	ACH32_RS08810	SARLGA251_RS01435	M013TW_RS01455	HMPREF0769_RS03330	SAR_RS01530	NI36_RS01455	MW_RS01510	SA_RS01725	SAOUHSC_00287	NWMN_RS01390	SAB_RS01340	AA961_RS01340	SAI4T8_RS01460	SAPIG_RS01600	SATW20_RS01650	EP20_RS01575	ASU36_RS13180	ADL71_RS00530	V676_RS07850	ERS140248_RS12205	ERS154949_RS10250	ERS140026_RS09145	ERS140254_RS11510	V694_RS08555	ERS140095_RS00305	SAMSHR1132_RS01460	AC742_RS05945	A4U95_00560	A4R30_03315	A4R31_01950	A4R32_04565	A4R33_07615	ERS140147_RS02060	ERS140266_RS02345	ERS140239_RS05300	ERS140159_RS04370
Family0159	RSAU_RS01320	SA2981_RS01585	MS7_RS01660	KQ76_RS01315	CA347_RS01640	SAKOR_RS01490	SACOL_RS01550	RU53_RS01480	SAOV_RS01365	SAFDA_RS01390	ER16_RS01420	SAURJH1_RS01545	SAA6159_RS01485	ACH32_RS08815	SARLGA251_RS01440	M013TW_RS01460	HMPREF0769_RS03325	SAR_RS01535	NI36_RS01460	MW_RS01515	SA_RS01730	SAOUHSC_00290	NWMN_RS01395	SAB_RS01345	AA961_RS01345	SAI4T8_RS01465	SAPIG_RS01605	SATW20_RS01655	EP20_RS01580	ASU36_RS13185	ADL71_RS00525	V676_RS07855	ERS140248_RS12200	ERS154949_RS10255	ERS140026_RS09140	ERS140254_RS11505	V694_RS08560	ERS140095_RS00300	SAMSHR1132_RS01465	AC742_RS05950	A4U95_00565	A4R30_03320	A4R31_01955	A4R32_04570	A4R33_07620	ERS140147_RS02065	ERS140266_RS02340	ERS140239_RS05305	ERS140159_RS04375
Family0160	RSAU_RS01330	SA2981_RS01595	MS7_RS01670	KQ76_RS01325	CA347_RS01650	SAKOR_RS01500	SACOL_RS01560	RU53_RS01490	SAOV_RS01375	SAFDA_RS01400	ER16_RS01430	SAURJH1_RS01555	SAA6159_RS01495	ACH32_RS08825	SARLGA251_RS01450	M013TW_RS01470	HMPREF0769_RS03315	SAR_RS01545	NI36_RS01470	MW_RS01525	SA_RS01740	SAOUHSC_00292	NWMN_RS01405	SAB_RS01355	AA961_RS01355	SAI4T8_RS01475	SAPIG_RS01615	SATW20_RS01665	EP20_RS01590	ASU36_RS13195	ADL71_RS00515	V676_RS07865	ERS140248_RS12190	ERS154949_RS10265	ERS140026_RS09130	ERS140254_RS11495	V694_RS08570	ERS140095_RS00290	SAMSHR1132_RS01475	AC742_RS05960	A4U95_00575	A4R30_03330	A4R31_01965	A4R32_04580	A4R33_07630	ERS140147_RS02075	ERS140266_RS02330	ERS140239_RS05315	ERS140159_RS04385
Family0161	RSAU_RS01340	SA2981_RS01605	MS7_RS01680	KQ76_RS01335	CA347_RS01660	SAKOR_RS01510	SACOL_RS01570	RU53_RS01500	SAOV_RS01385	SAFDA_RS01410	ER16_RS01440	SAURJH1_RS01565	SAA6159_RS01505	ACH32_RS08835	SARLGA251_RS01460	M013TW_RS01480	HMPREF0769_RS03305	SAR_RS01555	NI36_RS01480	MW_RS01535	SA_RS01750	SAOUHSC_00294	NWMN_RS01415	SAB_RS01365	AA961_RS01365	SAI4T8_RS01485	SAPIG_RS01625	SATW20_RS01675	EP20_RS01600	ASU36_RS13205	ADL71_RS00505	V676_RS07875	ERS140248_RS12180	ERS154949_RS10275	ERS140026_RS09120	ERS140254_RS11485	V694_RS08580	ERS140095_RS00280	SAMSHR1132_RS01485	AC742_RS05970	A4U95_00585	A4R30_03340	A4R31_01975	A4R32_04590	A4R33_07640	ERS140147_RS02085	ERS140266_RS02320	ERS140239_RS05325	ERS140159_RS04395
Family0162	RSAU_RS01345	SA2981_RS01610	MS7_RS01685	KQ76_RS01340	CA347_RS01665	SAKOR_RS01515	SACOL_RS01575	RU53_RS01505	SAOV_RS01390	SAFDA_RS01415	ER16_RS01445	SAURJH1_RS01570	SAA6159_RS01510	ACH32_RS08840	SARLGA251_RS01465	M013TW_RS01485	HMPREF0769_RS03300	SAR_RS01560	NI36_RS01485	MW_RS01540	SA_RS01755	SAOUHSC_00295	NWMN_RS01420	SAB_RS01370	AA961_RS01370	SAI4T8_RS01490	SAPIG_RS01630	SATW20_RS01680	EP20_RS01605	ASU36_RS13210	ADL71_RS00500	V676_RS07880	ERS140248_RS12175	ERS154949_RS10280	ERS140026_RS09115	ERS140254_RS11480	V694_RS08585	ERS140095_RS00275	SAMSHR1132_RS01490	AC742_RS05975	A4U95_00590	A4R30_03345	A4R31_01980	A4R32_04595	A4R33_07645	ERS140147_RS02090	ERS140266_RS02315	ERS140239_RS05330	ERS140159_RS04400
Family0163	RSAU_RS01350	SA2981_RS01615	MS7_RS01690	KQ76_RS01345	CA347_RS01670	SAKOR_RS01520	SACOL_RS01580	RU53_RS01510	SAOV_RS01395	SAFDA_RS01420	ER16_RS01450	SAURJH1_RS01575	SAA6159_RS01515	ACH32_RS08845	SARLGA251_RS01470	M013TW_RS01490	HMPREF0769_RS03295	SAR_RS01565	NI36_RS01490	MW_RS01545	SA_RS01760	SAOUHSC_00296	NWMN_RS01425	SAB_RS01375	AA961_RS01375	SAI4T8_RS01495	SAPIG_RS01635	SATW20_RS01685	EP20_RS01610	ASU36_RS13215	ADL71_RS00495	V676_RS07885	ERS140248_RS12170	ERS154949_RS10285	ERS140026_RS09110	ERS140254_RS11475	V694_RS08590	ERS140095_RS00270	SAMSHR1132_RS01495	AC742_RS05980	A4U95_00595	A4R30_03350	A4R31_01985	A4R32_04600	A4R33_07650	ERS140147_RS02095	ERS140266_RS02310	ERS140239_RS05335	ERS140159_RS04405
Family0164	RSAU_RS01355	SA2981_RS01620	MS7_RS01695	KQ76_RS01350	CA347_RS01675	SAKOR_RS01525	SACOL_RS01585	RU53_RS01515	SAOV_RS01400	SAFDA_RS01425	ER16_RS01455	SAURJH1_RS01580	SAA6159_RS01520	ACH32_RS08850	SARLGA251_RS01475	M013TW_RS01495	HMPREF0769_RS03290	SAR_RS01570	NI36_RS01495	MW_RS01550	SA_RS01765	SAOUHSC_00297	NWMN_RS01430	SAB_RS01380	AA961_RS01380	SAI4T8_RS01500	SAPIG_RS01640	SATW20_RS01690	EP20_RS01615	ASU36_RS13220	ADL71_RS00490	V676_RS07890	ERS140248_RS12165	ERS154949_RS10290	ERS140026_RS09105	ERS140254_RS11470	V694_RS08595	ERS140095_RS00265	SAMSHR1132_RS01500	AC742_RS05985	A4U95_00600	A4R30_03355	A4R31_01990	A4R32_04605	A4R33_07655	ERS140147_RS02100	ERS140266_RS02305	ERS140239_RS05340	ERS140159_RS04410
Family0165	RSAU_RS01360	SA2981_RS01625	MS7_RS01700	KQ76_RS01355	CA347_RS01680	SAKOR_RS01530	SACOL_RS01590	RU53_RS01520	SAOV_RS01405	SAFDA_RS01430	ER16_RS01460	SAURJH1_RS01585	SAA6159_RS01525	ACH32_RS08855	SARLGA251_RS01480	M013TW_RS01500	HMPREF0769_RS03285	SAR_RS01575	NI36_RS01500	MW_RS01555	SA_RS01770	SAOUHSC_00298	NWMN_RS01435	SAB_RS01385	AA961_RS01385	SAI4T8_RS01505	SAPIG_RS01645	SATW20_RS01695	EP20_RS01620	ASU36_RS13225	ADL71_RS00485	V676_RS07895	ERS140248_RS12160	ERS154949_RS10295	ERS140026_RS09100	ERS140254_RS11465	V694_RS08600	ERS140095_RS00260	SAMSHR1132_RS01505	AC742_RS05990	A4U95_00605	A4R30_03360	A4R31_01995	A4R32_04610	A4R33_07660	ERS140147_RS02105	ERS140266_RS02300	ERS140239_RS05345	ERS140159_RS04415
Family0166	RSAU_RS01375	SA2981_RS01640	MS7_RS01715	KQ76_RS01370	CA347_RS01695	SAKOR_RS01545	SACOL_RS01970	RU53_RS01535	SAOV_RS01765	SAFDA_RS01445	ER16_RS01475	SAURJH1_RS01920	SAA6159_RS01540	ACH32_RS08870	SARLGA251_RS01495	M013TW_RS01515	HMPREF0769_RS03270	SAR_RS01590	NI36_RS01515	MW_RS01570	SA_RS01785	SAOUHSC_00301	NWMN_RS01790	SAB_RS01465	AA961_RS01400	SAI4T8_RS01520	SAPIG_RS02000	SATW20_RS02030	EP20_RS01635	ASU36_RS13240	ADL71_RS00470	V676_RS07910	ERS140248_RS12145	ERS154949_RS10310	ERS140026_RS09085	ERS140254_RS11450	V694_RS08615	ERS140095_RS00245	SAMSHR1132_RS01520	AC742_RS06005	A4U95_00620	A4R30_03375	A4R31_02010	A4R32_04625	A4R33_07675	ERS140147_RS02120	ERS140266_RS02285	ERS140239_RS05360	ERS140159_RS04430
Family0167	RSAU_RS01380	SA2981_RS01645	MS7_RS01720	KQ76_RS01375	CA347_RS01700	SAKOR_RS01550	SACOL_RS01975	RU53_RS01540	SAOV_RS01770	SAFDA_RS01450	ER16_RS01480	SAURJH1_RS01925	SAA6159_RS01545	ACH32_RS08875	SARLGA251_RS01500	M013TW_RS01520	HMPREF0769_RS03265	SAR_RS01595	NI36_RS01520	MW_RS01575	SA_RS01790	SAOUHSC_00302	NWMN_RS01795	SAB_RS01470	AA961_RS01405	SAI4T8_RS01525	SAPIG_RS02005	SATW20_RS02035	EP20_RS01640	ASU36_RS13245	ADL71_RS00465	V676_RS07915	ERS140248_RS12140	ERS154949_RS10315	ERS140026_RS09080	ERS140254_RS11445	V694_RS08620	ERS140095_RS00240	SAMSHR1132_RS01525	AC742_RS06010	A4U95_00625	A4R30_03380	A4R31_02015	A4R32_04630	A4R33_07680	ERS140147_RS02125	ERS140266_RS02280	ERS140239_RS05365	ERS140159_RS04435
Family0168	RSAU_RS01395	SA2981_RS01660	MS7_RS01735	KQ76_RS01390	CA347_RS01715	SAKOR_RS01565	SACOL_RS01990	RU53_RS01555	SAOV_RS01785	SAFDA_RS01465	ER16_RS01495	SAURJH1_RS01940	SAA6159_RS01560	ACH32_RS08890	SARLGA251_RS01515	M013TW_RS01535	HMPREF0769_RS03250	SAR_RS01610	NI36_RS01535	MW_RS01590	SA_RS01805	SAOUHSC_00305	NWMN_RS01810	SAB_RS01485	AA961_RS01420	SAI4T8_RS01540	SAPIG_RS02020	SATW20_RS02050	EP20_RS01655	ASU36_RS13260	ADL71_RS00455	V676_RS07925	ERS140248_RS12130	ERS154949_RS10325	ERS140026_RS09070	ERS140254_RS11435	V694_RS08630	ERS140095_RS00230	SAMSHR1132_RS01535	AC742_RS06020	A4U95_00635	A4R30_03390	A4R31_02025	A4R32_04640	A4R33_07690	ERS140147_RS02135	ERS140266_RS02270	ERS140239_RS05375	ERS140159_RS04445
Family0169	RSAU_RS01400	SA2981_RS01665	MS7_RS01740	KQ76_RS01395	CA347_RS01720	SAKOR_RS01570	SACOL_RS01995	RU53_RS01560	SAOV_RS01790	SAFDA_RS01470	ER16_RS01500	SAURJH1_RS01945	SAA6159_RS01565	ACH32_RS08895	SARLGA251_RS01520	M013TW_RS01540	HMPREF0769_RS03245	SAR_RS01615	NI36_RS01540	MW_RS01595	SA_RS01810	SAOUHSC_00306	NWMN_RS01815	SAB_RS01490	AA961_RS01425	SAI4T8_RS01545	SAPIG_RS02025	SATW20_RS02055	EP20_RS01660	ASU36_RS13265	ADL71_RS00450	V676_RS07930	ERS140248_RS12125	ERS154949_RS10330	ERS140026_RS09065	ERS140254_RS11430	V694_RS08635	ERS140095_RS00225	SAMSHR1132_RS01540	AC742_RS06025	A4U95_00640	A4R30_03395	A4R31_02030	A4R32_04645	A4R33_07695	ERS140147_RS02140	ERS140266_RS02265	ERS140239_RS05380	ERS140159_RS04450
Family0170	RSAU_RS01410	SA2981_RS01675	MS7_RS01750	KQ76_RS01405	CA347_RS01730	SAKOR_RS01580	SACOL_RS02005	RU53_RS01570	SAOV_RS01800	SAFDA_RS01480	ER16_RS01510	SAURJH1_RS01955	SAA6159_RS01575	ACH32_RS08905	SARLGA251_RS01530	M013TW_RS01550	HMPREF0769_RS03235	SAR_RS01625	NI36_RS01550	MW_RS01605	SA_RS01820	SAOUHSC_00308	NWMN_RS01825	SAB_RS01500	AA961_RS01435	SAI4T8_RS01555	SAPIG_RS02035	SATW20_RS02065	EP20_RS01670	ASU36_RS13275	ADL71_RS00440	V676_RS07940	ERS140248_RS12115	ERS154949_RS10340	ERS140026_RS09055	ERS140254_RS11420	V694_RS08645	ERS140095_RS00215	SAMSHR1132_RS01550	AC742_RS06035	A4U95_00650	A4R30_03405	A4R31_02040	A4R32_04655	A4R33_07705	ERS140147_RS02150	ERS140266_RS02255	ERS140239_RS05390	ERS140159_RS04460
Family0171	RSAU_RS01420	SA2981_RS01685	MS7_RS01760	KQ76_RS01415	CA347_RS01735	SAKOR_RS01590	SACOL_RS02015	RU53_RS01580	SAOV_RS01805	SAFDA_RS01490	ER16_RS01520	SAURJH1_RS01965	SAA6159_RS01580	ACH32_RS08910	SARLGA251_RS01535	M013TW_RS01555	HMPREF0769_RS03225	SAR_RS01635	NI36_RS01555	MW_RS01615	SA_RS01830	ulaA	NWMN_RS01835	SAB_RS01505	AA961_RS01445	SAI4T8_RS01565	SAPIG_RS02045	SATW20_RS02075	EP20_RS01680	ASU36_RS13280	ADL71_RS00430	V676_RS07950	ERS140248_RS12105	ERS154949_RS10350	ERS140026_RS09045	ERS140254_RS11410	V694_RS08655	ERS140095_RS00205	SAMSHR1132_RS01560	AC742_RS06045	A4U95_00660	A4R30_03415	A4R31_02050	A4R32_04665	A4R33_07715	ERS140147_RS02155	ERS140266_RS02250	ERS140239_RS05400	ERS140159_RS04465
Family0172	RSAU_RS01430	SA2981_RS01695	MS7_RS01770	KQ76_RS01425	CA347_RS01745	SAKOR_RS01600	SACOL_RS02025	RU53_RS01590	SAOV_RS01815	SAFDA_RS01500	ER16_RS01530	SAURJH1_RS01975	SAA6159_RS01590	ACH32_RS08920	SARLGA251_RS01545	M013TW_RS01565	HMPREF0769_RS03215	SAR_RS01645	NI36_RS01565	MW_RS01625	SA_RS01840	SAOUHSC_00312	NWMN_RS01845	SAB_RS01515	AA961_RS01455	SAI4T8_RS01575	SAPIG_RS02055	SATW20_RS02085	EP20_RS01690	ASU36_RS13290	ADL71_RS00420	V676_RS07960	ERS140248_RS12095	ERS154949_RS10360	ERS140026_RS09035	ERS140254_RS11400	V694_RS08665	ERS140095_RS00195	SAMSHR1132_RS01570	AC742_RS06055	A4U95_00670	A4R30_03425	A4R31_02060	A4R32_04675	A4R33_11390	ERS140147_RS02165	ERS140266_RS02240	ERS140239_RS05410	ERS140159_RS04475
Family0173	RSAU_RS01435	SA2981_RS01700	MS7_RS01775	KQ76_RS01430	CA347_RS01750	SAKOR_RS01605	SACOL_RS02030	RU53_RS01595	SAOV_RS01820	SAFDA_RS01505	ER16_RS01535	SAURJH1_RS01980	SAA6159_RS01595	ACH32_RS08925	SARLGA251_RS01550	M013TW_RS01570	HMPREF0769_RS03210	SAR_RS01650	NI36_RS01570	MW_RS01630	SA_RS01845	SAOUHSC_00313	NWMN_RS01850	SAB_RS01520	AA961_RS01460	SAI4T8_RS01580	SAPIG_RS02060	SATW20_RS02090	EP20_RS01695	ASU36_RS13295	ADL71_RS00415	V676_RS07965	ERS140248_RS12090	ERS154949_RS10365	ERS140026_RS09030	ERS140254_RS11395	V694_RS08670	ERS140095_RS00190	SAMSHR1132_RS01575	AC742_RS06060	A4U95_00675	A4R30_03430	A4R31_02065	A4R32_04680	A4R33_11395	ERS140147_RS02170	ERS140266_RS02235	ERS140239_RS05415	ERS140159_RS04480
Family0174	RSAU_RS01440	SA2981_RS01705	MS7_RS01780	KQ76_RS01435	CA347_RS01755	SAKOR_RS01610	SACOL_RS02035	RU53_RS01600	SAOV_RS01825	SAFDA_RS01510	ER16_RS01540	SAURJH1_RS01985	SAA6159_RS01600	ACH32_RS08930	SARLGA251_RS01555	M013TW_RS01575	HMPREF0769_RS03205	SAR_RS01655	NI36_RS01575	MW_RS01635	SA_RS01850	SAOUHSC_00314	NWMN_RS01855	SAB_RS01525	AA961_RS01465	SAI4T8_RS01585	SAPIG_RS02065	SATW20_RS02095	EP20_RS01700	ASU36_RS13300	ADL71_RS00410	V676_RS07970	ERS140248_RS12085	ERS154949_RS10370	ERS140026_RS09025	ERS140254_RS11390	V694_RS08675	ERS140095_RS00185	SAMSHR1132_RS01580	AC742_RS06065	A4U95_00680	A4R30_03435	A4R31_02070	A4R32_04685	A4R33_11400	ERS140147_RS02175	ERS140266_RS02230	ERS140239_RS05420	ERS140159_RS04485
Family0175	RSAU_RS01445	SA2981_RS01710	MS7_RS01785	KQ76_RS01440	CA347_RS01760	SAKOR_RS01615	SACOL_RS02040	RU53_RS01605	SAOV_RS01830	SAFDA_RS01515	ER16_RS01545	SAURJH1_RS01990	SAA6159_RS01605	ACH32_RS08935	SARLGA251_RS01560	M013TW_RS01580	HMPREF0769_RS03200	SAR_RS01660	NI36_RS01580	MW_RS01640	SA_RS01855	SAOUHSC_00315	NWMN_RS01860	SAB_RS01530	AA961_RS01470	SAI4T8_RS01590	SAPIG_RS02070	SATW20_RS02100	EP20_RS01705	ASU36_RS13305	ADL71_RS00405	V676_RS07975	ERS140248_RS12080	ERS154949_RS10375	ERS140026_RS09020	ERS140254_RS11385	V694_RS08680	ERS140095_RS00180	SAMSHR1132_RS01585	AC742_RS06070	A4U95_00685	A4R30_03440	A4R31_02075	A4R32_04690	A4R33_11405	ERS140147_RS02180	ERS140266_RS02225	ERS140239_RS05425	ERS140159_RS04490
Family0176	RSAU_RS01455	SA2981_RS01720	MS7_RS01795	KQ76_RS01450	CA347_RS01770	SAKOR_RS01625	SACOL_RS02050	RU53_RS01615	SAOV_RS01840	SAFDA_RS01525	ER16_RS01555	SAURJH1_RS02000	SAA6159_RS01615	ACH32_RS08945	SARLGA251_RS01570	M013TW_RS01590	HMPREF0769_RS03190	SAR_RS01670	NI36_RS01590	MW_RS01650	SA_RS01865	SAOUHSC_00317	NWMN_RS01870	SAB_RS01540	AA961_RS01480	SAI4T8_RS01600	SAPIG_RS02080	SATW20_RS02110	EP20_RS01715	ASU36_RS13315	ADL71_RS00395	V676_RS07985	ERS140248_RS12070	ERS154949_RS10385	ERS140026_RS09010	ERS140254_RS11375	V694_RS08690	ERS140095_RS00170	SAMSHR1132_RS01595	AC742_RS06080	A4U95_00695	A4R30_03450	A4R31_02085	A4R32_04700	A4R33_11415	ERS140147_RS02190	ERS140266_RS02215	ERS140239_RS05435	ERS140159_RS04500
Family0177	RSAU_RS01465	SA2981_RS01730	MS7_RS01805	KQ76_RS01460	CA347_RS01780	SAKOR_RS01635	SACOL_RS02060	RU53_RS01625	SAOV_RS01850	SAFDA_RS01535	ER16_RS01565	SAURJH1_RS02010	SAA6159_RS01625	ACH32_RS08955	SARLGA251_RS01580	M013TW_RS01600	HMPREF0769_RS03180	SAR_RS01680	NI36_RS01600	MW_RS01660	SA_RS01875	SAOUHSC_00319	NWMN_RS01880	SAB_RS01550	AA961_RS01490	SAI4T8_RS01610	SAPIG_RS02090	SATW20_RS02120	EP20_RS01725	ASU36_RS13325	ADL71_RS00385	V676_RS07995	ERS140248_RS12060	ERS154949_RS10395	ERS140026_RS09000	ERS140254_RS11365	V694_RS08700	ERS140095_RS00160	SAMSHR1132_RS01605	AC742_RS06090	A4U95_00705	A4R30_03460	A4R31_02095	A4R32_04710	A4R33_11425	ERS140147_RS02200	ERS140266_RS02205	ERS140239_RS05445	ERS140159_RS04510
Family0178	RSAU_RS01475	SA2981_RS01740	MS7_RS01815	KQ76_RS01470	CA347_RS01790	SAKOR_RS01645	SACOL_RS02070	RU53_RS01635	SAOV_RS01860	SAFDA_RS01545	ER16_RS01575	SAURJH1_RS02020	SAA6159_RS01635	ACH32_RS08965	SARLGA251_RS01590	M013TW_RS01610	HMPREF0769_RS03170	SAR_RS01690	NI36_RS01610	MW_RS01670	SA_RS01885	SAOUHSC_00322	NWMN_RS01890	SAB_RS01560	AA961_RS01500	SAI4T8_RS01620	SAPIG_RS02100	SATW20_RS02130	EP20_RS01735	ASU36_RS13335	ADL71_RS00375	V676_RS08005	ERS140248_RS12050	ERS154949_RS10405	ERS140026_RS08990	ERS140254_RS11355	V694_RS08710	ERS140095_RS00150	SAMSHR1132_RS01615	AC742_RS06100	A4U95_00715	A4R30_03470	A4R31_02105	A4R32_04720	A4R33_11435	ERS140147_RS02210	ERS140266_RS02195	ERS140239_RS05455	ERS140159_RS04520
Family0179	RSAU_RS01480	SA2981_RS01750	MS7_RS01825	KQ76_RS01480	CA347_RS01795	SAKOR_RS01655	SACOL_RS02080	RU53_RS01645	SAOV_RS01865	SAFDA_RS01555	ER16_RS01585	SAURJH1_RS02030	SAA6159_RS01640	ACH32_RS08970	SARLGA251_RS01600	M013TW_RS01620	HMPREF0769_RS03160	SAR_RS01700	NI36_RS01615	MW_RS01675	SA_RS01895	SAOUHSC_00324	NWMN_RS01900	SAB_RS01565	AA961_RS01510	SAI4T8_RS01630	SAPIG_RS02110	SATW20_RS02140	EP20_RS01745	ASU36_RS13345	ADL71_RS00370	V676_RS08010	ERS140248_RS12045	ERS154949_RS10410	ERS140026_RS08985	ERS140254_RS11350	V694_RS08715	ERS140095_RS00145	SAMSHR1132_RS01620	AC742_RS06105	A4U95_00720	A4R30_03475	A4R31_02110	A4R32_04725	A4R33_11440	ERS140147_RS02215	ERS140266_RS02190	ERS140239_RS05460	ERS140159_RS04525
Family0180	RSAU_RS01505	SA2981_RS01775	MS7_RS01850	KQ76_RS01505	CA347_RS01820	SAKOR_RS01680	SACOL_RS02105	RU53_RS01670	SAOV_RS01890	SAFDA_RS01580	ER16_RS01615	SAURJH1_RS02055	SAA6159_RS01665	ACH32_RS08995	SARLGA251_RS01635	M013TW_RS01645	HMPREF0769_RS03135	SAR_RS01725	NI36_RS01640	MW_RS01700	SA_RS01920	SAOUHSC_00329	NWMN_RS01925	SAB_RS01590	AA961_RS01535	SAI4T8_RS01655	SAPIG_RS02135	SATW20_RS02165	EP20_RS01770	ASU36_RS13370	ADL71_RS00345	V676_RS08035	ERS140248_RS12020	ERS154949_RS10435	ERS140026_RS08960	ERS140254_RS11325	V694_RS08740	ERS140095_RS00120	SAMSHR1132_RS01645	AC742_RS06130	A4U95_00745	A4R30_03500	A4R31_02135	A4R32_04750	A4R33_11465	ERS140147_RS02240	ERS140266_RS02165	ERS140239_RS05485	ERS140159_RS04550
Family0181	RSAU_RS01510	SA2981_RS01780	MS7_RS01855	KQ76_RS01510	CA347_RS01825	SAKOR_RS01685	SACOL_RS02110	RU53_RS01675	SAOV_RS01895	SAFDA_RS01585	ER16_RS01620	SAURJH1_RS02060	SAA6159_RS01670	ACH32_RS09000	SARLGA251_RS01640	M013TW_RS01650	HMPREF0769_RS03130	SAR_RS01730	NI36_RS01645	MW_RS01705	SA_RS01925	SAOUHSC_00330	NWMN_RS01930	SAB_RS01595	AA961_RS01540	SAI4T8_RS01660	SAPIG_RS02140	SATW20_RS02170	EP20_RS01775	ASU36_RS13375	ADL71_RS00340	V676_RS08040	ERS140248_RS12015	ERS154949_RS10440	ERS140026_RS08955	ERS140254_RS11320	V694_RS08745	ERS140095_RS00115	SAMSHR1132_RS01650	AC742_RS06135	A4U95_00750	A4R30_03505	A4R31_02140	A4R32_04755	A4R33_11470	ERS140147_RS02245	ERS140266_RS02160	ERS140239_RS05490	ERS140159_RS04555
Family0182	RSAU_RS01515	SA2981_RS01785	MS7_RS01860	KQ76_RS01515	CA347_RS01830	SAKOR_RS01690	SACOL_RS02115	RU53_RS01680	SAOV_RS01900	SAFDA_RS01590	ER16_RS01625	SAURJH1_RS02065	SAA6159_RS01675	ACH32_RS09005	SARLGA251_RS01645	M013TW_RS01655	HMPREF0769_RS03125	SAR_RS01735	NI36_RS01650	MW_RS01710	SA_RS01930	SAOUHSC_00331	NWMN_RS01935	SAB_RS01600	AA961_RS01545	SAI4T8_RS01665	SAPIG_RS02145	SATW20_RS02175	EP20_RS01780	ASU36_RS13380	ADL71_RS00335	V676_RS08045	ERS140248_RS12010	ERS154949_RS10445	ERS140026_RS08950	ERS140254_RS11315	V694_RS08750	ERS140095_RS00110	SAMSHR1132_RS01655	AC742_RS06140	A4U95_00755	A4R30_03510	A4R31_02145	A4R32_04760	A4R33_11475	ERS140147_RS02250	ERS140266_RS02155	ERS140239_RS05495	ERS140159_RS04560
Family0183	RSAU_RS01520	SA2981_RS01790	MS7_RS01865	KQ76_RS01520	CA347_RS01835	SAKOR_RS01695	SACOL_RS02120	RU53_RS01685	SAOV_RS01905	SAFDA_RS01595	ER16_RS01630	SAURJH1_RS02070	SAA6159_RS01680	ACH32_RS09010	SARLGA251_RS01650	M013TW_RS01660	HMPREF0769_RS03120	SAR_RS01740	NI36_RS01655	MW_RS01715	SA_RS01935	SAOUHSC_00332	NWMN_RS01940	SAB_RS01605	AA961_RS01550	SAI4T8_RS01670	SAPIG_RS02150	SATW20_RS02180	EP20_RS01785	ASU36_RS13385	ADL71_RS00330	V676_RS08050	ERS140248_RS12005	ERS154949_RS10450	ERS140026_RS08945	ERS140254_RS11310	V694_RS08755	ERS140095_RS00105	SAMSHR1132_RS01660	AC742_RS06145	A4U95_00760	A4R30_03515	A4R31_02150	A4R32_04765	A4R33_11480	ERS140147_RS02255	ERS140266_RS02150	ERS140239_RS05500	ERS140159_RS04565
Family0184	RSAU_RS01525	SA2981_RS01795	MS7_RS01870	KQ76_RS01525	CA347_RS01840	SAKOR_RS01700	SACOL_RS02125	RU53_RS01690	SAOV_RS01910	SAFDA_RS01600	ER16_RS01635	SAURJH1_RS02075	SAA6159_RS01685	ACH32_RS09015	SARLGA251_RS01655	M013TW_RS01665	HMPREF0769_RS03115	SAR_RS01745	NI36_RS01660	MW_RS01720	SA_RS01940	SAOUHSC_00333	NWMN_RS01945	SAB_RS01610	AA961_RS01555	SAI4T8_RS01675	SAPIG_RS02155	SATW20_RS02185	EP20_RS01790	ASU36_RS13390	ADL71_RS00325	V676_RS08055	ERS140248_RS12000	ERS154949_RS10455	ERS140026_RS08940	ERS140254_RS11305	V694_RS08760	ERS140095_RS00100	SAMSHR1132_RS01665	AC742_RS06150	A4U95_00765	A4R30_03520	A4R31_02155	A4R32_04770	A4R33_11485	ERS140147_RS02260	ERS140266_RS02145	ERS140239_RS05505	ERS140159_RS04570
Family0185	RSAU_RS01530	SA2981_RS01800	MS7_RS01875	KQ76_RS01530	CA347_RS01845	SAKOR_RS01705	SACOL_RS02130	RU53_RS01695	SAOV_RS01915	SAFDA_RS01605	ER16_RS01640	SAURJH1_RS02080	SAA6159_RS01690	ACH32_RS09020	SARLGA251_RS01660	M013TW_RS01670	HMPREF0769_RS03110	SAR_RS01750	NI36_RS01665	MW_RS01725	SA_RS01945	SAOUHSC_00334	NWMN_RS01950	SAB_RS01615	AA961_RS01560	SAI4T8_RS01680	SAPIG_RS02160	SATW20_RS02190	EP20_RS01795	ASU36_RS13395	ADL71_RS00320	V676_RS08060	ERS140248_RS11995	ERS154949_RS10460	ERS140026_RS08935	ERS140254_RS11300	V694_RS08765	ERS140095_RS00095	SAMSHR1132_RS01670	AC742_RS06155	A4U95_00770	A4R30_03525	A4R31_02160	A4R32_04775	A4R33_11490	ERS140147_RS02265	ERS140266_RS02140	ERS140239_RS05510	ERS140159_RS04575
Family0186	RSAU_RS01535	SA2981_RS01805	MS7_RS01880	KQ76_RS01535	CA347_RS01850	SAKOR_RS01710	SACOL_RS02135	RU53_RS01700	SAOV_RS01920	SAFDA_RS01610	ER16_RS01645	SAURJH1_RS02085	SAA6159_RS01695	ACH32_RS09025	SARLGA251_RS01665	M013TW_RS01675	HMPREF0769_RS03105	SAR_RS01755	NI36_RS01670	MW_RS01730	SA_RS01950	SAOUHSC_00335	NWMN_RS01955	SAB_RS01620	AA961_RS01565	SAI4T8_RS01685	SAPIG_RS02165	SATW20_RS02195	EP20_RS01800	ASU36_RS13400	ADL71_RS00315	V676_RS08065	ERS140248_RS11990	ERS154949_RS10465	ERS140026_RS08930	ERS140254_RS11295	V694_RS08770	ERS140095_RS00090	SAMSHR1132_RS01675	AC742_RS06160	A4U95_00775	A4R30_03530	A4R31_02165	A4R32_04780	A4R33_11495	ERS140147_RS13195	ERS140266_RS02135	ERS140239_RS05515	ERS140159_RS04585
Family0187	RSAU_RS01545	SA2981_RS01815	MS7_RS01890	KQ76_RS01545	CA347_RS01860	SAKOR_RS01720	SACOL_RS02145	RU53_RS01710	SAOV_RS01930	SAFDA_RS01620	ER16_RS01655	SAURJH1_RS02095	SAA6159_RS01705	ACH32_RS09035	SARLGA251_RS01675	M013TW_RS01685	HMPREF0769_RS03095	SAR_RS01765	NI36_RS01680	MW_RS01740	SA_RS01960	SAOUHSC_00336	NWMN_RS01965	SAB_RS01630	AA961_RS01575	SAI4T8_RS01695	SAPIG_RS02175	SATW20_RS02205	EP20_RS01810	ASU36_RS13410	ADL71_RS00305	V676_RS08070	ERS140248_RS11980	ERS154949_RS10475	ERS140026_RS08920	ERS140254_RS11285	V694_RS08775	ERS140095_RS00080	SAMSHR1132_RS01685	AC742_RS06170	A4U95_00785	A4R30_03540	A4R31_02175	A4R32_04790	A4R33_11505	ERS140147_RS13185	ERS140266_RS02125	ERS140239_RS05525	ERS140159_RS04595
Family0188	RSAU_RS01550	SA2981_RS01820	MS7_RS01895	KQ76_RS01550	CA347_RS01865	SAKOR_RS01725	SACOL_RS02150	RU53_RS01715	SAOV_RS01935	SAFDA_RS01625	ER16_RS01660	SAURJH1_RS02100	SAA6159_RS01710	ACH32_RS09040	SARLGA251_RS01680	M013TW_RS01690	HMPREF0769_RS03090	SAR_RS01770	NI36_RS01685	MW_RS01745	SA_RS01965	SAOUHSC_00337	NWMN_RS01970	SAB_RS01635	AA961_RS01580	SAI4T8_RS01700	SAPIG_RS02180	SATW20_RS02210	EP20_RS01815	ASU36_RS13415	ADL71_RS00300	V676_RS08075	ERS140248_RS11975	ERS154949_RS10480	ERS140026_RS08915	ERS140254_RS11280	V694_RS08780	ERS140095_RS00075	SAMSHR1132_RS01690	AC742_RS06175	A4U95_00790	A4R30_03545	A4R31_02180	A4R32_04795	A4R33_11510	ERS140147_RS13180	ERS140266_RS02120	ERS140239_RS05530	ERS140159_RS04600
Family0189	RSAU_RS01560	SA2981_RS01830	MS7_RS01905	KQ76_RS01560	CA347_RS01875	SAKOR_RS01735	SACOL_RS02160	RU53_RS01725	SAOV_RS01945	SAFDA_RS01635	ER16_RS01670	SAURJH1_RS02110	SAA6159_RS01720	ACH32_RS09050	SARLGA251_RS01690	M013TW_RS01700	HMPREF0769_RS03080	SAR_RS01780	NI36_RS01695	MW_RS01755	SA_RS01975	SAOUHSC_00339	NWMN_RS01980	SAB_RS01645	AA961_RS01590	SAI4T8_RS01710	SAPIG_RS02190	SATW20_RS02220	EP20_RS01825	ASU36_RS13425	ADL71_RS00290	V676_RS08085	ERS140248_RS11965	ERS154949_RS10490	ERS140026_RS08905	ERS140254_RS11270	V694_RS08790	ERS140095_RS00065	SAMSHR1132_RS01700	AC742_RS06185	A4U95_00800	A4R30_03555	A4R31_02190	A4R32_04805	A4R33_11520	ERS140147_RS13170	ERS140266_RS02110	ERS140239_RS05540	ERS140159_RS04610
Family0190	RSAU_RS01570	SA2981_RS01840	MS7_RS01915	KQ76_RS01570	CA347_RS01885	SAKOR_RS01745	SACOL_RS02170	RU53_RS01735	SAOV_RS01955	SAFDA_RS01645	ER16_RS01680	SAURJH1_RS02120	SAA6159_RS01730	ACH32_RS09060	SARLGA251_RS01700	M013TW_RS01710	HMPREF0769_RS03070	SAR_RS01790	NI36_RS01705	MW_RS01765	SA_RS01985	SAOUHSC_00341	NWMN_RS01990	SAB_RS01655	AA961_RS01600	SAI4T8_RS01720	SAPIG_RS02200	SATW20_RS02230	EP20_RS01835	ASU36_RS13435	ADL71_RS00280	V676_RS08095	ERS140248_RS11955	ERS154949_RS10500	ERS140026_RS08895	ERS140254_RS11260	V694_RS08800	ERS140095_RS00055	SAMSHR1132_RS01710	AC742_RS06195	A4U95_00810	A4R30_03565	A4R31_02200	A4R32_04815	A4R33_11530	ERS140147_RS13160	ERS140266_RS02100	ERS140239_RS05550	ERS140159_RS04620
Family0191	RSAU_RS01575	SA2981_RS01845	MS7_RS01920	KQ76_RS01575	CA347_RS01890	SAKOR_RS01750	SACOL_RS02175	RU53_RS01740	SAOV_RS01960	SAFDA_RS01650	ER16_RS01685	SAURJH1_RS02125	SAA6159_RS01735	ACH32_RS09065	SARLGA251_RS01705	M013TW_RS01715	HMPREF0769_RS03065	SAR_RS01795	NI36_RS01710	MW_RS01770	SA_RS01990	SAOUHSC_00342	NWMN_RS01995	SAB_RS01660	AA961_RS01605	SAI4T8_RS01725	SAPIG_RS02205	SATW20_RS02235	EP20_RS01840	ASU36_RS13440	ADL71_RS00275	V676_RS08100	ERS140248_RS11950	ERS154949_RS10505	ERS140026_RS08890	ERS140254_RS11255	V694_RS08805	ERS140095_RS00050	SAMSHR1132_RS01715	AC742_RS06200	A4U95_00815	A4R30_03570	A4R31_02205	A4R32_04820	A4R33_11535	ERS140147_RS13155	ERS140266_RS02095	ERS140239_RS05555	ERS140159_RS04625
Family0192	RSAU_RS01580	SA2981_RS01850	MS7_RS01925	KQ76_RS01580	CA347_RS01895	SAKOR_RS01755	SACOL_RS02180	RU53_RS01745	SAOV_RS01965	SAFDA_RS01655	ER16_RS01690	SAURJH1_RS02130	SAA6159_RS01740	ACH32_RS09070	SARLGA251_RS01710	M013TW_RS01720	HMPREF0769_RS03060	SAR_RS01800	NI36_RS01715	MW_RS01775	SA_RS01995	SAOUHSC_00344	NWMN_RS02000	SAB_RS01665	AA961_RS01610	SAI4T8_RS01730	SAPIG_RS02210	SATW20_RS02240	EP20_RS01845	ASU36_RS13445	ADL71_RS00270	V676_RS08105	ERS140248_RS11945	ERS154949_RS10510	ERS140026_RS08885	ERS140254_RS11250	V694_RS08810	ERS140095_RS00045	SAMSHR1132_RS01720	AC742_RS06205	A4U95_00820	A4R30_03575	A4R31_02210	A4R32_04825	A4R33_11540	ERS140147_RS13150	ERS140266_RS02090	ERS140239_RS05560	ERS140159_RS04630
Family0193	RSAU_RS01590	SA2981_RS01860	MS7_RS01935	KQ76_RS01590	CA347_RS01905	SAKOR_RS01765	SACOL_RS02190	RU53_RS01755	SAOV_RS01975	SAFDA_RS01665	ER16_RS01700	SAURJH1_RS02140	SAA6159_RS01750	ACH32_RS09080	SARLGA251_RS01720	M013TW_RS01730	HMPREF0769_RS03050	SAR_RS01810	NI36_RS01725	MW_RS01785	SA_RS02005	SAOUHSC_00346	NWMN_RS02010	SAB_RS01675	AA961_RS01620	SAI4T8_RS01740	SAPIG_RS02220	SATW20_RS02250	EP20_RS01855	ASU36_RS13455	ADL71_RS00260	V676_RS08115	ERS140248_RS11935	ERS154949_RS10520	ERS140026_RS08875	ERS140254_RS11240	V694_RS08820	ERS140095_RS00035	SAMSHR1132_RS01730	AC742_RS06215	A4U95_00830	A4R30_03585	A4R31_02220	A4R32_04835	A4R33_11550	ERS140147_RS13140	ERS140266_RS02080	ERS140239_RS05570	ERS140159_RS04640
Family0194	RSAU_RS01595	SA2981_RS01865	MS7_RS01940	KQ76_RS01595	CA347_RS01910	SAKOR_RS01770	SACOL_RS02195	RU53_RS01760	SAOV_RS01980	SAFDA_RS01670	ER16_RS01705	SAURJH1_RS02145	SAA6159_RS01755	ACH32_RS09085	SARLGA251_RS01725	M013TW_RS01745	HMPREF0769_RS03045	SAR_RS01815	NI36_RS01745	MW_RS01790	SA_RS02010	SAOUHSC_00347	NWMN_RS02015	SAB_RS01680	AA961_RS01625	SAI4T8_RS01745	SAPIG_RS02225	SATW20_RS02255	EP20_RS01860	ASU36_RS13460	ADL71_RS00255	V676_RS08120	ERS140248_RS11930	ERS154949_RS10525	ERS140026_RS08870	ERS140254_RS11235	V694_RS08825	ERS140095_RS00030	SAMSHR1132_RS01735	AC742_RS06220	A4U95_00835	A4R30_03590	A4R31_02225	A4R32_04840	A4R33_11555	ERS140147_RS13135	ERS140266_RS02075	ERS140239_RS05575	ERS140159_RS04645
Family0195	RSAU_RS01600	SA2981_RS01870	MS7_RS01945	KQ76_RS01600	CA347_RS01920	SAKOR_RS01775	SACOL_RS02200	RU53_RS01765	SAOV_RS01985	SAFDA_RS01675	ER16_RS01710	SAURJH1_RS02150	SAA6159_RS01760	ACH32_RS09090	SARLGA251_RS01730	M013TW_RS01750	HMPREF0769_RS03040	SAR_RS01820	NI36_RS01750	MW_RS01795	SA_RS02015	rpsF	NWMN_RS02020	SAB_RS01685	AA961_RS01630	SAI4T8_RS01750	SAPIG_RS02230	SATW20_RS02260	EP20_RS01865	ASU36_RS13465	ADL71_RS00250	V676_RS08125	ERS140248_RS11925	ERS154949_RS10535	ERS140026_RS08865	ERS140254_RS11230	V694_RS08830	ERS140095_RS00025	SAMSHR1132_RS01740	AC742_RS06225	A4U95_00840	A4R30_03595	A4R31_02230	A4R32_04845	A4R33_11560	ERS140147_RS13130	ERS140266_RS02070	ERS140239_RS05580	ERS140159_RS04650
Family0196	RSAU_RS01605	SA2981_RS01875	MS7_RS01950	KQ76_RS01605	CA347_RS01925	SAKOR_RS01780	SACOL_RS02205	RU53_RS01770	SAOV_RS01990	SAFDA_RS01680	ER16_RS01715	SAURJH1_RS02155	SAA6159_RS01765	ACH32_RS09095	SARLGA251_RS01735	M013TW_RS01755	HMPREF0769_RS03035	SAR_RS01825	NI36_RS01755	MW_RS01800	SA_RS02020	SAOUHSC_00349	NWMN_RS02025	SAB_RS01690	AA961_RS01635	SAI4T8_RS01755	SAPIG_RS02235	SATW20_RS02265	EP20_RS01870	ASU36_RS13470	ADL71_RS00245	V676_RS08130	ERS140248_RS11920	ERS154949_RS10540	ERS140026_RS08860	ERS140254_RS11225	V694_RS08835	ERS140095_RS00020	SAMSHR1132_RS01745	AC742_RS06230	A4U95_00845	A4R30_03600	A4R31_02235	A4R32_04850	A4R33_10835	ERS140147_RS13125	ERS140266_RS02065	ERS140239_RS05585	ERS140159_RS04655
Family0197	RSAU_RS01610	SA2981_RS01880	MS7_RS01955	KQ76_RS01610	CA347_RS01930	SAKOR_RS01785	SACOL_RS02210	RU53_RS01775	SAOV_RS01995	SAFDA_RS01685	ER16_RS01720	SAURJH1_RS02160	SAA6159_RS01770	ACH32_RS09100	SARLGA251_RS01740	M013TW_RS01760	HMPREF0769_RS03030	SAR_RS01830	NI36_RS01760	MW_RS01805	SA_RS02025	rpsR	NWMN_RS02030	SAB_RS01695	AA961_RS01640	SAI4T8_RS01760	SAPIG_RS02240	SATW20_RS02270	EP20_RS01875	ASU36_RS13475	ADL71_RS00240	V676_RS08135	ERS140248_RS11915	ERS154949_RS10545	ERS140026_RS08855	ERS140254_RS11220	V694_RS08840	ERS140095_RS00015	SAMSHR1132_RS01750	AC742_RS06235	A4U95_00850	A4R30_03605	A4R31_02240	A4R32_04855	A4R33_10840	ERS140147_RS13120	ERS140266_RS02060	ERS140239_RS05590	ERS140159_RS04660
Family0198	RSAU_RS01635	SA2981_RS01905	MS7_RS01980	KQ76_RS01740	CA347_RS01970	SAKOR_RS01810	SACOL_RS02240	RU53_RS01805	SAOV_RS02025	SAFDA_RS01715	ER16_RS01745	SAURJH1_RS02185	SAA6159_RS01795	ACH32_RS09125	SARLGA251_RS01765	M013TW_RS01785	HMPREF0769_RS02895	SAR_RS01965	NI36_RS01785	MW_RS01830	SA_RS02050	SAOUHSC_00356	NWMN_RS02060	SAB_RS01720	AA961_RS01670	SAI4T8_RS01785	SAPIG_RS02260	SATW20_RS02300	EP20_RS01905	ASU36_RS13615	ADL71_RS00220	V676_RS08155	ERS140248_RS11895	ERS154949_RS10565	ERS140026_RS08835	ERS140254_RS11200	V694_RS08860	ERS140095_RS13065	SAMSHR1132_RS01780	AC742_RS06255	A4U95_00870	A4R30_03625	A4R31_02260	A4R32_04875	A4R33_10860	ERS140147_RS13345	ERS140266_RS02035	ERS140239_RS05615	ERS140159_RS04685
Family0199	RSAU_RS01640	SA2981_RS01910	MS7_RS01985	KQ76_RS01745	CA347_RS01975	SAKOR_RS01815	SACOL_RS02245	RU53_RS01810	SAOV_RS02030	SAFDA_RS01720	ER16_RS01750	SAURJH1_RS02190	SAA6159_RS01800	ACH32_RS09130	SARLGA251_RS01770	M013TW_RS01790	HMPREF0769_RS02890	SAR_RS01970	NI36_RS01790	MW_RS01835	SA_RS02055	SAOUHSC_00357	NWMN_RS02065	SAB_RS01725	AA961_RS01675	SAI4T8_RS01790	SAPIG_RS02265	SATW20_RS02305	EP20_RS01910	ASU36_RS13620	ADL71_RS00215	V676_RS08160	ERS140248_RS11890	ERS154949_RS10570	ERS140026_RS08830	ERS140254_RS11195	V694_RS08865	ERS140095_RS13060	SAMSHR1132_RS01785	AC742_RS06260	A4U95_00875	A4R30_03630	A4R31_02265	A4R32_04880	A4R33_10865	ERS140147_RS13350	ERS140266_RS02030	ERS140239_RS05620	ERS140159_RS04690
Family0200	RSAU_RS01645	SA2981_RS01915	MS7_RS01990	KQ76_RS01750	CA347_RS01980	SAKOR_RS01820	SACOL_RS02250	RU53_RS01815	SAOV_RS02035	SAFDA_RS01725	ER16_RS01755	SAURJH1_RS02195	SAA6159_RS01805	ACH32_RS09135	SARLGA251_RS01775	M013TW_RS01795	HMPREF0769_RS02885	SAR_RS01975	NI36_RS01795	MW_RS01840	SA_RS02060	SAOUHSC_00358	NWMN_RS02070	SAB_RS01730	AA961_RS01680	SAI4T8_RS01795	SAPIG_RS02270	SATW20_RS02310	EP20_RS01915	ASU36_RS13625	ADL71_RS00210	V676_RS08165	ERS140248_RS11885	ERS154949_RS10575	ERS140026_RS08825	ERS140254_RS11190	V694_RS08870	ERS140095_RS13055	SAMSHR1132_RS01790	AC742_RS06265	A4U95_00880	A4R30_03635	A4R31_02270	A4R32_04885	A4R33_10870	ERS140147_RS13355	ERS140266_RS02025	ERS140239_RS05625	ERS140159_RS04695
Family0201	RSAU_RS01655	SA2981_RS01925	MS7_RS02000	KQ76_RS01760	CA347_RS01990	SAKOR_RS01830	SACOL_RS02260	RU53_RS01825	SAOV_RS02045	SAFDA_RS01735	ER16_RS01765	SAURJH1_RS02205	SAA6159_RS01815	ACH32_RS09145	SARLGA251_RS01785	M013TW_RS01805	HMPREF0769_RS02875	SAR_RS01985	NI36_RS01805	MW_RS01850	SA_RS02070	SAOUHSC_00359	NWMN_RS02080	SAB_RS01740	AA961_RS01690	SAI4T8_RS01805	SAPIG_RS02280	SATW20_RS02320	EP20_RS01925	ASU36_RS13635	ADL71_RS00200	V676_RS08170	ERS140248_RS11875	ERS154949_RS10585	ERS140026_RS08815	ERS140254_RS11180	V694_RS08875	ERS140095_RS13045	SAMSHR1132_RS01800	AC742_RS06275	A4U95_00890	A4R30_03645	A4R31_02280	A4R32_04895	A4R33_10880	ERS140147_RS13365	ERS140266_RS02015	ERS140239_RS05635	ERS140159_RS04705
Family0202	RSAU_RS01665	SA2981_RS01935	MS7_RS02010	KQ76_RS01770	CA347_RS02000	SAKOR_RS01840	SACOL_RS02270	RU53_RS01835	SAOV_RS02055	SAFDA_RS01745	ER16_RS01775	SAURJH1_RS02215	SAA6159_RS01825	ACH32_RS09155	SARLGA251_RS01795	M013TW_RS01815	HMPREF0769_RS02865	SAR_RS01995	NI36_RS01815	MW_RS01860	SA_RS02080	SAOUHSC_00362	NWMN_RS02090	SAB_RS01750	AA961_RS01700	SAI4T8_RS01815	SAPIG_RS02290	SATW20_RS02330	EP20_RS01935	ASU36_RS13645	ADL71_RS00190	V676_RS08180	ERS140248_RS11865	ERS154949_RS10595	ERS140026_RS08805	ERS140254_RS11170	V694_RS08885	ERS140095_RS13035	SAMSHR1132_RS01810	AC742_RS06285	A4U95_00900	A4R30_03655	A4R31_02290	A4R32_04905	A4R33_10890	ERS140147_RS13375	ERS140266_RS02005	ERS140239_RS05645	ERS140159_RS04715
Family0203	RSAU_RS01675	SA2981_RS01945	MS7_RS02020	KQ76_RS01780	CA347_RS02010	SAKOR_RS01850	SACOL_RS02280	RU53_RS01845	SAOV_RS02065	SAFDA_RS01755	ER16_RS01785	SAURJH1_RS02225	SAA6159_RS01835	ACH32_RS09165	SARLGA251_RS01805	M013TW_RS01825	HMPREF0769_RS02855	SAR_RS02005	NI36_RS01825	MW_RS01870	SA_RS02090	SAOUHSC_00364	NWMN_RS02100	SAB_RS01760	AA961_RS01710	SAI4T8_RS01825	SAPIG_RS02300	SATW20_RS02340	EP20_RS01945	ASU36_RS13655	ADL71_RS00180	V676_RS08190	ERS140248_RS11855	ERS154949_RS10605	ERS140026_RS08795	ERS140254_RS11160	V694_RS08895	ERS140095_RS13025	SAMSHR1132_RS01820	AC742_RS06295	A4U95_00910	A4R30_03665	A4R31_02300	A4R32_04915	A4R33_10900	ERS140147_RS13385	ERS140266_RS01995	ERS140239_RS05655	ERS140159_RS04725
Family0204	RSAU_RS01690	SA2981_RS01960	MS7_RS02035	KQ76_RS01795	CA347_RS02025	SAKOR_RS01865	SACOL_RS02295	RU53_RS01860	SAOV_RS02080	SAFDA_RS01770	ER16_RS01800	SAURJH1_RS02240	SAA6159_RS01850	ACH32_RS09180	SARLGA251_RS01820	M013TW_RS01840	HMPREF0769_RS02840	SAR_RS02020	NI36_RS01840	MW_RS01885	SA_RS02105	SAOUHSC_00367	NWMN_RS02115	SAB_RS01775	AA961_RS01725	SAI4T8_RS01840	SAPIG_RS02315	SATW20_RS02355	EP20_RS01960	ASU36_RS13670	ADL71_RS00165	V676_RS08205	ERS140248_RS11840	ERS154949_RS10620	ERS140026_RS08780	ERS140254_RS11145	V694_RS08910	ERS140095_RS13010	SAMSHR1132_RS01835	AC742_RS06310	A4U95_00925	A4R30_03680	A4R31_02315	A4R32_04930	A4R33_10915	ERS140147_RS13400	ERS140266_RS01980	ERS140239_RS05670	ERS140159_RS04740
Family0205	RSAU_RS01700	SA2981_RS01970	MS7_RS02045	KQ76_RS01805	CA347_RS02035	SAKOR_RS01875	SACOL_RS02305	RU53_RS01870	SAOV_RS02090	SAFDA_RS01780	ER16_RS01810	SAURJH1_RS02250	SAA6159_RS01860	ACH32_RS09190	SARLGA251_RS01830	M013TW_RS01850	HMPREF0769_RS02830	SAR_RS02030	NI36_RS01850	MW_RS01895	SA_RS02120	SAOUHSC_00369	NWMN_RS02125	SAB_RS01785	AA961_RS01735	SAI4T8_RS01855	SAPIG_RS02325	SATW20_RS02365	EP20_RS01970	ASU36_RS13680	ADL71_RS00160	V676_RS08210	ERS140248_RS11835	ERS154949_RS10625	ERS140026_RS08775	ERS140254_RS11140	V694_RS08915	ERS140095_RS13005	SAMSHR1132_RS01840	AC742_RS06315	A4U95_00930	A4R30_03685	A4R31_02320	A4R32_04935	A4R33_10920	ERS140147_RS12945	ERS140266_RS01975	ERS140239_RS05675	ERS140159_RS04745
Family0206	RSAU_RS01705	SA2981_RS01975	MS7_RS02050	KQ76_RS01810	CA347_RS02040	SAKOR_RS01880	SACOL_RS02310	RU53_RS01875	SAOV_RS02095	SAFDA_RS01785	ER16_RS01815	SAURJH1_RS02255	SAA6159_RS01865	ACH32_RS09195	SARLGA251_RS01835	M013TW_RS01855	HMPREF0769_RS02825	SAR_RS02035	NI36_RS01855	MW_RS01900	SA_RS02125	SAOUHSC_00370	NWMN_RS02130	SAB_RS01790	AA961_RS01740	SAI4T8_RS01860	SAPIG_RS02330	SATW20_RS02370	EP20_RS01975	ASU36_RS13685	ADL71_RS00155	V676_RS08215	ERS140248_RS11830	ERS154949_RS10630	ERS140026_RS08770	ERS140254_RS11135	V694_RS08920	ERS140095_RS13000	SAMSHR1132_RS01845	AC742_RS06320	A4U95_00935	A4R30_03690	A4R31_02325	A4R32_04940	A4R33_10925	ERS140147_RS12950	ERS140266_RS01970	ERS140239_RS05680	ERS140159_RS04750
Family0207	RSAU_RS01710	SA2981_RS01980	MS7_RS02055	KQ76_RS01815	CA347_RS02045	SAKOR_RS01885	SACOL_RS02315	RU53_RS01880	SAOV_RS02100	SAFDA_RS01790	ER16_RS01820	SAURJH1_RS02260	SAA6159_RS01870	ACH32_RS09200	SARLGA251_RS01840	M013TW_RS01860	HMPREF0769_RS02820	SAR_RS02040	NI36_RS01860	MW_RS01905	SA_RS02130	SAOUHSC_00371	NWMN_RS02135	SAB_RS01795	AA961_RS01745	SAI4T8_RS01865	SAPIG_RS02335	SATW20_RS02375	EP20_RS01980	ASU36_RS13690	ADL71_RS00150	V676_RS08220	ERS140248_RS11825	ERS154949_RS10635	ERS140026_RS08765	ERS140254_RS11130	V694_RS08925	ERS140095_RS12995	SAMSHR1132_RS01850	AC742_RS06325	A4U95_00940	A4R30_03695	A4R31_02330	A4R32_04945	A4R33_10930	ERS140147_RS12955	ERS140266_RS01965	ERS140239_RS05685	ERS140159_RS04755
Family0208	RSAU_RS01715	SA2981_RS01985	MS7_RS02060	KQ76_RS01820	CA347_RS02050	SAKOR_RS01890	SACOL_RS02320	RU53_RS01885	SAOV_RS02105	SAFDA_RS01795	ER16_RS01825	SAURJH1_RS02265	SAA6159_RS01875	ACH32_RS09205	SARLGA251_RS01845	M013TW_RS01865	HMPREF0769_RS02815	SAR_RS02045	NI36_RS01865	MW_RS01910	SA_RS02135	SAOUHSC_00372	NWMN_RS02140	SAB_RS01800	AA961_RS01750	SAI4T8_RS01870	SAPIG_RS02340	SATW20_RS02380	EP20_RS01985	ASU36_RS13695	ADL71_RS00145	V676_RS08225	ERS140248_RS11820	ERS154949_RS10640	ERS140026_RS08760	ERS140254_RS11125	V694_RS08930	ERS140095_RS12990	SAMSHR1132_RS01855	AC742_RS06330	A4U95_00945	A4R30_03700	A4R31_02335	A4R32_04950	A4R33_10935	ERS140147_RS12960	ERS140266_RS01960	ERS140239_RS05690	ERS140159_RS04760
Family0209	RSAU_RS01720	SA2981_RS01990	MS7_RS02065	KQ76_RS01825	CA347_RS02055	SAKOR_RS01895	SACOL_RS02325	RU53_RS01890	SAOV_RS02110	SAFDA_RS01800	ER16_RS01830	SAURJH1_RS02270	SAA6159_RS01880	ACH32_RS09210	SARLGA251_RS01850	M013TW_RS01870	HMPREF0769_RS02810	SAR_RS02050	NI36_RS01870	MW_RS01915	SA_RS02140	SAOUHSC_00373	NWMN_RS02145	SAB_RS01805	AA961_RS01755	SAI4T8_RS01875	SAPIG_RS02345	SATW20_RS02385	EP20_RS01990	ASU36_RS13700	ADL71_RS00140	V676_RS08230	ERS140248_RS11815	ERS154949_RS10645	ERS140026_RS08755	ERS140254_RS11120	V694_RS08935	ERS140095_RS12985	SAMSHR1132_RS01860	AC742_RS06335	A4U95_00950	A4R30_03705	A4R31_02340	A4R32_04955	A4R33_10940	ERS140147_RS12965	ERS140266_RS01955	ERS140239_RS05695	ERS140159_RS04765
Family0210	RSAU_RS01725	SA2981_RS01995	MS7_RS02070	KQ76_RS01830	CA347_RS02060	SAKOR_RS01900	SACOL_RS02330	RU53_RS01895	SAOV_RS02115	SAFDA_RS01805	ER16_RS01835	SAURJH1_RS02275	SAA6159_RS01885	ACH32_RS09215	SARLGA251_RS01855	M013TW_RS01875	HMPREF0769_RS02805	SAR_RS02055	NI36_RS01875	MW_RS01920	SA_RS02145	SAOUHSC_00374	NWMN_RS02150	SAB_RS01810	AA961_RS01760	SAI4T8_RS01880	SAPIG_RS02350	SATW20_RS02390	EP20_RS01995	ASU36_RS13705	ADL71_RS00135	V676_RS08235	ERS140248_RS11810	ERS154949_RS10650	ERS140026_RS08750	ERS140254_RS11115	V694_RS08940	ERS140095_RS12980	SAMSHR1132_RS01865	AC742_RS06340	A4U95_00955	A4R30_03710	A4R31_02345	A4R32_04960	A4R33_10945	ERS140147_RS12970	ERS140266_RS01950	ERS140239_RS05700	ERS140159_RS04770
Family0211	RSAU_RS01730	SA2981_RS02000	MS7_RS02075	KQ76_RS01835	CA347_RS02065	SAKOR_RS01905	SACOL_RS02335	RU53_RS01900	SAOV_RS02120	SAFDA_RS01810	ER16_RS01840	SAURJH1_RS02280	SAA6159_RS01890	ACH32_RS09220	SARLGA251_RS01860	M013TW_RS01880	HMPREF0769_RS02800	SAR_RS02060	NI36_RS01880	MW_RS01925	SA_RS02150	guaA	NWMN_RS02155	SAB_RS01815	AA961_RS01765	SAI4T8_RS01885	SAPIG_RS02355	SATW20_RS02395	EP20_RS02000	ASU36_RS13710	ADL71_RS00130	V676_RS08240	ERS140248_RS11805	ERS154949_RS10655	ERS140026_RS08745	ERS140254_RS11110	V694_RS08945	ERS140095_RS12975	SAMSHR1132_RS01870	AC742_RS06345	A4U95_00960	A4R30_03715	A4R31_02350	A4R32_04965	A4R33_10950	ERS140147_RS12975	ERS140266_RS01945	ERS140239_RS05705	ERS140159_RS04775
Family0212	RSAU_RS01805	SA2981_RS02025	MS7_RS02150	KQ76_RS01865	CA347_RS02130	SAKOR_RS01970	SACOL_RS02360	RU53_RS01965	SAOV_RS02250	SAFDA_RS01845	ER16_RS01950	SAURJH1_RS02305	SAA6159_RS01930	ACH32_RS09285	SARLGA251_RS01895	M013TW_RS01940	HMPREF0769_RS02775	SAR_RS02090	NI36_RS01940	MW_RS02000	SA_RS02175	SAOUHSC_00381	NWMN_RS02180	SAB_RS01980	AA961_RS01830	SAI4T8_RS01910	SAPIG_RS02450	SATW20_RS02565	EP20_RS02025	ASU36_RS13745	ADL71_RS00090	V676_RS08270	ERS140248_RS11755	ERS154949_RS10720	ERS140026_RS08705	ERS140254_RS11060	V694_RS08975	ERS140095_RS12940	SAMSHR1132_RS01910	AC742_RS06390	A4U95_01010	A4R30_03760	A4R31_02395	A4R32_05010	A4R33_10995	ERS140147_RS13010	ERS140266_RS01885	ERS140239_RS05790	ERS140159_RS04925
Family0213	RSAU_RS01815	SA2981_RS02035	MS7_RS02160	KQ76_RS01875	CA347_RS02140	SAKOR_RS01980	SACOL_RS02370	RU53_RS01975	SAOV_RS02260	SAFDA_RS01855	ER16_RS01960	SAURJH1_RS02315	SAA6159_RS01940	ACH32_RS09295	SARLGA251_RS01905	M013TW_RS01950	HMPREF0769_RS02765	SAR_RS02100	NI36_RS01950	MW_RS02010	SA_RS02185	SAOUHSC_00383	NWMN_RS02190	SAB_RS01990	AA961_RS01840	SAI4T8_RS01920	SAPIG_RS02460	SATW20_RS02575	EP20_RS02035	ASU36_RS13755	ADL71_RS00080	V676_RS08280	ERS140248_RS11745	ERS154949_RS10730	ERS140026_RS08695	ERS140254_RS11050	V694_RS08985	ERS140095_RS12930	SAMSHR1132_RS01920	AC742_RS06400	A4U95_01020	A4R30_03770	A4R31_02405	A4R32_05020	A4R33_11005	ERS140147_RS13020	ERS140266_RS01875	ERS140239_RS05800	ERS140159_RS04935
Family0214	RSAU_RS01825	SA2981_RS02045	MS7_RS02170	KQ76_RS01890	CA347_RS02155	SAKOR_RS01990	SACOL_RS02380	RU53_RS01985	SAOV_RS02270	SAFDA_RS01865	ER16_RS01970	SAURJH1_RS02325	SAA6159_RS01950	ACH32_RS09305	SARLGA251_RS01915	M013TW_RS01965	HMPREF0769_RS02750	SAR_RS02115	NI36_RS01965	MW_RS02020	SA_RS02195	SAOUHSC_00386	NWMN_RS02200	SAB_RS02000	AA961_RS01850	SAI4T8_RS01930	SAPIG_RS02475	SATW20_RS02585	EP20_RS02045	ASU36_RS13765	ADL71_RS00060	V676_RS08295	ERS140248_RS11725	ERS154949_RS10750	ERS140026_RS08675	ERS140254_RS11045	V694_RS09000	ERS140095_RS12910	SAMSHR1132_RS01930	AC742_RS06420	A4U95_01030	A4R30_03790	A4R31_02425	A4R32_05040	A4R33_11025	ERS140147_RS13030	ERS140266_RS01865	ERS140239_RS05810	ERS140159_RS04945
Family0215	RSAU_RS01890	SA2981_RS02105	MS7_RS02230	KQ76_RS01935	CA347_RS02190	SAKOR_RS02050	SACOL_RS02420	RU53_RS02040	SAOV_RS02330	SAFDA_RS01920	ER16_RS02010	SAURJH1_RS02385	SAA6159_RS02010	ACH32_RS09345	SARLGA251_RS01970	M013TW_RS02020	HMPREF0769_RS02705	SAR_RS02160	NI36_RS02020	MW_RS02085	SA_RS02255	SAOUHSC_00399	NWMN_RS02265	SAB_RS02045	AA961_RS01915	SAI4T8_RS01990	SAPIG_RS02515	SATW20_RS02650	EP20_RS02110	ASU36_RS13825	ADL71_RS00790	V676_RS16555	ERS140248_RS11680	ERS154949_RS12945	ERS140026_RS08640	ERS140254_RS11000	V694_RS09035	ERS140095_RS11800	SAMSHR1132_RS01965	AC742_RS06455	A4U95_02690	A4R30_07135	A4R31_11905	A4R32_13270	A4R33_09730	ERS140147_RS12715	ERS140266_RS01815	ERS140239_RS05860	ERS140159_RS05000
Family0216	RSAU_RS01895	SA2981_RS02110	MS7_RS02235	KQ76_RS01940	CA347_RS02195	SAKOR_RS02055	SACOL_RS02425	RU53_RS02045	SAOV_RS02335	SAFDA_RS01925	ER16_RS02015	SAURJH1_RS02390	SAA6159_RS02015	ACH32_RS09350	SARLGA251_RS01975	M013TW_RS02025	HMPREF0769_RS02700	SAR_RS02165	NI36_RS02025	MW_RS02090	SA_RS02260	SAOUHSC_00400	NWMN_RS02270	SAB_RS02050	AA961_RS01920	SAI4T8_RS01995	SAPIG_RS02520	SATW20_RS02655	EP20_RS02115	ASU36_RS13830	ADL71_RS00785	V676_RS16560	ERS140248_RS11675	ERS154949_RS12940	ERS140026_RS08635	ERS140254_RS10995	V694_RS09040	ERS140095_RS11805	SAMSHR1132_RS01970	AC742_RS06460	A4U95_02695	A4R30_07140	A4R31_11910	A4R32_13275	A4R33_09735	ERS140147_RS12710	ERS140266_RS01810	ERS140239_RS05865	ERS140159_RS05005
Family0217	RSAU_RS01900	SA2981_RS02115	MS7_RS02240	KQ76_RS01945	CA347_RS02200	SAKOR_RS02060	SACOL_RS02430	RU53_RS02050	SAOV_RS02340	SAFDA_RS01930	ER16_RS02020	SAURJH1_RS02395	SAA6159_RS02020	ACH32_RS09355	SARLGA251_RS01980	M013TW_RS02030	HMPREF0769_RS02695	SAR_RS02170	NI36_RS02030	MW_RS02095	SA_RS02265	SAOUHSC_00401	NWMN_RS02275	SAB_RS02055	AA961_RS01925	SAI4T8_RS02000	SAPIG_RS02525	SATW20_RS02660	EP20_RS02120	ASU36_RS13835	ADL71_RS00780	V676_RS16565	ERS140248_RS11670	ERS154949_RS12935	ERS140026_RS08630	ERS140254_RS10990	V694_RS09045	ERS140095_RS11810	SAMSHR1132_RS01975	AC742_RS06465	A4U95_02700	A4R30_07145	A4R31_11915	A4R32_13280	A4R33_09740	ERS140147_RS12705	ERS140266_RS01805	ERS140239_RS05870	ERS140159_RS05010
Family0218	RSAU_RS01965	SA2981_RS02185	MS7_RS02305	KQ76_RS02000	CA347_RS02250	SAKOR_RS02120	SACOL_RS02480	RU53_RS02150	SAOV_RS02390	SAFDA_RS02005	ER16_RS02065	SAURJH1_RS02465	SAA6159_RS02075	ACH32_RS09415	SARLGA251_RS02035	M013TW_RS02100	HMPREF0769_RS02640	SAR_RS02225	NI36_RS02100	MW_RS02140	SA_RS02335	SAOUHSC_00409	NWMN_RS02345	SAB_RS02110	AA961_RS01980	SAI4T8_RS02075	SAPIG_RS02580	SATW20_RS02690	EP20_RS02190	ASU36_RS13870	ADL71_RS00710	V676_RS13645	ERS140248_RS11580	ERS154949_RS12880	ERS140026_RS08560	ERS140254_RS10935	V694_RS09115	ERS140095_RS11885	SAMSHR1132_RS02040	AC742_RS06535	A4U95_02755	A4R30_07215	A4R31_05810	A4R32_10140	A4R33_09810	ERS140147_RS12625	ERS140266_RS01725	ERS140239_RS05935	ERS140159_RS13220
Family0219	RSAU_RS01970	SA2981_RS02190	MS7_RS02310	KQ76_RS02005	CA347_RS02255	SAKOR_RS02125	SACOL_RS02485	RU53_RS02155	SAOV_RS02395	SAFDA_RS02010	ER16_RS02070	SAURJH1_RS02470	SAA6159_RS02080	ACH32_RS09420	SARLGA251_RS02040	M013TW_RS02105	HMPREF0769_RS02635	SAR_RS02230	NI36_RS02105	MW_RS02145	SA_RS02340	SAOUHSC_00410	NWMN_RS02350	SAB_RS02115	AA961_RS01985	SAI4T8_RS02080	SAPIG_RS02585	SATW20_RS02695	EP20_RS02195	ASU36_RS13875	ADL71_RS00705	V676_RS13650	ERS140248_RS11575	ERS154949_RS12875	ERS140026_RS08555	ERS140254_RS10930	V694_RS09120	ERS140095_RS11890	SAMSHR1132_RS02045	AC742_RS06540	A4U95_02760	A4R30_07220	A4R31_05815	A4R32_10145	A4R33_09815	ERS140147_RS12620	ERS140266_RS01720	ERS140239_RS05940	ERS140159_RS13215
Family0220	RSAU_RS01980	SA2981_RS02200	MS7_RS02320	KQ76_RS02015	CA347_RS02265	SAKOR_RS02135	SACOL_RS02495	RU53_RS02165	SAOV_RS02405	SAFDA_RS02020	ER16_RS02080	SAURJH1_RS02480	SAA6159_RS02090	ACH32_RS09430	SARLGA251_RS02050	M013TW_RS02115	HMPREF0769_RS02625	SAR_RS02240	NI36_RS02115	MW_RS02155	SA_RS02350	SAOUHSC_00412	NWMN_RS02360	SAB_RS02125	AA961_RS01995	SAI4T8_RS02090	SAPIG_RS02595	SATW20_RS02705	EP20_RS02205	ASU36_RS13885	ADL71_RS00700	V676_RS13655	ERS140248_RS11570	ERS154949_RS12870	ERS140026_RS08550	ERS140254_RS10925	V694_RS09125	ERS140095_RS11895	SAMSHR1132_RS02050	AC742_RS06545	A4U95_02765	A4R30_07225	A4R31_05820	A4R32_10150	A4R33_09820	ERS140147_RS11410	ERS140266_RS01715	ERS140239_RS05945	ERS140159_RS13210
Family0221	RSAU_RS01990	SA2981_RS02210	MS7_RS02330	KQ76_RS02025	CA347_RS02275	SAKOR_RS02145	SACOL_RS02505	RU53_RS02175	SAOV_RS02415	SAFDA_RS02030	ER16_RS02090	SAURJH1_RS02490	SAA6159_RS02100	ACH32_RS09440	SARLGA251_RS02060	M013TW_RS02130	HMPREF0769_RS02615	SAR_RS02250	NI36_RS02125	MW_RS02165	SA_RS02360	SAOUHSC_00414	NWMN_RS02370	SAB_RS02135	AA961_RS02005	SAI4T8_RS02100	SAPIG_RS02605	SATW20_RS02715	EP20_RS02215	ASU36_RS13895	ADL71_RS00690	V676_RS13665	ERS140248_RS11560	ERS154949_RS12860	ERS140026_RS08540	ERS140254_RS10915	V694_RS09135	ERS140095_RS11905	SAMSHR1132_RS02060	AC742_RS06555	A4U95_02775	A4R30_07235	A4R31_05830	A4R32_10160	A4R33_09830	ERS140147_RS11420	ERS140266_RS01705	ERS140239_RS05955	ERS140159_RS13200
Family0222	RSAU_RS02000	SA2981_RS02220	MS7_RS02340	KQ76_RS02035	CA347_RS02285	SAKOR_RS02155	SACOL_RS02515	RU53_RS02185	SAOV_RS02425	SAFDA_RS02040	ER16_RS02100	SAURJH1_RS02500	SAA6159_RS02110	ACH32_RS09450	SARLGA251_RS02070	M013TW_RS02140	HMPREF0769_RS02605	SAR_RS02260	NI36_RS02135	MW_RS02175	SA_RS02370	SAOUHSC_00416	NWMN_RS02380	SAB_RS02145	AA961_RS02015	SAI4T8_RS02110	SAPIG_RS02615	SATW20_RS02725	EP20_RS02225	ASU36_RS13905	ADL71_RS00675	V676_RS13675	ERS140248_RS11545	ERS154949_RS12845	ERS140026_RS08525	ERS140254_RS10900	V694_RS09145	ERS140095_RS11920	SAMSHR1132_RS02075	AC742_RS06570	A4U95_02790	A4R30_07250	A4R31_05845	A4R32_10175	A4R33_09845	ERS140147_RS11430	ERS140266_RS01695	ERS140239_RS05965	ERS140159_RS13190
Family0223	RSAU_RS02005	SA2981_RS02225	MS7_RS02345	KQ76_RS02040	CA347_RS02290	SAKOR_RS02160	SACOL_RS02520	RU53_RS02190	SAOV_RS02430	SAFDA_RS02045	ER16_RS02105	SAURJH1_RS02505	SAA6159_RS02115	ACH32_RS09455	SARLGA251_RS02075	M013TW_RS02145	HMPREF0769_RS02600	SAR_RS02265	NI36_RS02140	MW_RS02180	SA_RS02375	SAOUHSC_00417	NWMN_RS02385	SAB_RS02150	AA961_RS02020	SAI4T8_RS02115	SAPIG_RS02620	SATW20_RS02730	EP20_RS02230	ASU36_RS13910	ADL71_RS00670	V676_RS13680	ERS140248_RS11540	ERS154949_RS12840	ERS140026_RS08520	ERS140254_RS10895	V694_RS09150	ERS140095_RS11925	SAMSHR1132_RS02080	AC742_RS06575	A4U95_02795	A4R30_07255	A4R31_05850	A4R32_10180	A4R33_09850	ERS140147_RS11435	ERS140266_RS01690	ERS140239_RS05970	ERS140159_RS13185
Family0224	RSAU_RS02010	SA2981_RS02230	MS7_RS02355	KQ76_RS02050	CA347_RS02300	SAKOR_RS02170	SACOL_RS02530	RU53_RS02200	SAOV_RS02440	SAFDA_RS02055	ER16_RS02115	SAURJH1_RS02510	SAA6159_RS02125	ACH32_RS09465	SARLGA251_RS02080	M013TW_RS02150	HMPREF0769_RS02590	SAR_RS02275	NI36_RS02145	MW_RS02190	SA_RS02380	SAOUHSC_00420	NWMN_RS02395	SAB_RS02160	AA961_RS02030	SAI4T8_RS02120	SAPIG_RS02625	SATW20_RS02740	EP20_RS02240	ASU36_RS13920	ADL71_RS00665	V676_RS13685	ERS140248_RS11535	ERS154949_RS12835	ERS140026_RS08515	ERS140254_RS10890	V694_RS09155	ERS140095_RS11930	SAMSHR1132_RS02085	AC742_RS06580	A4U95_02800	A4R30_07260	A4R31_05855	A4R32_10185	A4R33_09855	ERS140147_RS11440	ERS140266_RS01685	ERS140239_RS05975	ERS140159_RS13180
Family0225	RSAU_RS02015	SA2981_RS02235	MS7_RS02360	KQ76_RS02055	CA347_RS02305	SAKOR_RS02175	SACOL_RS02535	RU53_RS02205	SAOV_RS02445	SAFDA_RS02060	ER16_RS02120	SAURJH1_RS02515	SAA6159_RS02130	ACH32_RS09470	SARLGA251_RS02085	M013TW_RS02155	HMPREF0769_RS02585	SAR_RS02280	NI36_RS02150	MW_RS02195	SA_RS02385	SAOUHSC_00421	NWMN_RS02400	SAB_RS02165	AA961_RS02035	SAI4T8_RS02125	SAPIG_RS02630	SATW20_RS02745	EP20_RS02245	ASU36_RS13925	ADL71_RS00660	V676_RS13690	ERS140248_RS11530	ERS154949_RS12830	ERS140026_RS08510	ERS140254_RS10885	V694_RS09160	ERS140095_RS11935	SAMSHR1132_RS02090	AC742_RS06585	A4U95_02805	A4R30_07265	A4R31_05860	A4R32_10190	A4R33_09860	ERS140147_RS11445	ERS140266_RS01680	ERS140239_RS05980	ERS140159_RS13175
Family0226	RSAU_RS02020	SA2981_RS02240	MS7_RS02365	KQ76_RS02060	CA347_RS02310	SAKOR_RS02180	SACOL_RS02540	RU53_RS02210	SAOV_RS02450	SAFDA_RS02065	ER16_RS02125	SAURJH1_RS02520	SAA6159_RS02135	ACH32_RS09475	SARLGA251_RS02090	M013TW_RS02160	HMPREF0769_RS02580	SAR_RS02285	NI36_RS02155	MW_RS02200	SA_RS02390	SAOUHSC_00422	NWMN_RS02405	SAB_RS02170	AA961_RS02040	SAI4T8_RS02130	SAPIG_RS02635	SATW20_RS02750	EP20_RS02250	ASU36_RS13930	ADL71_RS00655	V676_RS13695	ERS140248_RS11525	ERS154949_RS12825	ERS140026_RS08505	ERS140254_RS10880	V694_RS09165	ERS140095_RS11940	SAMSHR1132_RS02095	AC742_RS06590	A4U95_02810	A4R30_07270	A4R31_05865	A4R32_10195	A4R33_09865	ERS140147_RS11450	ERS140266_RS01675	ERS140239_RS05985	ERS140159_RS13170
Family0227	RSAU_RS02025	SA2981_RS02245	MS7_RS02370	KQ76_RS02065	CA347_RS02315	SAKOR_RS02185	SACOL_RS02545	RU53_RS02215	SAOV_RS02455	SAFDA_RS02070	ER16_RS02130	SAURJH1_RS02525	SAA6159_RS02140	ACH32_RS09480	SARLGA251_RS02095	M013TW_RS02165	HMPREF0769_RS02575	SAR_RS02290	NI36_RS02160	MW_RS02205	SA_RS02395	SAOUHSC_00423	NWMN_RS02410	SAB_RS02175	AA961_RS02045	SAI4T8_RS02135	SAPIG_RS02640	SATW20_RS02755	EP20_RS02255	ASU36_RS13935	ADL71_RS00650	V676_RS13700	ERS140248_RS11520	ERS154949_RS12820	ERS140026_RS08500	ERS140254_RS10875	V694_RS09170	ERS140095_RS11945	SAMSHR1132_RS02100	AC742_RS06595	A4U95_02815	A4R30_07275	A4R31_05870	A4R32_10200	A4R33_09870	ERS140147_RS11455	ERS140266_RS01670	ERS140239_RS05990	ERS140159_RS13165
Family0228	RSAU_RS02030	SA2981_RS02250	MS7_RS02375	KQ76_RS02070	CA347_RS02320	SAKOR_RS02190	SACOL_RS02550	RU53_RS02220	SAOV_RS02460	SAFDA_RS02075	ER16_RS02135	SAURJH1_RS02530	SAA6159_RS02145	ACH32_RS09485	SARLGA251_RS02100	M013TW_RS02170	HMPREF0769_RS02570	SAR_RS02295	NI36_RS02165	MW_RS02210	SA_RS02400	SAOUHSC_00424	NWMN_RS02415	SAB_RS02180	AA961_RS02050	SAI4T8_RS02140	SAPIG_RS02645	SATW20_RS02760	EP20_RS02260	ASU36_RS13940	ADL71_RS00645	V676_RS13705	ERS140248_RS11515	ERS154949_RS12815	ERS140026_RS08495	ERS140254_RS10870	V694_RS09175	ERS140095_RS11950	SAMSHR1132_RS02105	AC742_RS06600	A4U95_02820	A4R30_07280	A4R31_05875	A4R32_10205	A4R33_09875	ERS140147_RS11460	ERS140266_RS01665	ERS140239_RS05995	ERS140159_RS13160
Family0229	RSAU_RS02035	SA2981_RS02255	MS7_RS02380	KQ76_RS02075	CA347_RS02325	SAKOR_RS02195	SACOL_RS02555	RU53_RS02225	SAOV_RS02465	SAFDA_RS02080	ER16_RS02140	SAURJH1_RS02535	SAA6159_RS02150	ACH32_RS09490	SARLGA251_RS02105	M013TW_RS02175	HMPREF0769_RS02565	SAR_RS02300	NI36_RS02170	MW_RS02215	SA_RS02405	SAOUHSC_00426	NWMN_RS02420	SAB_RS02185	AA961_RS02055	SAI4T8_RS02145	SAPIG_RS02650	SATW20_RS02765	EP20_RS02265	ASU36_RS13945	ADL71_RS00640	V676_RS13710	ERS140248_RS11510	ERS154949_RS12810	ERS140026_RS08490	ERS140254_RS10865	V694_RS09180	ERS140095_RS11955	SAMSHR1132_RS02110	AC742_RS06605	A4U95_02825	A4R30_07285	A4R31_05880	A4R32_10210	A4R33_09880	ERS140147_RS11465	ERS140266_RS01660	ERS140239_RS06000	ERS140159_RS13155
Family0230	RSAU_RS02045	SA2981_RS02265	MS7_RS02390	KQ76_RS02085	CA347_RS02335	SAKOR_RS02205	SACOL_RS02565	RU53_RS02235	SAOV_RS02475	SAFDA_RS02090	ER16_RS02150	SAURJH1_RS02545	SAA6159_RS02160	ACH32_RS09500	SARLGA251_RS02115	M013TW_RS02185	HMPREF0769_RS02555	SAR_RS02310	NI36_RS02180	MW_RS02225	SA_RS02415	SAOUHSC_00428	NWMN_RS02430	SAB_RS02195	AA961_RS02065	SAI4T8_RS02155	SAPIG_RS02660	SATW20_RS02775	EP20_RS02275	ASU36_RS13955	ADL71_RS13730	V676_RS13720	ERS140248_RS11500	ERS154949_RS12800	ERS140026_RS08480	ERS140254_RS10855	V694_RS09190	ERS140095_RS11965	SAMSHR1132_RS02120	AC742_RS06615	A4U95_02835	A4R30_07295	A4R31_05890	A4R32_10220	A4R33_09890	ERS140147_RS11475	ERS140266_RS01650	ERS140239_RS06010	ERS140159_RS13145
Family0231	RSAU_RS02050	SA2981_RS02270	MS7_RS02395	KQ76_RS02090	CA347_RS02340	SAKOR_RS02210	SACOL_RS02570	RU53_RS02240	SAOV_RS02480	SAFDA_RS02095	ER16_RS02155	SAURJH1_RS02550	SAA6159_RS02165	ACH32_RS09505	SARLGA251_RS02120	M013TW_RS02190	HMPREF0769_RS02550	SAR_RS02315	NI36_RS02185	MW_RS02230	SA_RS02420	SAOUHSC_00429	NWMN_RS02435	SAB_RS02200	AA961_RS02070	SAI4T8_RS02160	SAPIG_RS02665	SATW20_RS02780	EP20_RS02280	ASU36_RS13960	ADL71_RS13725	V676_RS13725	ERS140248_RS11495	ERS154949_RS12795	ERS140026_RS08475	ERS140254_RS10850	V694_RS09195	ERS140095_RS11970	SAMSHR1132_RS02125	AC742_RS06620	A4U95_02840	A4R30_07300	A4R31_05895	A4R32_10225	A4R33_09895	ERS140147_RS11480	ERS140266_RS01645	ERS140239_RS06015	ERS140159_RS13140
Family0232	RSAU_RS02055	SA2981_RS02275	MS7_RS02400	KQ76_RS02095	CA347_RS02345	SAKOR_RS02215	SACOL_RS02575	RU53_RS02245	SAOV_RS02485	SAFDA_RS02100	ER16_RS02160	SAURJH1_RS02555	SAA6159_RS02170	ACH32_RS09510	SARLGA251_RS02125	M013TW_RS02195	HMPREF0769_RS02545	SAR_RS02320	NI36_RS02190	MW_RS02235	SA_RS02425	SAOUHSC_00430	NWMN_RS02440	SAB_RS02205	AA961_RS02075	SAI4T8_RS02165	SAPIG_RS02670	SATW20_RS02785	EP20_RS02285	ASU36_RS13965	ADL71_RS13720	V676_RS13730	ERS140248_RS11490	ERS154949_RS12790	ERS140026_RS08470	ERS140254_RS10845	V694_RS09200	ERS140095_RS11975	SAMSHR1132_RS02130	AC742_RS06625	A4U95_02845	A4R30_07305	A4R31_05900	A4R32_10230	A4R33_09900	ERS140147_RS11485	ERS140266_RS01640	ERS140239_RS06020	ERS140159_RS13135
Family0233	RSAU_RS02060	SA2981_RS02280	MS7_RS02405	KQ76_RS02100	CA347_RS02350	SAKOR_RS02220	SACOL_RS02580	RU53_RS02250	SAOV_RS02490	SAFDA_RS02105	ER16_RS02165	SAURJH1_RS02560	SAA6159_RS02175	ACH32_RS09515	SARLGA251_RS02130	M013TW_RS02200	HMPREF0769_RS02540	SAR_RS02325	NI36_RS02195	MW_RS02240	SA_RS02430	SAOUHSC_00431	NWMN_RS02445	SAB_RS02210	AA961_RS02080	SAI4T8_RS02170	SAPIG_RS02675	SATW20_RS02790	EP20_RS02290	ASU36_RS13970	ADL71_RS13715	V676_RS13735	ERS140248_RS11485	ERS154949_RS12785	ERS140026_RS08465	ERS140254_RS10840	V694_RS09205	ERS140095_RS11980	SAMSHR1132_RS02135	AC742_RS06630	A4U95_02850	A4R30_07310	A4R31_05905	A4R32_10235	A4R33_09905	ERS140147_RS11490	ERS140266_RS01635	ERS140239_RS06025	ERS140159_RS13130
Family0234	RSAU_RS02065	SA2981_RS02285	MS7_RS02410	KQ76_RS02105	CA347_RS02355	SAKOR_RS02225	SACOL_RS02585	RU53_RS02255	SAOV_RS02495	SAFDA_RS02110	ER16_RS02170	SAURJH1_RS02565	SAA6159_RS02180	ACH32_RS09520	SARLGA251_RS02135	M013TW_RS02205	HMPREF0769_RS02535	SAR_RS02330	NI36_RS02200	MW_RS02245	SA_RS02435	SAOUHSC_00433	NWMN_RS02450	SAB_RS02215	AA961_RS02085	SAI4T8_RS02175	SAPIG_RS02680	SATW20_RS02795	EP20_RS02295	ASU36_RS13975	ADL71_RS13710	V676_RS13740	ERS140248_RS11480	ERS154949_RS12780	ERS140026_RS08460	ERS140254_RS10835	V694_RS09210	ERS140095_RS11985	SAMSHR1132_RS02140	AC742_RS06635	A4U95_02855	A4R30_07315	A4R31_05910	A4R32_10240	A4R33_09910	ERS140147_RS11495	ERS140266_RS01630	ERS140239_RS06030	ERS140159_RS13125
Family0235	RSAU_RS02070	SA2981_RS02290	MS7_RS02415	KQ76_RS02110	CA347_RS02360	SAKOR_RS02230	SACOL_RS02590	RU53_RS02260	SAOV_RS02500	SAFDA_RS02115	ER16_RS02175	SAURJH1_RS02570	SAA6159_RS02185	ACH32_RS09525	SARLGA251_RS02140	M013TW_RS02210	HMPREF0769_RS02530	SAR_RS02335	NI36_RS02205	MW_RS02250	SA_RS02440	SAOUHSC_00434	NWMN_RS02455	SAB_RS02220	AA961_RS02090	SAI4T8_RS02180	SAPIG_RS02685	SATW20_RS02800	EP20_RS02300	ASU36_RS13980	ADL71_RS13705	V676_RS13745	ERS140248_RS11475	ERS154949_RS12775	ERS140026_RS08455	ERS140254_RS10830	V694_RS09215	ERS140095_RS11990	SAMSHR1132_RS02145	AC742_RS06640	A4U95_02860	A4R30_07320	A4R31_05915	A4R32_10245	A4R33_09915	ERS140147_RS11500	ERS140266_RS01625	ERS140239_RS06035	ERS140159_RS13120
Family0236	RSAU_RS02080	SA2981_RS02300	MS7_RS02425	KQ76_RS02120	CA347_RS02370	SAKOR_RS02240	SACOL_RS02600	RU53_RS02270	SAOV_RS02510	SAFDA_RS02125	ER16_RS02185	SAURJH1_RS02580	SAA6159_RS02195	ACH32_RS09535	SARLGA251_RS02150	M013TW_RS02220	HMPREF0769_RS02520	SAR_RS02345	NI36_RS02215	MW_RS02260	SA_RS02450	gltD	NWMN_RS02465	SAB_RS02230	AA961_RS02100	SAI4T8_RS02190	SAPIG_RS02695	SATW20_RS02810	EP20_RS02310	ASU36_RS13990	ADL71_RS13695	V676_RS13755	ERS140248_RS11465	ERS154949_RS12765	ERS140026_RS08445	ERS140254_RS10820	V694_RS09225	ERS140095_RS12000	SAMSHR1132_RS02155	AC742_RS06655	A4U95_02870	A4R30_07330	A4R31_05925	A4R32_10255	A4R33_09925	ERS140147_RS11515	ERS140266_RS01615	ERS140239_RS06045	ERS140159_RS13110
Family0237	RSAU_RS02090	SA2981_RS02310	MS7_RS02435	KQ76_RS02130	CA347_RS02380	SAKOR_RS02250	SACOL_RS02610	RU53_RS02285	SAOV_RS02520	SAFDA_RS02135	ER16_RS02195	SAURJH1_RS02590	SAA6159_RS02205	ACH32_RS09545	SARLGA251_RS02160	M013TW_RS02230	HMPREF0769_RS02510	SAR_RS02355	NI36_RS02225	MW_RS02270	SA_RS02460	SAOUHSC_00437	NWMN_RS02475	SAB_RS02240	AA961_RS02110	SAI4T8_RS02200	SAPIG_RS02705	SATW20_RS02820	EP20_RS02320	ASU36_RS14000	ADL71_RS13685	V676_RS13765	ERS140248_RS11455	ERS154949_RS12755	ERS140026_RS08435	ERS140254_RS10810	V694_RS09235	ERS140095_RS12010	SAMSHR1132_RS02165	AC742_RS06665	A4U95_02880	A4R30_07340	A4R31_05935	A4R32_10265	A4R33_09935	ERS140147_RS11525	ERS140266_RS01605	ERS140239_RS06055	ERS140159_RS13100
Family0238	RSAU_RS02095	SA2981_RS02315	MS7_RS02440	KQ76_RS02135	CA347_RS02385	SAKOR_RS02255	SACOL_RS02615	RU53_RS02290	SAOV_RS02525	SAFDA_RS02140	ER16_RS02200	SAURJH1_RS02595	SAA6159_RS02210	ACH32_RS09550	SARLGA251_RS02165	M013TW_RS02235	HMPREF0769_RS02505	SAR_RS02360	NI36_RS02230	MW_RS02275	SA_RS02465	SAOUHSC_00438	NWMN_RS02480	SAB_RS02245	AA961_RS02115	SAI4T8_RS02205	SAPIG_RS02710	SATW20_RS02825	EP20_RS02325	ASU36_RS14005	ADL71_RS13680	V676_RS13770	ERS140248_RS11450	ERS154949_RS12750	ERS140026_RS08430	ERS140254_RS10805	V694_RS09240	ERS140095_RS12015	SAMSHR1132_RS02170	AC742_RS06670	A4U95_02885	A4R30_07345	A4R31_05940	A4R32_10270	A4R33_09940	ERS140147_RS11530	ERS140266_RS01600	ERS140239_RS06060	ERS140159_RS13095
Family0239	RSAU_RS02100	SA2981_RS02320	MS7_RS02445	KQ76_RS02140	CA347_RS02390	SAKOR_RS02260	SACOL_RS02620	RU53_RS02295	SAOV_RS02530	SAFDA_RS02145	ER16_RS02205	SAURJH1_RS02600	SAA6159_RS02215	ACH32_RS09555	SARLGA251_RS02170	M013TW_RS02240	HMPREF0769_RS02500	SAR_RS02365	NI36_RS02235	MW_RS02280	SA_RS02470	SAOUHSC_00439	NWMN_RS02485	SAB_RS02250	AA961_RS02120	SAI4T8_RS02210	SAPIG_RS02715	SATW20_RS02830	EP20_RS02330	ASU36_RS14010	ADL71_RS13675	V676_RS13775	ERS140248_RS11445	ERS154949_RS12745	ERS140026_RS08425	ERS140254_RS10800	V694_RS09245	ERS140095_RS12020	SAMSHR1132_RS02175	AC742_RS06675	A4U95_02890	A4R30_07350	A4R31_05945	A4R32_10275	A4R33_09945	ERS140147_RS11535	ERS140266_RS01595	ERS140239_RS06065	ERS140159_RS13090
Family0240	RSAU_RS02105	SA2981_RS02330	MS7_RS02455	KQ76_RS02150	CA347_RS02395	SAKOR_RS02270	SACOL_RS02630	RU53_RS02305	SAOV_RS02540	SAFDA_RS02160	ER16_RS02215	SAURJH1_RS02610	SAA6159_RS02225	ACH32_RS09565	SARLGA251_RS02180	M013TW_RS02245	HMPREF0769_RS02490	SAR_RS02375	NI36_RS02240	MW_RS02290	SA_RS02480	SAOUHSC_00441	NWMN_RS02495	SAB_RS02260	AA961_RS02130	SAI4T8_RS02220	SAPIG_RS02725	SATW20_RS02840	EP20_RS02340	ASU36_RS14020	ADL71_RS13670	V676_RS13780	ERS140248_RS11440	ERS154949_RS12740	ERS140026_RS08420	ERS140254_RS10795	V694_RS09250	ERS140095_RS12025	SAMSHR1132_RS02180	AC742_RS06680	A4U95_02900	A4R30_07360	A4R31_05955	A4R32_10285	A4R33_09955	ERS140147_RS11540	ERS140266_RS01590	ERS140239_RS06070	ERS140159_RS13615
Family0241	RSAU_RS02110	SA2981_RS02335	MS7_RS02460	KQ76_RS02155	CA347_RS02400	SAKOR_RS02275	SACOL_RS02635	RU53_RS02310	SAOV_RS02545	SAFDA_RS02165	ER16_RS02220	SAURJH1_RS02615	SAA6159_RS02230	ACH32_RS09570	SARLGA251_RS02185	M013TW_RS02250	HMPREF0769_RS02485	SAR_RS02380	NI36_RS02245	MW_RS02295	SA_RS02485	SAOUHSC_00442	NWMN_RS02500	SAB_RS02265	AA961_RS02135	SAI4T8_RS02225	SAPIG_RS02730	SATW20_RS02845	EP20_RS02345	ASU36_RS14025	ADL71_RS13665	V676_RS13785	ERS140248_RS11435	ERS154949_RS12735	ERS140026_RS08415	ERS140254_RS10790	V694_RS09255	ERS140095_RS12030	SAMSHR1132_RS02185	AC742_RS06685	A4U95_02905	A4R30_07365	A4R31_05960	A4R32_10290	A4R33_09960	ERS140147_RS11545	ERS140266_RS01585	ERS140239_RS06075	ERS140159_RS13610
Family0242	RSAU_RS02115	SA2981_RS02340	MS7_RS02465	KQ76_RS02160	CA347_RS02405	SAKOR_RS02280	SACOL_RS02640	RU53_RS02315	SAOV_RS02550	SAFDA_RS02170	ER16_RS02225	SAURJH1_RS02620	SAA6159_RS02235	ACH32_RS09575	SARLGA251_RS02190	M013TW_RS02255	HMPREF0769_RS02480	SAR_RS02385	NI36_RS02250	MW_RS02300	SA_RS02490	SAOUHSC_00444	NWMN_RS02505	SAB_RS02270	AA961_RS02140	SAI4T8_RS02230	SAPIG_RS02735	SATW20_RS02850	EP20_RS02350	ASU36_RS14030	ADL71_RS13660	V676_RS13790	ERS140248_RS11430	ERS154949_RS12730	ERS140026_RS08410	ERS140254_RS10785	V694_RS09260	ERS140095_RS12035	SAMSHR1132_RS02190	AC742_RS06690	A4U95_02910	A4R30_07370	A4R31_05965	A4R32_10295	A4R33_09965	ERS140147_RS11550	ERS140266_RS01580	ERS140239_RS06080	ERS140159_RS13605
Family0243	RSAU_RS02120	SA2981_RS02345	MS7_RS02470	KQ76_RS02165	CA347_RS02410	SAKOR_RS02285	SACOL_RS02645	RU53_RS02320	SAOV_RS02555	SAFDA_RS02175	ER16_RS02230	SAURJH1_RS02625	SAA6159_RS02240	ACH32_RS09580	SARLGA251_RS02195	M013TW_RS02260	HMPREF0769_RS02475	SAR_RS02390	NI36_RS02255	MW_RS02305	SA_RS02495	recR	NWMN_RS02510	SAB_RS02275	AA961_RS02145	SAI4T8_RS02235	SAPIG_RS02740	SATW20_RS02855	EP20_RS02355	ASU36_RS14035	ADL71_RS13655	V676_RS13795	ERS140248_RS11425	ERS154949_RS12725	ERS140026_RS08405	ERS140254_RS10780	V694_RS09265	ERS140095_RS12040	SAMSHR1132_RS02195	AC742_RS06695	A4U95_02915	A4R30_07375	A4R31_05970	A4R32_10300	A4R33_09970	ERS140147_RS11555	ERS140266_RS01575	ERS140239_RS06085	ERS140159_RS13600
Family0244	RSAU_RS02145	SA2981_RS02380	MS7_RS02495	KQ76_RS02185	CA347_RS02435	SAKOR_RS02310	SACOL_RS02670	RU53_RS02345	SAOV_RS02580	SAFDA_RS02200	ER16_RS02255	SAURJH1_RS02650	SAA6159_RS02260	ACH32_RS09605	SARLGA251_RS02225	M013TW_RS02290	HMPREF0769_RS02460	SAR_RS02420	NI36_RS02280	MW_RS02330	SA_RS02530	SAOUHSC_00450	NWMN_RS02535	SAB_RS02300	AA961_RS02170	SAI4T8_RS02270	SAPIG_RS02765	SATW20_RS02880	EP20_RS02380	ASU36_RS14065	ADL71_RS09585	V676_RS14140	ERS140248_RS13095	ERS154949_RS12960	ERS140026_RS13070	ERS140254_RS12755	V694_RS15620	ERS140095_RS12285	SAMSHR1132_RS02215	AC742_RS06705	A4U95_05385	A4R30_09845	A4R31_07270	A4R32_10965	A4R33_10635	ERS140147_RS11015	ERS140266_RS12825	ERS140239_RS12360	ERS140159_RS12875
Family0245	RSAU_RS02150	SA2981_RS02385	MS7_RS02500	KQ76_RS02190	CA347_RS02440	SAKOR_RS02315	SACOL_RS02675	RU53_RS02350	SAOV_RS02585	SAFDA_RS02205	ER16_RS02260	SAURJH1_RS02655	SAA6159_RS02265	ACH32_RS09610	SARLGA251_RS02230	M013TW_RS02295	HMPREF0769_RS02455	SAR_RS02425	NI36_RS02285	MW_RS02335	SA_RS02535	tmk	NWMN_RS02540	SAB_RS02305	AA961_RS02175	SAI4T8_RS02275	SAPIG_RS02770	SATW20_RS02885	EP20_RS02385	ASU36_RS14070	ADL71_RS09590	V676_RS14145	ERS140248_RS13100	ERS154949_RS12965	ERS140026_RS13065	ERS140254_RS12760	V694_RS15625	ERS140095_RS12290	SAMSHR1132_RS02220	AC742_RS06710	A4U95_05390	A4R30_09850	A4R31_07275	A4R32_10970	A4R33_10640	ERS140147_RS11010	ERS140266_RS12830	ERS140239_RS12355	ERS140159_RS12870
Family0246	RSAU_RS02155	SA2981_RS02390	MS7_RS02505	KQ76_RS02195	CA347_RS02445	SAKOR_RS02320	SACOL_RS02680	RU53_RS02355	SAOV_RS02590	SAFDA_RS02210	ER16_RS02265	SAURJH1_RS02660	SAA6159_RS02270	ACH32_RS09615	SARLGA251_RS02235	M013TW_RS02300	HMPREF0769_RS02450	SAR_RS02430	NI36_RS02290	MW_RS02340	SA_RS02540	SAOUHSC_00452	NWMN_RS02545	SAB_RS02310	AA961_RS02180	SAI4T8_RS02280	SAPIG_RS02775	SATW20_RS02890	EP20_RS02390	ASU36_RS14075	ADL71_RS09595	V676_RS14150	ERS140248_RS13105	ERS154949_RS12970	ERS140026_RS13060	ERS140254_RS12765	V694_RS15630	ERS140095_RS12295	SAMSHR1132_RS02225	AC742_RS06715	A4U95_05395	A4R30_09855	A4R31_07280	A4R32_10975	A4R33_10645	ERS140147_RS11005	ERS140266_RS12835	ERS140239_RS12350	ERS140159_RS12865
Family0247	RSAU_RS02165	SA2981_RS02400	MS7_RS02515	KQ76_RS02205	CA347_RS02455	SAKOR_RS02330	SACOL_RS02690	RU53_RS02365	SAOV_RS02600	SAFDA_RS02220	ER16_RS02275	SAURJH1_RS02670	SAA6159_RS02280	ACH32_RS09625	SARLGA251_RS02245	M013TW_RS02310	HMPREF0769_RS02440	SAR_RS02440	NI36_RS02300	MW_RS02350	SA_RS02550	SAOUHSC_00454	NWMN_RS02555	SAB_RS02320	AA961_RS02190	SAI4T8_RS02290	SAPIG_RS02785	SATW20_RS02900	EP20_RS02400	ASU36_RS14085	ADL71_RS09605	V676_RS14155	ERS140248_RS13115	ERS154949_RS12980	ERS140026_RS13050	ERS140254_RS12775	V694_RS15635	ERS140095_RS12305	SAMSHR1132_RS02235	AC742_RS06725	A4U95_05400	A4R30_09860	A4R31_07285	A4R32_10980	A4R33_10650	ERS140147_RS10995	ERS140266_RS12845	ERS140239_RS12340	ERS140159_RS12855
Family0248	RSAU_RS02170	SA2981_RS02405	MS7_RS02520	KQ76_RS02210	CA347_RS02460	SAKOR_RS02335	SACOL_RS02695	RU53_RS02370	SAOV_RS02605	SAFDA_RS02225	ER16_RS02280	SAURJH1_RS02675	SAA6159_RS02285	ACH32_RS09630	SARLGA251_RS02250	M013TW_RS02315	HMPREF0769_RS02435	SAR_RS02445	NI36_RS02305	MW_RS02355	SA_RS02555	SAOUHSC_00455	NWMN_RS02560	SAB_RS02325	AA961_RS02195	SAI4T8_RS02295	SAPIG_RS02790	SATW20_RS02905	EP20_RS02405	ASU36_RS14090	ADL71_RS09610	V676_RS14160	ERS140248_RS13120	ERS154949_RS12985	ERS140026_RS13045	ERS140254_RS12780	V694_RS15640	ERS140095_RS12310	SAMSHR1132_RS02240	AC742_RS06730	A4U95_05405	A4R30_09865	A4R31_07290	A4R32_10985	A4R33_10655	ERS140147_RS10990	ERS140266_RS12850	ERS140239_RS12335	ERS140159_RS12850
Family0249	RSAU_RS02175	SA2981_RS02410	MS7_RS02525	KQ76_RS02215	CA347_RS02465	SAKOR_RS02340	SACOL_RS02700	RU53_RS02375	SAOV_RS02610	SAFDA_RS02230	ER16_RS02285	SAURJH1_RS02680	SAA6159_RS02290	ACH32_RS09635	SARLGA251_RS02255	M013TW_RS02320	HMPREF0769_RS02430	SAR_RS02450	NI36_RS02310	MW_RS02360	SA_RS02560	SAOUHSC_00456	NWMN_RS02565	SAB_RS02330	AA961_RS02200	SAI4T8_RS02300	SAPIG_RS02795	SATW20_RS02910	EP20_RS02410	ASU36_RS14095	ADL71_RS09615	V676_RS14165	ERS140248_RS13125	ERS154949_RS12990	ERS140026_RS13040	ERS140254_RS12785	V694_RS15645	ERS140095_RS12315	SAMSHR1132_RS02245	AC742_RS06735	A4U95_05410	A4R30_09870	A4R31_07295	A4R32_10990	A4R33_10660	ERS140147_RS10985	ERS140266_RS12855	ERS140239_RS12330	ERS140159_RS12845
Family0250	RSAU_RS02180	SA2981_RS02415	MS7_RS02530	KQ76_RS02220	CA347_RS02470	SAKOR_RS02345	SACOL_RS02705	RU53_RS02380	SAOV_RS02615	SAFDA_RS02235	ER16_RS02290	SAURJH1_RS02685	SAA6159_RS02295	ACH32_RS09640	SARLGA251_RS02260	M013TW_RS02325	HMPREF0769_RS02425	SAR_RS02455	NI36_RS02315	MW_RS02365	SA_RS02565	SAOUHSC_00457	NWMN_RS02570	SAB_RS02335	AA961_RS02205	SAI4T8_RS02305	SAPIG_RS02800	SATW20_RS02915	EP20_RS02415	ASU36_RS14100	ADL71_RS09620	V676_RS14170	ERS140248_RS13130	ERS154949_RS12995	ERS140026_RS13035	ERS140254_RS12790	V694_RS15650	ERS140095_RS12320	SAMSHR1132_RS02250	AC742_RS06740	A4U95_05415	A4R30_09875	A4R31_07300	A4R32_10995	A4R33_10665	ERS140147_RS10980	ERS140266_RS12860	ERS140239_RS12325	ERS140159_RS12840
Family0251	RSAU_RS02185	SA2981_RS02420	MS7_RS02535	KQ76_RS02225	CA347_RS02475	SAKOR_RS02350	SACOL_RS02710	RU53_RS02385	SAOV_RS02620	SAFDA_RS02240	ER16_RS02295	SAURJH1_RS02690	SAA6159_RS02300	ACH32_RS09645	SARLGA251_RS02265	M013TW_RS02330	HMPREF0769_RS02420	SAR_RS02460	NI36_RS02320	MW_RS02370	SA_RS02570	SAOUHSC_00458	NWMN_RS02575	SAB_RS02340	AA961_RS02210	SAI4T8_RS02310	SAPIG_RS02805	SATW20_RS02920	EP20_RS02420	ASU36_RS14105	ADL71_RS09625	V676_RS14175	ERS140248_RS13135	ERS154949_RS13000	ERS140026_RS13030	ERS140254_RS12795	V694_RS15655	ERS140095_RS12325	SAMSHR1132_RS02255	AC742_RS06745	A4U95_05420	A4R30_09880	A4R31_07305	A4R32_11000	A4R33_10670	ERS140147_RS10975	ERS140266_RS12865	ERS140239_RS12320	ERS140159_RS12835
Family0252	RSAU_RS02190	SA2981_RS02425	MS7_RS02540	KQ76_RS02230	CA347_RS02480	SAKOR_RS02355	SACOL_RS02715	RU53_RS02390	SAOV_RS02625	SAFDA_RS02245	ER16_RS02300	SAURJH1_RS02695	SAA6159_RS02305	ACH32_RS09650	SARLGA251_RS02270	M013TW_RS02335	HMPREF0769_RS02415	SAR_RS02465	NI36_RS02325	MW_RS02375	SA_RS02575	SAOUHSC_00459	NWMN_RS02580	SAB_RS02345	AA961_RS02215	SAI4T8_RS02315	SAPIG_RS02810	SATW20_RS02925	EP20_RS02425	ASU36_RS14110	ADL71_RS09630	V676_RS14180	ERS140248_RS13140	ERS154949_RS13005	ERS140026_RS13025	ERS140254_RS12800	V694_RS15660	ERS140095_RS12330	SAMSHR1132_RS02260	AC742_RS06750	A4U95_05425	A4R30_09885	A4R31_07310	A4R32_11005	A4R33_10675	ERS140147_RS10970	ERS140266_RS12870	ERS140239_RS12315	ERS140159_RS12830
Family0253	RSAU_RS02200	SA2981_RS02435	MS7_RS02550	KQ76_RS02240	CA347_RS02490	SAKOR_RS02365	SACOL_RS02725	RU53_RS02400	SAOV_RS02635	SAFDA_RS02255	ER16_RS02310	SAURJH1_RS02705	SAA6159_RS02315	ACH32_RS09660	SARLGA251_RS02280	M013TW_RS02345	HMPREF0769_RS02405	SAR_RS02475	NI36_RS02335	MW_RS02385	SA_RS02585	SAOUHSC_00461	NWMN_RS02590	SAB_RS02355	AA961_RS02225	SAI4T8_RS02325	SAPIG_RS02820	SATW20_RS02935	EP20_RS02435	ASU36_RS14120	ADL71_RS09640	V676_RS14190	ERS140248_RS13150	ERS154949_RS13015	ERS140026_RS13015	ERS140254_RS12810	V694_RS15670	ERS140095_RS12340	SAMSHR1132_RS02270	AC742_RS06760	A4U95_05435	A4R30_09895	A4R31_07320	A4R32_11015	A4R33_10685	ERS140147_RS10965	ERS140266_RS12880	ERS140239_RS12305	ERS140159_RS12825
Family0254	RSAU_RS02205	SA2981_RS02440	MS7_RS02555	KQ76_RS02245	CA347_RS02495	SAKOR_RS02370	SACOL_RS02730	RU53_RS02405	SAOV_RS02640	SAFDA_RS02260	ER16_RS02315	SAURJH1_RS02710	SAA6159_RS02320	ACH32_RS09665	SARLGA251_RS02285	M013TW_RS02350	HMPREF0769_RS02400	SAR_RS02480	NI36_RS02340	MW_RS02390	SA_RS02590	SAOUHSC_00462	NWMN_RS02595	SAB_RS02360	AA961_RS02230	SAI4T8_RS02330	SAPIG_RS02825	SATW20_RS02940	EP20_RS02440	ASU36_RS14125	ADL71_RS09645	V676_RS14195	ERS140248_RS13155	ERS154949_RS13020	ERS140026_RS13010	ERS140254_RS12815	V694_RS15675	ERS140095_RS12345	SAMSHR1132_RS02275	AC742_RS06765	A4U95_05440	A4R30_09900	A4R31_07325	A4R32_11020	A4R33_10690	ERS140147_RS10960	ERS140266_RS12885	ERS140239_RS12300	ERS140159_RS12820
Family0255	RSAU_RS02215	SA2981_RS02450	MS7_RS02565	KQ76_RS02255	CA347_RS02505	SAKOR_RS02380	SACOL_RS02740	RU53_RS02415	SAOV_RS02650	SAFDA_RS02270	ER16_RS02325	SAURJH1_RS02720	SAA6159_RS02330	ACH32_RS09675	SARLGA251_RS02295	M013TW_RS02360	HMPREF0769_RS02390	SAR_RS02490	NI36_RS02350	MW_RS02400	SA_RS02600	ksgA	NWMN_RS02605	SAB_RS02370	AA961_RS02240	SAI4T8_RS02340	SAPIG_RS02835	SATW20_RS02950	EP20_RS02450	ASU36_RS14135	ADL71_RS09655	V676_RS14205	ERS140248_RS13165	ERS154949_RS13030	ERS140026_RS13000	ERS140254_RS12825	V694_RS15685	ERS140095_RS12355	SAMSHR1132_RS02285	AC742_RS06775	A4U95_05450	A4R30_09910	A4R31_07335	A4R32_11030	A4R33_10700	ERS140147_RS10950	ERS140266_RS12895	ERS140239_RS12290	ERS140159_RS12810
Family0256	RSAU_RS02220	SA2981_RS02455	MS7_RS02570	KQ76_RS02260	CA347_RS02510	SAKOR_RS02385	SACOL_RS02745	RU53_RS02420	SAOV_RS02655	SAFDA_RS02275	ER16_RS02330	SAURJH1_RS02725	SAA6159_RS02335	ACH32_RS09680	SARLGA251_RS02300	M013TW_RS02365	HMPREF0769_RS02385	SAR_RS02495	NI36_RS02355	MW_RS02405	SA_RS02605	SAOUHSC_00465	NWMN_RS02610	SAB_RS02375	AA961_RS02245	SAI4T8_RS02345	SAPIG_RS02840	SATW20_RS02955	EP20_RS02455	ASU36_RS14140	ADL71_RS09660	V676_RS14210	ERS140248_RS13170	ERS154949_RS13035	ERS140026_RS12995	ERS140254_RS12830	V694_RS15690	ERS140095_RS12360	SAMSHR1132_RS02290	AC742_RS06780	A4U95_05455	A4R30_09915	A4R31_07340	A4R32_11035	A4R33_10705	ERS140147_RS10945	ERS140266_RS12900	ERS140239_RS12285	ERS140159_RS12805
Family0257	ipk	ipk	ipk	ipk	ipk	ipk	ipk	ipk	ipk	ipk	ipk	ipk	ipk	ipk	ipk	ipk	ipk	ipk	ipk	ipk	ipk	ipk	ipk	ipk	ipk	ipk	ipk	ipk	ipk	ipk	ipk	ipk	ipk	ipk	ipk	ipk	ipk	ipk	ipk	ipk	A4U95_05460	A4R30_09920	A4R31_07345	A4R32_11040	A4R33_10710	ipk	ipk	ipk	ipk
Family0258	RSAU_RS02230	SA2981_RS02465	MS7_RS02580	KQ76_RS02270	CA347_RS02520	SAKOR_RS02395	SACOL_RS02755	RU53_RS02430	SAOV_RS02665	SAFDA_RS02285	ER16_RS02340	SAURJH1_RS02735	SAA6159_RS02345	ACH32_RS09690	SARLGA251_RS02310	M013TW_RS02375	HMPREF0769_RS02375	SAR_RS02505	NI36_RS02365	MW_RS02415	SA_RS02615	SAOUHSC_00467	NWMN_RS02620	SAB_RS02385	AA961_RS02255	SAI4T8_RS02355	SAPIG_RS02850	SATW20_RS02965	EP20_RS02465	ASU36_RS14150	ADL71_RS09670	V676_RS14220	ERS140248_RS13180	ERS154949_RS13045	ERS140026_RS12985	ERS140254_RS12840	V694_RS15700	ERS140095_RS12370	SAMSHR1132_RS02300	AC742_RS06790	A4U95_05465	A4R30_09925	A4R31_07350	A4R32_11045	A4R33_10715	ERS140147_RS10935	ERS140266_RS12910	ERS140239_RS12275	ERS140159_RS12795
Family0259	RSAU_RS02235	SA2981_RS02470	MS7_RS02585	KQ76_RS02275	CA347_RS02525	SAKOR_RS02400	SACOL_RS02760	RU53_RS02435	SAOV_RS02670	SAFDA_RS02290	ER16_RS02345	SAURJH1_RS02740	SAA6159_RS02350	ACH32_RS09695	SARLGA251_RS02315	M013TW_RS02380	HMPREF0769_RS02370	SAR_RS02510	NI36_RS02370	MW_RS02420	SA_RS02620	SAOUHSC_00468	NWMN_RS02625	SAB_RS02390	AA961_RS02260	SAI4T8_RS02360	SAPIG_RS02855	SATW20_RS02970	EP20_RS02470	ASU36_RS14155	ADL71_RS09675	V676_RS14225	ERS140248_RS13185	ERS154949_RS13050	ERS140026_RS12980	ERS140254_RS12845	V694_RS15705	ERS140095_RS12375	SAMSHR1132_RS02305	AC742_RS06795	A4U95_05470	A4R30_09930	A4R31_07355	A4R32_11050	A4R33_10720	ERS140147_RS10930	ERS140266_RS12915	ERS140239_RS12270	ERS140159_RS12790
Family0260	glmU	glmU	glmU	glmU	glmU	glmU	glmU	glmU	glmU	glmU	glmU	glmU	glmU	glmU	glmU	glmU	glmU	glmU	glmU	glmU	glmU	glmU	glmU	glmU	glmU	glmU	glmU	glmU	glmU	glmU	glmU	glmU	glmU	glmU	glmU	glmU	glmU	glmU	glmU	glmU	A4U95_05485	A4R30_09945	A4R31_07370	A4R32_11065	A4R33_10735	glmU	glmU	glmU	glmU
Family0261	RSAU_RS02260	SA2981_RS02490	MS7_RS02605	KQ76_RS02295	CA347_RS02545	SAKOR_RS02420	SACOL_RS02780	RU53_RS02455	SAOV_RS02690	SAFDA_RS02310	ER16_RS02365	SAURJH1_RS02760	SAA6159_RS02370	ACH32_RS09715	SARLGA251_RS02335	M013TW_RS02405	HMPREF0769_RS02350	SAR_RS02530	NI36_RS02395	MW_RS02440	SA_RS02640	SAOUHSC_00472	NWMN_RS02645	SAB_RS02410	AA961_RS02280	SAI4T8_RS02380	SAPIG_RS02875	SATW20_RS02990	EP20_RS02490	ASU36_RS14175	ADL71_RS09695	V676_RS14240	ERS140248_RS13205	ERS154949_RS13070	ERS140026_RS12960	ERS140254_RS12865	V694_RS15720	ERS140095_RS12395	SAMSHR1132_RS02325	AC742_RS06815	A4U95_05490	A4R30_09950	A4R31_07375	A4R32_11070	A4R33_10740	ERS140147_RS10910	ERS140266_RS12935	ERS140239_RS12250	ERS140159_RS12765
Family0262	RSAU_RS02265	SA2981_RS02500	MS7_RS02615	KQ76_RS02305	CA347_RS02550	SAKOR_RS02430	SACOL_RS02790	RU53_RS02460	SAOV_RS02695	SAFDA_RS02320	ER16_RS02375	SAURJH1_RS02770	SAA6159_RS02375	ACH32_RS09720	SARLGA251_RS02340	M013TW_RS02410	HMPREF0769_RS02340	SAR_RS02540	NI36_RS02400	MW_RS02450	SA_RS02650	SAOUHSC_00474	NWMN_RS02655	SAB_RS02415	AA961_RS02290	SAI4T8_RS02390	SAPIG_RS02885	SATW20_RS03000	EP20_RS02500	ASU36_RS14180	ADL71_RS09700	V676_RS14245	ERS140248_RS13210	ERS154949_RS13075	ERS140026_RS12955	ERS140254_RS12870	V694_RS15725	ERS140095_RS12400	SAMSHR1132_RS02330	AC742_RS06820	A4U95_05495	A4R30_09955	A4R31_07380	A4R32_11075	A4R33_10745	ERS140147_RS10905	ERS140266_RS12940	ERS140239_RS12245	ERS140159_RS12760
Family0263	RSAU_RS02270	SA2981_RS02505	MS7_RS02620	KQ76_RS02310	CA347_RS02555	SAKOR_RS02435	SACOL_RS02795	RU53_RS02465	SAOV_RS02700	SAFDA_RS02325	ER16_RS02380	SAURJH1_RS02775	SAA6159_RS02380	ACH32_RS09725	SARLGA251_RS02345	M013TW_RS02415	HMPREF0769_RS02335	SAR_RS02545	NI36_RS02405	MW_RS02455	SA_RS02655	SAOUHSC_00475	NWMN_RS02660	SAB_RS02420	AA961_RS02295	SAI4T8_RS02395	SAPIG_RS02890	SATW20_RS03005	EP20_RS02505	ASU36_RS14185	ADL71_RS09705	V676_RS14250	ERS140248_RS13215	ERS154949_RS13080	ERS140026_RS12950	ERS140254_RS12875	V694_RS15730	ERS140095_RS12405	SAMSHR1132_RS02335	AC742_RS06825	A4U95_05500	A4R30_09960	A4R31_07385	A4R32_11080	A4R33_10750	ERS140147_RS10895	ERS140266_RS12950	ERS140239_RS12240	ERS140159_RS12745
Family0264	RSAU_RS02275	SA2981_RS02510	MS7_RS02625	KQ76_RS02315	CA347_RS02560	SAKOR_RS02440	SACOL_RS02800	RU53_RS02470	SAOV_RS02705	SAFDA_RS02330	ER16_RS02385	SAURJH1_RS02780	SAA6159_RS02385	ACH32_RS09730	SARLGA251_RS02350	M013TW_RS02420	HMPREF0769_RS02330	SAR_RS02550	NI36_RS02410	MW_RS02460	SA_RS02660	SAOUHSC_00477	NWMN_RS02665	SAB_RS02425	AA961_RS02300	SAI4T8_RS02400	SAPIG_RS02895	SATW20_RS03010	EP20_RS02510	ASU36_RS14190	ADL71_RS09710	V676_RS14255	ERS140248_RS13220	ERS154949_RS13085	ERS140026_RS12945	ERS140254_RS12880	V694_RS15735	ERS140095_RS12410	SAMSHR1132_RS02340	AC742_RS06830	A4U95_05505	A4R30_09965	A4R31_07390	A4R32_11085	A4R33_10755	ERS140147_RS10890	ERS140266_RS12955	ERS140239_RS12235	ERS140159_RS12740
Family0265	RSAU_RS02280	SA2981_RS02515	MS7_RS02630	KQ76_RS02320	CA347_RS02565	SAKOR_RS02445	SACOL_RS02805	RU53_RS02475	SAOV_RS02710	SAFDA_RS02335	ER16_RS02390	SAURJH1_RS02785	SAA6159_RS02390	ACH32_RS09735	SARLGA251_RS02355	M013TW_RS02425	HMPREF0769_RS02325	SAR_RS02555	NI36_RS02415	MW_RS02465	SA_RS02665	SAOUHSC_00479	NWMN_RS02670	SAB_RS02430	AA961_RS02305	SAI4T8_RS02405	SAPIG_RS02900	SATW20_RS03015	EP20_RS02515	ASU36_RS14195	ADL71_RS09715	V676_RS14260	ERS140248_RS13225	ERS154949_RS13090	ERS140026_RS12940	ERS140254_RS12885	V694_RS15740	ERS140095_RS12415	SAMSHR1132_RS02345	AC742_RS06835	A4U95_05510	A4R30_09970	A4R31_07395	A4R32_11090	A4R33_10760	ERS140147_RS10885	ERS140266_RS12960	ERS140239_RS12230	ERS140159_RS12735
Family0266	RSAU_RS02285	SA2981_RS02520	MS7_RS02635	KQ76_RS02325	CA347_RS02570	SAKOR_RS02450	SACOL_RS02810	RU53_RS02480	SAOV_RS02715	SAFDA_RS02340	ER16_RS02395	SAURJH1_RS02790	SAA6159_RS02395	ACH32_RS09740	SARLGA251_RS02360	M013TW_RS02430	HMPREF0769_RS02320	SAR_RS02560	NI36_RS02420	MW_RS02470	SA_RS02670	SAOUHSC_00480	NWMN_RS02675	SAB_RS02435	AA961_RS02310	SAI4T8_RS02410	SAPIG_RS02905	SATW20_RS03020	EP20_RS02520	ASU36_RS14200	ADL71_RS09720	V676_RS14265	ERS140248_RS13230	ERS154949_RS13095	ERS140026_RS12935	ERS140254_RS12890	V694_RS15745	ERS140095_RS12420	SAMSHR1132_RS02350	AC742_RS06840	A4U95_05515	A4R30_09975	A4R31_07400	A4R32_11095	A4R33_10765	ERS140147_RS10880	ERS140266_RS12965	ERS140239_RS12225	ERS140159_RS12730
Family0267	RSAU_RS02290	SA2981_RS02525	MS7_RS02640	KQ76_RS02330	CA347_RS02575	SAKOR_RS02455	SACOL_RS02815	RU53_RS02485	SAOV_RS02720	SAFDA_RS02345	ER16_RS02400	SAURJH1_RS02795	SAA6159_RS02400	ACH32_RS09745	SARLGA251_RS02365	M013TW_RS02435	HMPREF0769_RS02315	SAR_RS02565	NI36_RS02425	MW_RS02475	SA_RS02675	SAOUHSC_00481	NWMN_RS02680	SAB_RS02440	AA961_RS02315	SAI4T8_RS02415	SAPIG_RS02910	SATW20_RS03025	EP20_RS02525	ASU36_RS14205	ADL71_RS09725	V676_RS14270	ERS140248_RS13235	ERS154949_RS13100	ERS140026_RS12930	ERS140254_RS12895	V694_RS15750	ERS140095_RS12425	SAMSHR1132_RS02355	AC742_RS06845	A4U95_05520	A4R30_09980	A4R31_07405	A4R32_11100	A4R33_10770	ERS140147_RS10875	ERS140266_RS12970	ERS140239_RS12220	ERS140159_RS12725
Family0268	RSAU_RS02295	SA2981_RS02530	MS7_RS02645	KQ76_RS02335	CA347_RS02580	SAKOR_RS02460	SACOL_RS02820	RU53_RS02490	SAOV_RS02725	SAFDA_RS02350	ER16_RS02405	SAURJH1_RS02800	SAA6159_RS02405	ACH32_RS09750	SARLGA251_RS02370	M013TW_RS02440	HMPREF0769_RS02310	SAR_RS02570	NI36_RS02430	MW_RS02480	SA_RS02680	SAOUHSC_00482	NWMN_RS02685	SAB_RS02445	AA961_RS02320	SAI4T8_RS02420	SAPIG_RS02915	SATW20_RS03030	EP20_RS02530	ASU36_RS14210	ADL71_RS09730	V676_RS14275	ERS140248_RS13240	ERS154949_RS13105	ERS140026_RS12925	ERS140254_RS12900	V694_RS15755	ERS140095_RS12430	SAMSHR1132_RS02360	AC742_RS06850	A4U95_05525	A4R30_09985	A4R31_07410	A4R32_11105	A4R33_10775	ERS140147_RS10870	ERS140266_RS12975	ERS140239_RS12215	ERS140159_RS12720
Family0269	RSAU_RS02300	SA2981_RS02535	MS7_RS02650	KQ76_RS02340	CA347_RS02585	SAKOR_RS02465	SACOL_RS02825	RU53_RS02495	SAOV_RS02730	SAFDA_RS02355	ER16_RS02410	SAURJH1_RS02805	SAA6159_RS02410	ACH32_RS09755	SARLGA251_RS02375	M013TW_RS02445	HMPREF0769_RS02305	SAR_RS02575	NI36_RS02435	MW_RS02485	SA_RS02685	SAOUHSC_00483	NWMN_RS02690	SAB_RS02450	AA961_RS02325	SAI4T8_RS02425	SAPIG_RS02920	SATW20_RS03035	EP20_RS02535	ASU36_RS14215	ADL71_RS09735	V676_RS14280	ERS140248_RS13245	ERS154949_RS13110	ERS140026_RS12920	ERS140254_RS12905	V694_RS15760	ERS140095_RS12435	SAMSHR1132_RS02365	AC742_RS06855	A4U95_05530	A4R30_09990	A4R31_07415	A4R32_11110	A4R33_10780	ERS140147_RS10865	ERS140266_RS12980	ERS140239_RS12210	ERS140159_RS12715
Family0270	RSAU_RS02305	SA2981_RS02540	MS7_RS02655	KQ76_RS02345	CA347_RS02590	SAKOR_RS02470	SACOL_RS02830	RU53_RS02500	SAOV_RS02735	SAFDA_RS02360	ER16_RS02415	SAURJH1_RS02810	SAA6159_RS02415	ACH32_RS09760	SARLGA251_RS02380	M013TW_RS02450	HMPREF0769_RS02300	SAR_RS02580	NI36_RS02440	MW_RS02490	SA_RS02690	SAOUHSC_00484	NWMN_RS02695	SAB_RS02455	AA961_RS02330	SAI4T8_RS02430	SAPIG_RS02925	SATW20_RS03040	EP20_RS02540	ASU36_RS14220	ADL71_RS09740	V676_RS14285	ERS140248_RS13250	ERS154949_RS13115	ERS140026_RS12915	ERS140254_RS12910	V694_RS15765	ERS140095_RS12440	SAMSHR1132_RS02370	AC742_RS06860	A4U95_05535	A4R30_09995	A4R31_07420	A4R32_11115	A4R33_10785	ERS140147_RS10860	ERS140266_RS12985	ERS140239_RS12205	ERS140159_RS12710
Family0271	RSAU_RS02310	SA2981_RS02545	MS7_RS02660	KQ76_RS02350	CA347_RS02595	SAKOR_RS02475	SACOL_RS02835	RU53_RS02505	SAOV_RS02740	SAFDA_RS02365	ER16_RS02420	SAURJH1_RS02815	SAA6159_RS02420	ACH32_RS09765	SARLGA251_RS02385	M013TW_RS02455	HMPREF0769_RS02295	SAR_RS02585	NI36_RS02445	MW_RS02495	SA_RS02695	SAOUHSC_00485	NWMN_RS02700	SAB_RS02460	AA961_RS02335	SAI4T8_RS02435	SAPIG_RS02930	SATW20_RS03045	EP20_RS02545	ASU36_RS14225	ADL71_RS09745	V676_RS14290	ERS140248_RS13255	ERS154949_RS13120	ERS140026_RS12910	ERS140254_RS12915	V694_RS15770	ERS140095_RS12445	SAMSHR1132_RS02375	AC742_RS06865	A4U95_05540	A4R30_10000	A4R31_07425	A4R32_11120	A4R33_10790	ERS140147_RS10855	ERS140266_RS12990	ERS140239_RS12200	ERS140159_RS12705
Family0272	RSAU_RS02315	SA2981_RS02550	MS7_RS02665	KQ76_RS02355	CA347_RS02600	SAKOR_RS02480	SACOL_RS02840	RU53_RS02510	SAOV_RS02745	SAFDA_RS02370	ER16_RS02425	SAURJH1_RS02820	SAA6159_RS02425	ACH32_RS09770	SARLGA251_RS02390	M013TW_RS02460	HMPREF0769_RS02290	SAR_RS02590	NI36_RS02450	MW_RS02500	SA_RS02700	SAOUHSC_00486	NWMN_RS02705	SAB_RS02465	AA961_RS02340	SAI4T8_RS02440	SAPIG_RS02935	SATW20_RS03050	EP20_RS02550	ASU36_RS14230	ADL71_RS09750	V676_RS14295	ERS140248_RS13260	ERS154949_RS13125	ERS140026_RS12905	ERS140254_RS12920	V694_RS15775	ERS140095_RS12450	SAMSHR1132_RS02380	AC742_RS06870	A4U95_05545	A4R30_10005	A4R31_07430	A4R32_11125	A4R33_10795	ERS140147_RS10850	ERS140266_RS12995	ERS140239_RS12195	ERS140159_RS12700
Family0273	RSAU_RS02320	SA2981_RS02555	MS7_RS02670	KQ76_RS02360	CA347_RS02605	SAKOR_RS02485	SACOL_RS02845	RU53_RS02515	SAOV_RS02750	SAFDA_RS02375	ER16_RS02430	SAURJH1_RS02825	SAA6159_RS02430	ACH32_RS09775	SARLGA251_RS02395	M013TW_RS02465	HMPREF0769_RS02285	SAR_RS02595	NI36_RS02455	MW_RS02505	SA_RS02705	hslO	NWMN_RS02710	SAB_RS02475	AA961_RS02345	SAI4T8_RS02445	SAPIG_RS02940	SATW20_RS03055	EP20_RS02555	ASU36_RS14235	ADL71_RS09755	V676_RS14300	ERS140248_RS13265	ERS154949_RS13130	ERS140026_RS12900	ERS140254_RS12925	V694_RS15780	ERS140095_RS12455	SAMSHR1132_RS02385	AC742_RS06875	A4U95_05550	A4R30_10010	A4R31_07435	A4R32_11130	A4R33_10800	ERS140147_RS10845	ERS140266_RS13000	ERS140239_RS12190	ERS140159_RS12695
Family0274	RSAU_RS02325	SA2981_RS02560	MS7_RS02675	KQ76_RS02365	CA347_RS02610	SAKOR_RS02490	SACOL_RS02850	RU53_RS02520	SAOV_RS02755	SAFDA_RS02380	ER16_RS02435	SAURJH1_RS02830	SAA6159_RS02435	ACH32_RS09780	SARLGA251_RS02400	M013TW_RS02470	HMPREF0769_RS02280	SAR_RS02600	NI36_RS02460	MW_RS02510	SA_RS02710	SAOUHSC_00488	NWMN_RS02715	SAB_RS02480	AA961_RS02350	SAI4T8_RS02450	SAPIG_RS02945	SATW20_RS03060	EP20_RS02560	ASU36_RS14240	ADL71_RS09760	V676_RS14305	ERS140248_RS13270	ERS154949_RS13135	ERS140026_RS12895	ERS140254_RS12930	V694_RS15785	ERS140095_RS12460	SAMSHR1132_RS02390	AC742_RS06880	A4U95_05555	A4R30_10015	A4R31_07440	A4R32_11135	A4R33_10805	ERS140147_RS10840	ERS140266_RS13005	ERS140239_RS12185	ERS140159_RS12690
Family0275	RSAU_RS02330	SA2981_RS02565	MS7_RS02680	KQ76_RS02370	CA347_RS02615	SAKOR_RS02495	SACOL_RS02855	RU53_RS02525	SAOV_RS02760	SAFDA_RS02385	ER16_RS02440	SAURJH1_RS02835	SAA6159_RS02440	ACH32_RS09785	SARLGA251_RS02405	M013TW_RS02475	HMPREF0769_RS02275	SAR_RS02605	NI36_RS02465	MW_RS02515	SA_RS02715	SAOUHSC_00489	NWMN_RS02720	SAB_RS02485	AA961_RS02355	SAI4T8_RS02455	SAPIG_RS02950	SATW20_RS03065	EP20_RS02565	ASU36_RS14245	ADL71_RS09765	V676_RS14310	ERS140248_RS13275	ERS154949_RS13140	ERS140026_RS12890	ERS140254_RS12935	V694_RS15790	ERS140095_RS12465	SAMSHR1132_RS02395	AC742_RS06885	A4U95_05560	A4R30_10020	A4R31_07445	A4R32_11140	A4R33_10810	ERS140147_RS10835	ERS140266_RS13010	ERS140239_RS12180	ERS140159_RS12685
Family0276	RSAU_RS02335	SA2981_RS02570	MS7_RS02685	KQ76_RS02375	CA347_RS02620	SAKOR_RS02500	SACOL_RS02860	RU53_RS02530	SAOV_RS02765	SAFDA_RS02390	ER16_RS02445	SAURJH1_RS02840	SAA6159_RS02445	ACH32_RS09790	SARLGA251_RS02410	M013TW_RS02480	HMPREF0769_RS02270	SAR_RS02610	NI36_RS02470	MW_RS02520	SA_RS02720	SAOUHSC_00490	NWMN_RS02725	SAB_RS02490	AA961_RS02360	SAI4T8_RS02460	SAPIG_RS02955	SATW20_RS03070	EP20_RS02570	ASU36_RS14250	ADL71_RS09770	V676_RS14315	ERS140248_RS13280	ERS154949_RS13145	ERS140026_RS12885	ERS140254_RS12940	V694_RS15795	ERS140095_RS12470	SAMSHR1132_RS02400	AC742_RS06890	A4U95_05565	A4R30_10025	A4R31_07450	A4R32_11145	A4R33_10815	ERS140147_RS10830	ERS140266_RS13015	ERS140239_RS12175	ERS140159_RS12680
Family0277	RSAU_RS02340	SA2981_RS02575	MS7_RS02690	KQ76_RS02380	CA347_RS02625	SAKOR_RS02505	SACOL_RS02865	RU53_RS02535	SAOV_RS02770	SAFDA_RS02395	ER16_RS02450	SAURJH1_RS02845	SAA6159_RS02450	ACH32_RS09795	SARLGA251_RS02415	M013TW_RS02485	HMPREF0769_RS02265	SAR_RS02615	NI36_RS02475	MW_RS02525	SA_RS02725	SAOUHSC_00491	NWMN_RS02730	SAB_RS02495	AA961_RS02365	SAI4T8_RS02465	SAPIG_RS02960	SATW20_RS03075	EP20_RS02575	ASU36_RS14255	ADL71_RS09775	V676_RS14320	ERS140248_RS13285	ERS154949_RS13150	ERS140026_RS12880	ERS140254_RS12945	V694_RS15800	ERS140095_RS12475	SAMSHR1132_RS02405	AC742_RS06895	A4U95_05570	A4R30_10030	A4R31_07455	A4R32_11150	A4R33_10820	ERS140147_RS10825	ERS140266_RS13020	ERS140239_RS12170	ERS140159_RS12675
Family0278	RSAU_RS02350	SA2981_RS02585	MS7_RS02700	KQ76_RS02390	CA347_RS02635	SAKOR_RS02515	SACOL_RS02875	RU53_RS02545	SAOV_RS02780	SAFDA_RS02405	ER16_RS02460	SAURJH1_RS02855	SAA6159_RS02460	ACH32_RS09805	SARLGA251_RS02425	M013TW_RS02495	HMPREF0769_RS02255	SAR_RS02625	NI36_RS02485	MW_RS02535	SA_RS02735	lysS	NWMN_RS02740	SAB_RS02505	AA961_RS02375	SAI4T8_RS02475	SAPIG_RS02970	SATW20_RS03085	EP20_RS02585	ASU36_RS14265	ADL71_RS09780	V676_RS14325	ERS140248_RS13290	ERS154949_RS13155	ERS140026_RS12875	ERS140254_RS12950	V694_RS15805	ERS140095_RS12480	SAMSHR1132_RS02410	AC742_RS06900	A4U95_05575	A4R30_10035	A4R31_07460	A4R32_11155	A4R33_10825	ERS140147_RS10815	ERS140266_RS13030	ERS140239_RS12160	ERS140159_RS12665
Family0279	RSAU_RS02415	SA2981_RS02655	MS7_RS02765	KQ76_RS02475	CA347_RS02700	SAKOR_RS02580	SACOL_RS02925	RU53_RS02630	SAOV_RS02845	SAFDA_RS02490	ER16_RS02545	SAURJH1_RS02940	SAA6159_RS02525	ACH32_RS09890	SARLGA251_RS02510	M013TW_RS02560	HMPREF0769_RS02205	SAR_RS02705	NI36_RS02570	MW_RS02620	SA_RS02805	SAOUHSC_00497	NWMN_RS02810	SAB_RS02585	AA961_RS02460	SAI4T8_RS02545	SAPIG_RS03055	SATW20_RS03155	EP20_RS02670	ASU36_RS00005	ADL71_RS06190	V676_RS12970	ERS140248_RS04330	ERS154949_RS00010	ERS140026_RS10010	ERS140254_RS00005	V694_RS14960	ERS140095_RS10295	SAMSHR1132_RS02475	AC742_RS06915	A4U95_02925	A4R30_07850	A4R31_04865	A4R32_09375	A4R33_09975	ERS140147_RS13430	ERS140266_RS07455	ERS140239_RS02410	ERS140159_RS06640
Family0280	RSAU_RS02425	SA2981_RS02665	MS7_RS02775	KQ76_RS02485	CA347_RS02710	SAKOR_RS02590	SACOL_RS02935	RU53_RS02640	SAOV_RS02855	SAFDA_RS02500	ER16_RS02555	SAURJH1_RS02950	SAA6159_RS02535	ACH32_RS09900	SARLGA251_RS02520	M013TW_RS02570	HMPREF0769_RS02195	SAR_RS02715	NI36_RS02580	MW_RS02630	SA_RS02815	SAOUHSC_00500	NWMN_RS02820	SAB_RS02595	AA961_RS02470	SAI4T8_RS02555	SAPIG_RS03065	SATW20_RS03165	EP20_RS02680	ASU36_RS00015	ADL71_RS06180	V676_RS12980	ERS140248_RS04320	ERS154949_RS00020	ERS140026_RS10020	ERS140254_RS00015	V694_RS14970	ERS140095_RS10285	SAMSHR1132_RS02485	AC742_RS06925	A4U95_02935	A4R30_07860	A4R31_04875	A4R32_09385	A4R33_09985	ERS140147_RS13440	ERS140266_RS07445	ERS140239_RS02400	ERS140159_RS06650
Family0281	RSAU_RS02430	SA2981_RS02670	MS7_RS02780	KQ76_RS02495	CA347_RS02715	SAKOR_RS02595	SACOL_RS02940	RU53_RS02645	SAOV_RS02860	SAFDA_RS02505	ER16_RS02560	SAURJH1_RS02955	SAA6159_RS02540	ACH32_RS09905	SARLGA251_RS02525	M013TW_RS02575	HMPREF0769_RS02185	SAR_RS02725	NI36_RS02585	MW_RS02635	SA_RS02820	SAOUHSC_00501	NWMN_RS02825	SAB_RS02600	AA961_RS02475	SAI4T8_RS02560	SAPIG_RS03070	SATW20_RS03170	EP20_RS02685	ASU36_RS00020	ADL71_RS06175	V676_RS12985	ERS140248_RS04315	ERS154949_RS00025	ERS140026_RS10025	ERS140254_RS00020	V694_RS14975	ERS140095_RS10280	SAMSHR1132_RS02490	AC742_RS06930	A4U95_02940	A4R30_07865	A4R31_04880	A4R32_09390	A4R33_09990	ERS140147_RS13445	ERS140266_RS07440	ERS140239_RS02395	ERS140159_RS06655
Family0282	RSAU_RS02435	SA2981_RS02675	MS7_RS02785	KQ76_RS02500	CA347_RS02720	SAKOR_RS02600	SACOL_RS02945	RU53_RS02650	SAOV_RS02865	SAFDA_RS02510	ER16_RS02565	SAURJH1_RS02960	SAA6159_RS02545	ACH32_RS09910	SARLGA251_RS02530	M013TW_RS02580	HMPREF0769_RS02180	SAR_RS02730	NI36_RS02590	MW_RS02640	SA_RS02825	SAOUHSC_00502	NWMN_RS02830	SAB_RS02605	AA961_RS02480	SAI4T8_RS02565	SAPIG_RS03075	SATW20_RS03175	EP20_RS02690	ASU36_RS00025	ADL71_RS06170	V676_RS12990	ERS140248_RS04310	ERS154949_RS00030	ERS140026_RS10030	ERS140254_RS00025	V694_RS14980	ERS140095_RS10275	SAMSHR1132_RS02495	AC742_RS06935	A4U95_02945	A4R30_07870	A4R31_04885	A4R32_09395	A4R33_09995	ERS140147_RS13450	ERS140266_RS07435	ERS140239_RS02390	ERS140159_RS06660
Family0283	RSAU_RS02440	SA2981_RS02680	MS7_RS02790	KQ76_RS02505	CA347_RS02725	SAKOR_RS02605	SACOL_RS02950	RU53_RS02655	SAOV_RS02870	SAFDA_RS02515	ER16_RS02570	SAURJH1_RS02965	SAA6159_RS02550	ACH32_RS09915	SARLGA251_RS02535	M013TW_RS02585	HMPREF0769_RS02175	SAR_RS02735	NI36_RS02595	MW_RS02645	SA_RS02830	SAOUHSC_00503	NWMN_RS02835	SAB_RS02610	AA961_RS02485	SAI4T8_RS02570	SAPIG_RS03080	SATW20_RS03180	EP20_RS02695	ASU36_RS00030	ADL71_RS06165	V676_RS12995	ERS140248_RS04305	ERS154949_RS00035	ERS140026_RS10035	ERS140254_RS00030	V694_RS14985	ERS140095_RS10270	SAMSHR1132_RS02500	AC742_RS06940	A4U95_02950	A4R30_07875	A4R31_04890	A4R32_09400	A4R33_10000	ERS140147_RS13455	ERS140266_RS07430	ERS140239_RS02385	ERS140159_RS06665
Family0284	RSAU_RS02445	SA2981_RS02685	MS7_RS02795	KQ76_RS02510	CA347_RS02730	SAKOR_RS02610	SACOL_RS02955	RU53_RS02660	SAOV_RS02875	SAFDA_RS02520	ER16_RS02575	SAURJH1_RS02970	SAA6159_RS02555	ACH32_RS09920	SARLGA251_RS02540	M013TW_RS02590	HMPREF0769_RS02170	SAR_RS02740	NI36_RS02600	MW_RS02650	SA_RS02835	SAOUHSC_00504	NWMN_RS02840	SAB_RS02615	AA961_RS02490	SAI4T8_RS02575	SAPIG_RS03085	SATW20_RS03185	EP20_RS02700	ASU36_RS00035	ADL71_RS06160	V676_RS13000	ERS140248_RS04300	ERS154949_RS00040	ERS140026_RS10040	ERS140254_RS00035	V694_RS14990	ERS140095_RS10265	SAMSHR1132_RS02505	AC742_RS06945	A4U95_02955	A4R30_07880	A4R31_04895	A4R32_09405	A4R33_10005	ERS140147_RS13460	ERS140266_RS07425	ERS140239_RS02380	ERS140159_RS06670
Family0285	RSAU_RS02460	SA2981_RS02700	MS7_RS02810	KQ76_RS02525	CA347_RS02745	SAKOR_RS02625	SACOL_RS02970	RU53_RS02675	SAOV_RS02890	SAFDA_RS02535	ER16_RS02590	SAURJH1_RS02985	SAA6159_RS02570	ACH32_RS09935	SARLGA251_RS02555	M013TW_RS02605	HMPREF0769_RS02155	SAR_RS02755	NI36_RS02615	MW_RS02665	SA_RS02850	SAOUHSC_00507	NWMN_RS02855	SAB_RS02630	AA961_RS02505	SAI4T8_RS02590	SAPIG_RS03100	SATW20_RS03200	EP20_RS02715	ASU36_RS00050	ADL71_RS06150	V676_RS13010	ERS140248_RS04290	ERS154949_RS00050	ERS140026_RS10050	ERS140254_RS00045	V694_RS15000	ERS140095_RS10255	SAMSHR1132_RS02515	AC742_RS06955	A4U95_02965	A4R30_07890	A4R31_04905	A4R32_09415	A4R33_10015	ERS140147_RS12850	ERS140266_RS07415	ERS140239_RS02370	ERS140159_RS06680
Family0286	RSAU_RS02465	SA2981_RS02705	MS7_RS02815	KQ76_RS02530	CA347_RS02750	SAKOR_RS02630	SACOL_RS02975	RU53_RS02680	SAOV_RS02895	SAFDA_RS02540	ER16_RS02595	SAURJH1_RS02990	SAA6159_RS02575	ACH32_RS09940	SARLGA251_RS02560	M013TW_RS02610	HMPREF0769_RS02150	SAR_RS02760	NI36_RS02620	MW_RS02670	SA_RS02855	SAOUHSC_00508	NWMN_RS02860	SAB_RS02635	AA961_RS02510	SAI4T8_RS02595	SAPIG_RS03105	SATW20_RS03205	EP20_RS02720	ASU36_RS00055	ADL71_RS06145	V676_RS13015	ERS140248_RS04285	ERS154949_RS00055	ERS140026_RS10055	ERS140254_RS00050	V694_RS15005	ERS140095_RS10250	SAMSHR1132_RS02520	AC742_RS06960	A4U95_02970	A4R30_07895	A4R31_04910	A4R32_09420	A4R33_10020	ERS140147_RS12855	ERS140266_RS07410	ERS140239_RS02365	ERS140159_RS06685
Family0287	RSAU_RS02470	SA2981_RS02710	MS7_RS02820	KQ76_RS02535	CA347_RS02755	SAKOR_RS02635	SACOL_RS02980	RU53_RS02685	SAOV_RS02900	SAFDA_RS02545	ER16_RS02600	SAURJH1_RS02995	SAA6159_RS02580	ACH32_RS09945	SARLGA251_RS02565	M013TW_RS02615	HMPREF0769_RS02145	SAR_RS02765	NI36_RS02625	MW_RS02675	SA_RS02860	gltX	NWMN_RS02865	SAB_RS02640	AA961_RS02515	SAI4T8_RS02600	SAPIG_RS03110	SATW20_RS03210	EP20_RS02725	ASU36_RS00060	ADL71_RS06140	V676_RS13020	ERS140248_RS04280	ERS154949_RS00060	ERS140026_RS10060	ERS140254_RS00055	V694_RS15010	ERS140095_RS10245	SAMSHR1132_RS02525	AC742_RS06965	A4U95_02975	A4R30_07900	A4R31_04915	A4R32_09425	A4R33_10025	ERS140147_RS12860	ERS140266_RS07405	ERS140239_RS02360	ERS140159_RS06690
Family0288	RSAU_RS02475	SA2981_RS02715	MS7_RS02825	KQ76_RS02540	CA347_RS02760	SAKOR_RS02640	SACOL_RS02985	RU53_RS02690	SAOV_RS02905	SAFDA_RS02550	ER16_RS02605	SAURJH1_RS03000	SAA6159_RS02585	ACH32_RS09950	SARLGA251_RS02570	M013TW_RS02620	HMPREF0769_RS02140	SAR_RS02770	NI36_RS02630	MW_RS02680	SA_RS02865	SAOUHSC_00510	NWMN_RS02870	SAB_RS02645	AA961_RS02520	SAI4T8_RS02605	SAPIG_RS03115	SATW20_RS03215	EP20_RS02730	ASU36_RS00065	ADL71_RS06135	V676_RS13025	ERS140248_RS04275	ERS154949_RS00065	ERS140026_RS10065	ERS140254_RS00060	V694_RS15015	ERS140095_RS10240	SAMSHR1132_RS02530	AC742_RS06970	A4U95_02980	A4R30_07905	A4R31_04920	A4R32_09430	A4R33_10030	ERS140147_RS12865	ERS140266_RS07400	ERS140239_RS02355	ERS140159_RS06695
Family0289	RSAU_RS02480	SA2981_RS02720	MS7_RS02830	KQ76_RS02545	CA347_RS02765	SAKOR_RS02645	SACOL_RS02990	RU53_RS02695	SAOV_RS02910	SAFDA_RS02555	ER16_RS02610	SAURJH1_RS03005	SAA6159_RS02590	ACH32_RS09955	SARLGA251_RS02575	M013TW_RS02625	HMPREF0769_RS02135	SAR_RS02775	NI36_RS02635	MW_RS02685	SA_RS02870	cysS	NWMN_RS02875	SAB_RS02650	AA961_RS02525	SAI4T8_RS02610	SAPIG_RS03120	SATW20_RS03220	EP20_RS02735	ASU36_RS00070	ADL71_RS06130	V676_RS13030	ERS140248_RS04270	ERS154949_RS00070	ERS140026_RS10070	ERS140254_RS00065	V694_RS15020	ERS140095_RS10235	SAMSHR1132_RS02535	AC742_RS06975	A4U95_02985	A4R30_07910	A4R31_04925	A4R32_09435	A4R33_10035	ERS140147_RS12870	ERS140266_RS07395	ERS140239_RS02350	ERS140159_RS06700
Family0290	RSAU_RS02485	SA2981_RS02725	MS7_RS02835	KQ76_RS02550	CA347_RS02770	SAKOR_RS02650	SACOL_RS02995	RU53_RS02700	SAOV_RS02915	SAFDA_RS02560	ER16_RS02615	SAURJH1_RS03010	SAA6159_RS02595	ACH32_RS09960	SARLGA251_RS02580	M013TW_RS02630	HMPREF0769_RS02130	SAR_RS02780	NI36_RS02640	MW_RS02690	SA_RS02875	SAOUHSC_00512	NWMN_RS02880	SAB_RS02655	AA961_RS02530	SAI4T8_RS02615	SAPIG_RS03125	SATW20_RS03225	EP20_RS02740	ASU36_RS00075	ADL71_RS06125	V676_RS13035	ERS140248_RS04265	ERS154949_RS00075	ERS140026_RS10075	ERS140254_RS00070	V694_RS15025	ERS140095_RS10230	SAMSHR1132_RS02540	AC742_RS06980	A4U95_02990	A4R30_07915	A4R31_04930	A4R32_09440	A4R33_10040	ERS140147_RS12875	ERS140266_RS07390	ERS140239_RS02345	ERS140159_RS06705
Family0291	RSAU_RS02490	SA2981_RS02730	MS7_RS02840	KQ76_RS02555	CA347_RS02775	SAKOR_RS02655	SACOL_RS03000	RU53_RS02705	SAOV_RS02920	SAFDA_RS02565	ER16_RS02620	SAURJH1_RS03015	SAA6159_RS02600	ACH32_RS09965	SARLGA251_RS02585	M013TW_RS02635	HMPREF0769_RS02125	SAR_RS02785	NI36_RS02645	MW_RS02695	SA_RS02880	SAOUHSC_00513	NWMN_RS02885	SAB_RS02660	AA961_RS02535	SAI4T8_RS02620	SAPIG_RS03130	SATW20_RS03230	EP20_RS02745	ASU36_RS00080	ADL71_RS06120	V676_RS13040	ERS140248_RS04260	ERS154949_RS00080	ERS140026_RS10080	ERS140254_RS00075	V694_RS15030	ERS140095_RS10225	SAMSHR1132_RS02545	AC742_RS06985	A4U95_02995	A4R30_07920	A4R31_04935	A4R32_09445	A4R33_10045	ERS140147_RS12880	ERS140266_RS07385	ERS140239_RS02340	ERS140159_RS06710
Family0292	RSAU_RS02495	SA2981_RS02735	MS7_RS02845	KQ76_RS02560	CA347_RS02780	SAKOR_RS02660	SACOL_RS03005	RU53_RS02710	SAOV_RS02925	SAFDA_RS02570	ER16_RS02625	SAURJH1_RS03020	SAA6159_RS02605	ACH32_RS09970	SARLGA251_RS02590	M013TW_RS02640	HMPREF0769_RS02120	SAR_RS02790	NI36_RS02650	MW_RS02700	SA_RS02885	SAOUHSC_00514	NWMN_RS02890	SAB_RS02665	AA961_RS02540	SAI4T8_RS02625	SAPIG_RS03135	SATW20_RS03235	EP20_RS02750	ASU36_RS00085	ADL71_RS06115	V676_RS13045	ERS140248_RS04255	ERS154949_RS00085	ERS140026_RS10085	ERS140254_RS00080	V694_RS15035	ERS140095_RS10220	SAMSHR1132_RS02550	AC742_RS06990	A4U95_03000	A4R30_07925	A4R31_04940	A4R32_09450	A4R33_10050	ERS140147_RS12885	ERS140266_RS07380	ERS140239_RS02335	ERS140159_RS06715
Family0293	RSAU_RS02505	SA2981_RS02745	MS7_RS02855	KQ76_RS02570	CA347_RS02790	SAKOR_RS02670	SACOL_RS03015	RU53_RS02720	SAOV_RS02935	SAFDA_RS02580	ER16_RS02635	SAURJH1_RS03030	SAA6159_RS02615	ACH32_RS09980	SARLGA251_RS02600	M013TW_RS02650	HMPREF0769_RS02110	SAR_RS02800	NI36_RS02660	MW_RS02710	SA_RS02895	secE	NWMN_RS02900	SAB_RS02675	AA961_RS02550	SAI4T8_RS02635	SAPIG_RS03145	SATW20_RS03245	EP20_RS02760	ASU36_RS00095	ADL71_RS06105	V676_RS13055	ERS140248_RS04245	ERS154949_RS00095	ERS140026_RS10095	ERS140254_RS00090	V694_RS15045	ERS140095_RS10210	SAMSHR1132_RS02560	AC742_RS07000	A4U95_03010	A4R30_07935	A4R31_04950	A4R32_09460	A4R33_10060	ERS140147_RS12895	ERS140266_RS07370	ERS140239_RS02325	ERS140159_RS06725
Family0294	RSAU_RS02510	SA2981_RS02750	MS7_RS02860	KQ76_RS02575	CA347_RS02795	SAKOR_RS02675	SACOL_RS03020	RU53_RS02725	SAOV_RS02940	SAFDA_RS02585	ER16_RS02640	SAURJH1_RS03035	SAA6159_RS02620	ACH32_RS09985	SARLGA251_RS02605	M013TW_RS02655	HMPREF0769_RS02105	SAR_RS02805	NI36_RS02665	MW_RS02715	SA_RS02900	SAOUHSC_00517	NWMN_RS02905	SAB_RS02680	AA961_RS02555	SAI4T8_RS02640	SAPIG_RS03150	SATW20_RS03250	EP20_RS02765	ASU36_RS00100	ADL71_RS06100	V676_RS13060	ERS140248_RS04240	ERS154949_RS00100	ERS140026_RS10100	ERS140254_RS00095	V694_RS15050	ERS140095_RS10205	SAMSHR1132_RS02565	AC742_RS07005	A4U95_03015	A4R30_07940	A4R31_04955	A4R32_09465	A4R33_10065	ERS140147_RS12900	ERS140266_RS07365	ERS140239_RS02320	ERS140159_RS06730
Family0295	RSAU_RS02515	SA2981_RS02755	MS7_RS02865	KQ76_RS02580	CA347_RS02800	SAKOR_RS02680	SACOL_RS03025	RU53_RS02730	SAOV_RS02945	SAFDA_RS02590	ER16_RS02645	SAURJH1_RS03040	SAA6159_RS02625	ACH32_RS09990	SARLGA251_RS02610	M013TW_RS02660	HMPREF0769_RS02100	SAR_RS02810	NI36_RS02670	MW_RS02720	SA_RS02905	rplK	NWMN_RS02910	SAB_RS02685	AA961_RS02560	SAI4T8_RS02645	SAPIG_RS03155	SATW20_RS03255	EP20_RS02770	ASU36_RS00105	ADL71_RS06095	V676_RS13065	ERS140248_RS04235	ERS154949_RS00105	ERS140026_RS10105	ERS140254_RS00100	V694_RS15055	ERS140095_RS10200	SAMSHR1132_RS02570	AC742_RS07010	A4U95_03020	A4R30_07945	A4R31_04960	A4R32_09470	A4R33_10070	ERS140147_RS12905	ERS140266_RS07360	ERS140239_RS02315	ERS140159_RS06735
Family0296	RSAU_RS02520	SA2981_RS02760	MS7_RS02870	KQ76_RS02585	CA347_RS02805	SAKOR_RS02685	SACOL_RS03030	RU53_RS02735	SAOV_RS02950	SAFDA_RS02595	ER16_RS02650	SAURJH1_RS03045	SAA6159_RS02630	ACH32_RS09995	SARLGA251_RS02615	M013TW_RS02665	HMPREF0769_RS02095	SAR_RS02815	NI36_RS02675	MW_RS02725	SA_RS02910	rplA	NWMN_RS02915	SAB_RS02690	AA961_RS02565	SAI4T8_RS02650	SAPIG_RS03160	SATW20_RS03260	EP20_RS02775	ASU36_RS00110	ADL71_RS06090	V676_RS13070	ERS140248_RS04230	ERS154949_RS00110	ERS140026_RS10110	ERS140254_RS00105	V694_RS15060	ERS140095_RS10195	SAMSHR1132_RS02575	AC742_RS07015	A4U95_03025	A4R30_07950	A4R31_04965	A4R32_09475	A4R33_10075	ERS140147_RS12910	ERS140266_RS07355	ERS140239_RS02310	ERS140159_RS06740
Family0297	RSAU_RS02525	SA2981_RS02765	MS7_RS02875	KQ76_RS02590	CA347_RS02810	SAKOR_RS02690	SACOL_RS03035	RU53_RS02740	SAOV_RS02955	SAFDA_RS02600	ER16_RS02655	SAURJH1_RS03050	SAA6159_RS02635	ACH32_RS10000	SARLGA251_RS02620	M013TW_RS02670	HMPREF0769_RS02090	SAR_RS02820	NI36_RS02680	MW_RS02730	SA_RS02915	rplJ	NWMN_RS02920	SAB_RS02695	AA961_RS02570	SAI4T8_RS02655	SAPIG_RS03165	SATW20_RS03265	EP20_RS02780	ASU36_RS00115	ADL71_RS06085	V676_RS13075	ERS140248_RS04225	ERS154949_RS00115	ERS140026_RS10115	ERS140254_RS00110	V694_RS15065	ERS140095_RS10190	SAMSHR1132_RS02580	AC742_RS07020	A4U95_03030	A4R30_07955	A4R31_04970	A4R32_09480	A4R33_10080	ERS140147_RS12915	ERS140266_RS07350	ERS140239_RS02305	ERS140159_RS06745
Family0298	RSAU_RS02540	SA2981_RS02780	MS7_RS02890	KQ76_RS02605	CA347_RS02825	SAKOR_RS02705	SACOL_RS03050	RU53_RS02755	SAOV_RS02970	SAFDA_RS02615	ER16_RS02670	SAURJH1_RS03065	SAA6159_RS02650	ACH32_RS10015	SARLGA251_RS02635	M013TW_RS02685	HMPREF0769_RS02075	SAR_RS02835	NI36_RS02695	MW_RS02745	SA_RS02930	rpoB	NWMN_RS02935	SAB_RS02710	AA961_RS02585	SAI4T8_RS02670	SAPIG_RS03180	SATW20_RS03280	EP20_RS02795	ASU36_RS00130	ADL71_RS06070	V676_RS13090	ERS140248_RS04210	ERS154949_RS00130	ERS140026_RS10130	ERS140254_RS00125	V694_RS15080	ERS140095_RS10175	SAMSHR1132_RS02595	AC742_RS07035	A4U95_03045	A4R30_07970	A4R31_04985	A4R32_09495	A4R33_10095	ERS140147_RS12930	ERS140266_RS07335	ERS140239_RS02290	ERS140159_RS06760
Family0299	RSAU_RS02550	SA2981_RS02790	MS7_RS02900	KQ76_RS02615	CA347_RS02835	SAKOR_RS02715	SACOL_RS03060	RU53_RS02765	SAOV_RS02980	SAFDA_RS02625	ER16_RS02680	SAURJH1_RS03075	SAA6159_RS02660	ACH32_RS10025	SARLGA251_RS02645	M013TW_RS02695	HMPREF0769_RS02065	SAR_RS02845	NI36_RS02705	MW_RS02755	SA_RS02940	SAOUHSC_00526	NWMN_RS02945	SAB_RS02720	AA961_RS02595	SAI4T8_RS02680	SAPIG_RS03190	SATW20_RS03290	EP20_RS02805	ASU36_RS00140	ADL71_RS06060	V676_RS13100	ERS140248_RS04200	ERS154949_RS00140	ERS140026_RS10140	ERS140254_RS00135	V694_RS15090	ERS140095_RS10165	SAMSHR1132_RS02605	AC742_RS07045	A4U95_03055	A4R30_07980	A4R31_04995	A4R32_09505	A4R33_10105	ERS140147_RS05210	ERS140266_RS07325	ERS140239_RS02280	ERS140159_RS06770
Family0300	RSAU_RS02555	SA2981_RS02795	MS7_RS02905	KQ76_RS02620	CA347_RS02840	SAKOR_RS02720	SACOL_RS03065	RU53_RS02770	SAOV_RS02985	SAFDA_RS02630	ER16_RS02685	SAURJH1_RS03080	SAA6159_RS02665	ACH32_RS10030	SARLGA251_RS02650	M013TW_RS02700	HMPREF0769_RS02060	SAR_RS02850	NI36_RS02710	MW_RS02760	SA_RS02945	rpsL	NWMN_RS02950	SAB_RS02725	AA961_RS02600	SAI4T8_RS02685	SAPIG_RS03195	SATW20_RS03295	EP20_RS02810	ASU36_RS00145	ADL71_RS06055	V676_RS13105	ERS140248_RS04195	ERS154949_RS00145	ERS140026_RS10145	ERS140254_RS00140	V694_RS15095	ERS140095_RS10160	SAMSHR1132_RS02610	AC742_RS07050	A4U95_03060	A4R30_07985	A4R31_05000	A4R32_09510	A4R33_10110	ERS140147_RS05215	ERS140266_RS07320	ERS140239_RS02275	ERS140159_RS06775
Family0301	RSAU_RS02560	SA2981_RS02800	MS7_RS02910	KQ76_RS02625	CA347_RS02845	SAKOR_RS02725	SACOL_RS03070	RU53_RS02775	SAOV_RS02990	SAFDA_RS02635	ER16_RS02690	SAURJH1_RS03085	SAA6159_RS02670	ACH32_RS10035	SARLGA251_RS02655	M013TW_RS02705	HMPREF0769_RS02055	SAR_RS02855	NI36_RS02715	MW_RS02765	SA_RS02950	SAOUHSC_00528	NWMN_RS02955	SAB_RS02730	AA961_RS02605	SAI4T8_RS02690	SAPIG_RS03200	SATW20_RS03300	EP20_RS02815	ASU36_RS00150	ADL71_RS06050	V676_RS13110	ERS140248_RS04190	ERS154949_RS00150	ERS140026_RS10150	ERS140254_RS00145	V694_RS15100	ERS140095_RS10155	SAMSHR1132_RS02615	AC742_RS07055	A4U95_03065	A4R30_07990	A4R31_05005	A4R32_09515	A4R33_10115	ERS140147_RS05220	ERS140266_RS07315	ERS140239_RS02270	ERS140159_RS06780
Family0302	fusA	fusA	fusA	fusA	fusA	fusA	fusA	fusA	fusA	fusA	fusA	fusA	fusA	fusA	fusA	fusA	fusA	fusA	fusA	fusA	fusA	SAOUHSC_00529	fusA	fusA	fusA	fusA	fusA	fusA	fusA	fusA	fusA	fusA	fusA	fusA	fusA	fusA	fusA	fusA	fusA	fusA	A4U95_03070	A4R30_07995	A4R31_05010	A4R32_09520	A4R33_10120	fusA	fusA	fusA	fusA
Family0303	tuf	tuf	tuf	tuf	tuf	tuf	tuf	tuf	tuf	tuf	tuf	tuf	tuf	tuf	tuf	tuf	tuf	tuf	tuf	tuf	tuf	SAOUHSC_00530	tuf	tuf	tuf	tuf	tuf	tuf	tuf	tuf	tuf	tuf	tuf	tuf	tuf	tuf	tuf	tuf	tuf	tuf	A4U95_03075	A4R30_08000	A4R31_05015	A4R32_09525	A4R33_10125	tuf	tuf	tuf	tuf
Family0304	RSAU_RS02580	SA2981_RS02820	MS7_RS02930	KQ76_RS02645	CA347_RS02865	SAKOR_RS02745	SACOL_RS03090	RU53_RS02795	SAOV_RS03010	SAFDA_RS02655	ER16_RS02710	SAURJH1_RS03105	SAA6159_RS02690	ACH32_RS10055	SARLGA251_RS02675	M013TW_RS02725	HMPREF0769_RS02035	SAR_RS02875	NI36_RS02735	MW_RS02785	SA_RS02970	SAOUHSC_00532	NWMN_RS02975	SAB_RS02750	AA961_RS02625	SAI4T8_RS02710	SAPIG_RS03220	SATW20_RS03320	EP20_RS02835	ASU36_RS00170	ADL71_RS06030	V676_RS13130	ERS140248_RS04170	ERS154949_RS00170	ERS140026_RS10170	ERS140254_RS00165	V694_RS15120	ERS140095_RS10135	SAMSHR1132_RS02635	AC742_RS07075	A4U95_03085	A4R30_08010	A4R31_05025	A4R32_09535	A4R33_10135	ERS140147_RS05240	ERS140266_RS07295	ERS140239_RS02250	ERS140159_RS06800
Family0305	RSAU_RS02585	SA2981_RS02825	MS7_RS02935	KQ76_RS02650	CA347_RS02870	SAKOR_RS02750	SACOL_RS03095	RU53_RS02800	SAOV_RS03015	SAFDA_RS02660	ER16_RS02715	SAURJH1_RS03110	SAA6159_RS02695	ACH32_RS10060	SARLGA251_RS02680	M013TW_RS02730	HMPREF0769_RS02030	SAR_RS02880	NI36_RS02740	MW_RS02790	SA_RS02975	SAOUHSC_00533	NWMN_RS02980	SAB_RS02755	AA961_RS02630	SAI4T8_RS02715	SAPIG_RS03225	SATW20_RS03325	EP20_RS02840	ASU36_RS00175	ADL71_RS06025	V676_RS13135	ERS140248_RS04165	ERS154949_RS00175	ERS140026_RS10175	ERS140254_RS00170	V694_RS15125	ERS140095_RS10130	SAMSHR1132_RS02640	AC742_RS07080	A4U95_03090	A4R30_08015	A4R31_05030	A4R32_09540	A4R33_10140	ERS140147_RS05245	ERS140266_RS07290	ERS140239_RS02245	ERS140159_RS06805
Family0306	RSAU_RS02590	SA2981_RS02830	MS7_RS02940	KQ76_RS02655	CA347_RS02875	SAKOR_RS02755	SACOL_RS03100	RU53_RS02805	SAOV_RS03020	SAFDA_RS02665	ER16_RS02720	SAURJH1_RS03115	SAA6159_RS02700	ACH32_RS10065	SARLGA251_RS02685	M013TW_RS02735	HMPREF0769_RS02025	SAR_RS02885	NI36_RS02745	MW_RS02795	SA_RS02980	SAOUHSC_00534	NWMN_RS02985	SAB_RS02760	AA961_RS02635	SAI4T8_RS02720	SAPIG_RS03230	SATW20_RS03330	EP20_RS02845	ASU36_RS00180	ADL71_RS06020	V676_RS13140	ERS140248_RS04160	ERS154949_RS00180	ERS140026_RS10180	ERS140254_RS00175	V694_RS15130	ERS140095_RS10125	SAMSHR1132_RS02645	AC742_RS07085	A4U95_03095	A4R30_08020	A4R31_05035	A4R32_09545	A4R33_10145	ERS140147_RS05250	ERS140266_RS07285	ERS140239_RS02240	ERS140159_RS06810
Family0307	RSAU_RS02595	SA2981_RS02835	MS7_RS02945	KQ76_RS02660	CA347_RS02880	SAKOR_RS02760	SACOL_RS03105	RU53_RS02810	SAOV_RS03025	SAFDA_RS02670	ER16_RS02725	SAURJH1_RS03120	SAA6159_RS02705	ACH32_RS10070	SARLGA251_RS02690	M013TW_RS02740	HMPREF0769_RS02020	SAR_RS02890	NI36_RS02750	MW_RS02800	SA_RS02985	SAOUHSC_00535	NWMN_RS02990	SAB_RS02765	AA961_RS02640	SAI4T8_RS02725	SAPIG_RS03235	SATW20_RS03335	EP20_RS02850	ASU36_RS00185	ADL71_RS06015	V676_RS13145	ERS140248_RS04155	ERS154949_RS00185	ERS140026_RS10185	ERS140254_RS00180	V694_RS15135	ERS140095_RS10120	SAMSHR1132_RS02650	AC742_RS07090	A4U95_03100	A4R30_08025	A4R31_05040	A4R32_09550	A4R33_10150	ERS140147_RS05255	ERS140266_RS07280	ERS140239_RS02235	ERS140159_RS06815
Family0308	RSAU_RS02600	SA2981_RS02840	MS7_RS02950	KQ76_RS02665	CA347_RS02885	SAKOR_RS02765	SACOL_RS03110	RU53_RS02815	SAOV_RS03030	SAFDA_RS02675	ER16_RS02730	SAURJH1_RS03125	SAA6159_RS02710	ACH32_RS10075	SARLGA251_RS02695	M013TW_RS02745	HMPREF0769_RS02015	SAR_RS02895	NI36_RS02755	MW_RS02805	SA_RS02990	SAOUHSC_00536	NWMN_RS02995	SAB_RS02770	AA961_RS02645	SAI4T8_RS02730	SAPIG_RS03240	SATW20_RS03340	EP20_RS02855	ASU36_RS00190	ADL71_RS06010	V676_RS13150	ERS140248_RS04150	ERS154949_RS00190	ERS140026_RS10190	ERS140254_RS00185	V694_RS15140	ERS140095_RS10115	SAMSHR1132_RS02655	AC742_RS07095	A4U95_03105	A4R30_08030	A4R31_05045	A4R32_09555	A4R33_10155	ERS140147_RS05260	ERS140266_RS07275	ERS140239_RS02230	ERS140159_RS06820
Family0309	RSAU_RS02605	SA2981_RS02845	MS7_RS02955	KQ76_RS02670	CA347_RS02890	SAKOR_RS02770	SACOL_RS03115	RU53_RS02820	SAOV_RS03035	SAFDA_RS02680	ER16_RS02735	SAURJH1_RS03130	SAA6159_RS02715	ACH32_RS10080	SARLGA251_RS02700	M013TW_RS02750	HMPREF0769_RS02010	SAR_RS02900	NI36_RS02760	MW_RS02810	SA_RS02995	SAOUHSC_00538	NWMN_RS03000	SAB_RS02775	AA961_RS02650	SAI4T8_RS02735	SAPIG_RS03245	SATW20_RS03345	EP20_RS02860	ASU36_RS00195	ADL71_RS06005	V676_RS13155	ERS140248_RS04145	ERS154949_RS00195	ERS140026_RS10195	ERS140254_RS00190	V694_RS15145	ERS140095_RS10110	SAMSHR1132_RS02660	AC742_RS07100	A4U95_03110	A4R30_08035	A4R31_05050	A4R32_09560	A4R33_10160	ERS140147_RS05265	ERS140266_RS07270	ERS140239_RS02225	ERS140159_RS06825
Family0310	RSAU_RS02625	SA2981_RS02865	MS7_RS02975	KQ76_RS02690	CA347_RS02910	SAKOR_RS02790	SACOL_RS03135	RU53_RS02840	SAOV_RS03055	SAFDA_RS02700	ER16_RS02755	SAURJH1_RS03150	SAA6159_RS02735	ACH32_RS10100	SARLGA251_RS02720	M013TW_RS02770	HMPREF0769_RS01990	SAR_RS02920	NI36_RS02780	MW_RS02830	SA_RS03015	SAOUHSC_00542	NWMN_RS03020	SAB_RS02795	AA961_RS02670	SAI4T8_RS02755	SAPIG_RS03265	SATW20_RS03365	EP20_RS02880	ASU36_RS00215	ADL71_RS05985	V676_RS13175	ERS140248_RS04125	ERS154949_RS00215	ERS140026_RS10215	ERS140254_RS00210	V694_RS15165	ERS140095_RS10090	SAMSHR1132_RS02680	AC742_RS07120	A4U95_03130	A4R30_08055	A4R31_05070	A4R32_09580	A4R33_10180	ERS140147_RS05285	ERS140266_RS07250	ERS140239_RS02205	ERS140159_RS06845
Family0311	RSAU_RS02630	SA2981_RS02870	MS7_RS02980	KQ76_RS02695	CA347_RS02915	SAKOR_RS02795	SACOL_RS03140	RU53_RS02845	SAOV_RS03060	SAFDA_RS02705	ER16_RS02760	SAURJH1_RS03155	SAA6159_RS02740	ACH32_RS10105	SARLGA251_RS02725	M013TW_RS02775	HMPREF0769_RS01985	SAR_RS02925	NI36_RS02785	MW_RS02835	SA_RS03020	SAOUHSC_00543	NWMN_RS03025	SAB_RS02800	AA961_RS02675	SAI4T8_RS02760	SAPIG_RS03270	SATW20_RS03370	EP20_RS02885	ASU36_RS00220	ADL71_RS05980	V676_RS13180	ERS140248_RS04120	ERS154949_RS00220	ERS140026_RS10220	ERS140254_RS00215	V694_RS15170	ERS140095_RS10085	SAMSHR1132_RS02685	AC742_RS07125	A4U95_03135	A4R30_08060	A4R31_05075	A4R32_09585	A4R33_10185	ERS140147_RS05290	ERS140266_RS07245	ERS140239_RS02200	ERS140159_RS06850
Family0312	RSAU_RS02655	SA2981_RS02890	MS7_RS03000	KQ76_RS02715	CA347_RS02935	SAKOR_RS02815	SACOL_RS03160	RU53_RS02865	SAOV_RS03080	SAFDA_RS02725	ER16_RS02780	SAURJH1_RS03175	SAA6159_RS02760	ACH32_RS10120	SARLGA251_RS02745	M013TW_RS02795	HMPREF0769_RS01965	SAR_RS02940	NI36_RS02805	MW_RS02855	SA_RS03040	SAOUHSC_00547	NWMN_RS03045	SAB_RS02820	AA961_RS02690	SAI4T8_RS02780	SAPIG_RS03285	SATW20_RS03390	EP20_RS02905	ASU36_RS00230	ADL71_RS06530	V676_RS14740	ERS140248_RS04100	ERS154949_RS00240	ERS140026_RS10240	ERS140254_RS00235	V694_RS05145	ERS140095_RS10065	SAMSHR1132_RS02705	AC742_RS07145	A4U95_09700	A4R30_10325	A4R31_08490	A4R32_12320	A4R33_11945	ERS140147_RS05310	ERS140266_RS07230	ERS140239_RS02180	ERS140159_RS06870
Family0313	RSAU_RS02660	SA2981_RS02895	MS7_RS03005	KQ76_RS02720	CA347_RS02940	SAKOR_RS02820	SACOL_RS03165	RU53_RS02870	SAOV_RS03085	SAFDA_RS02730	ER16_RS02785	SAURJH1_RS03180	SAA6159_RS02765	ACH32_RS10125	SARLGA251_RS02750	M013TW_RS02800	HMPREF0769_RS01960	SAR_RS02945	NI36_RS02810	MW_RS02860	SA_RS03045	SAOUHSC_00548	NWMN_RS03050	SAB_RS02825	AA961_RS02695	SAI4T8_RS02785	SAPIG_RS03295	SATW20_RS03395	EP20_RS02910	ASU36_RS00235	ADL71_RS06535	V676_RS14745	ERS140248_RS04095	ERS154949_RS00245	ERS140026_RS10245	ERS140254_RS00240	V694_RS05150	ERS140095_RS10060	SAMSHR1132_RS02710	AC742_RS07150	A4U95_09705	A4R30_10330	A4R31_08495	A4R32_12325	A4R33_11950	ERS140147_RS05315	ERS140266_RS07225	ERS140239_RS02175	ERS140159_RS06875
Family0314	RSAU_RS02665	SA2981_RS02900	MS7_RS03010	KQ76_RS02725	CA347_RS02945	SAKOR_RS02825	SACOL_RS03170	RU53_RS02875	SAOV_RS03090	SAFDA_RS02735	ER16_RS02790	SAURJH1_RS03185	SAA6159_RS02770	ACH32_RS10130	SARLGA251_RS02755	M013TW_RS02810	HMPREF0769_RS01955	SAR_RS02950	NI36_RS02820	MW_RS02865	SA_RS03050	SAOUHSC_00549	NWMN_RS03055	SAB_RS02830	AA961_RS02700	SAI4T8_RS02795	SAPIG_RS03300	SATW20_RS03400	EP20_RS02915	ASU36_RS00240	ADL71_RS06540	V676_RS14750	ERS140248_RS04090	ERS154949_RS00250	ERS140026_RS10250	ERS140254_RS00245	V694_RS05155	ERS140095_RS10055	SAMSHR1132_RS02715	AC742_RS07155	A4U95_09710	A4R30_10335	A4R31_08500	A4R32_12330	A4R33_11955	ERS140147_RS05320	ERS140266_RS07220	ERS140239_RS02170	ERS140159_RS06880
Family0315	RSAU_RS02670	SA2981_RS02905	MS7_RS03015	KQ76_RS02730	CA347_RS02950	SAKOR_RS02830	SACOL_RS03175	RU53_RS02880	SAOV_RS03095	SAFDA_RS02740	ER16_RS02795	SAURJH1_RS03190	SAA6159_RS02775	ACH32_RS10135	SARLGA251_RS02760	M013TW_RS02815	HMPREF0769_RS01950	SAR_RS02955	NI36_RS02825	MW_RS02870	SA_RS03055	SAOUHSC_00550	NWMN_RS03060	SAB_RS02835	AA961_RS02705	SAI4T8_RS02800	SAPIG_RS03305	SATW20_RS03405	EP20_RS02920	ASU36_RS00245	ADL71_RS06545	V676_RS14755	ERS140248_RS04085	ERS154949_RS00255	ERS140026_RS10255	ERS140254_RS00250	V694_RS05160	ERS140095_RS10050	SAMSHR1132_RS02720	AC742_RS07160	A4U95_09715	A4R30_10340	A4R31_08505	A4R32_12335	A4R33_11960	ERS140147_RS05325	ERS140266_RS07215	ERS140239_RS02165	ERS140159_RS06885
Family0316	RSAU_RS02675	SA2981_RS02910	MS7_RS03020	KQ76_RS02735	CA347_RS02955	SAKOR_RS02835	SACOL_RS03180	RU53_RS02885	SAOV_RS03100	SAFDA_RS02745	ER16_RS02800	SAURJH1_RS03195	SAA6159_RS02780	ACH32_RS10140	SARLGA251_RS02765	M013TW_RS02820	HMPREF0769_RS01945	SAR_RS02960	NI36_RS02830	MW_RS02875	SA_RS03060	SAOUHSC_00551	NWMN_RS03065	SAB_RS02840	AA961_RS02710	SAI4T8_RS02805	SAPIG_RS03310	SATW20_RS03410	EP20_RS02925	ASU36_RS00250	ADL71_RS06550	V676_RS14760	ERS140248_RS04080	ERS154949_RS00260	ERS140026_RS10260	ERS140254_RS00255	V694_RS05165	ERS140095_RS10045	SAMSHR1132_RS02725	AC742_RS07165	A4U95_09720	A4R30_10345	A4R31_08510	A4R32_12340	A4R33_11965	ERS140147_RS05330	ERS140266_RS07210	ERS140239_RS02160	ERS140159_RS06890
Family0317	RSAU_RS02680	SA2981_RS02915	MS7_RS03025	KQ76_RS02740	CA347_RS02960	SAKOR_RS02840	SACOL_RS03185	RU53_RS02890	SAOV_RS03105	SAFDA_RS02750	ER16_RS02805	SAURJH1_RS03200	SAA6159_RS02785	ACH32_RS10145	SARLGA251_RS02770	M013TW_RS02825	HMPREF0769_RS01940	SAR_RS02965	NI36_RS02835	MW_RS02880	SA_RS03065	SAOUHSC_00552	NWMN_RS03070	SAB_RS02845	AA961_RS02715	SAI4T8_RS02810	SAPIG_RS03315	SATW20_RS03415	EP20_RS02930	ASU36_RS00255	ADL71_RS06555	V676_RS14765	ERS140248_RS04075	ERS154949_RS00265	ERS140026_RS10265	ERS140254_RS00260	V694_RS05170	ERS140095_RS10040	SAMSHR1132_RS02730	AC742_RS07170	A4U95_09725	A4R30_10350	A4R31_08515	A4R32_12345	A4R33_11970	ERS140147_RS05335	ERS140266_RS07205	ERS140239_RS02155	ERS140159_RS06895
Family0318	RSAU_RS02685	SA2981_RS02920	MS7_RS03030	KQ76_RS02745	CA347_RS02965	SAKOR_RS02845	SACOL_RS03190	RU53_RS02895	SAOV_RS03110	SAFDA_RS02755	ER16_RS02810	SAURJH1_RS03205	SAA6159_RS02790	ACH32_RS10150	SARLGA251_RS02775	M013TW_RS02830	HMPREF0769_RS01935	SAR_RS02970	NI36_RS02840	MW_RS02885	SA_RS03070	SAOUHSC_00553	NWMN_RS03075	SAB_RS02850	AA961_RS02720	SAI4T8_RS02815	SAPIG_RS03320	SATW20_RS03420	EP20_RS02935	ASU36_RS00260	ADL71_RS06560	V676_RS14770	ERS140248_RS04070	ERS154949_RS00270	ERS140026_RS10270	ERS140254_RS00265	V694_RS05175	ERS140095_RS10035	SAMSHR1132_RS02735	AC742_RS07175	A4U95_09730	A4R30_10355	A4R31_08520	A4R32_12350	A4R33_11975	ERS140147_RS05340	ERS140266_RS07200	ERS140239_RS02150	ERS140159_RS06900
Family0319	RSAU_RS02690	SA2981_RS02925	MS7_RS03035	KQ76_RS02750	CA347_RS02970	SAKOR_RS02850	SACOL_RS03195	RU53_RS02900	SAOV_RS03115	SAFDA_RS02760	ER16_RS02815	SAURJH1_RS03210	SAA6159_RS02795	ACH32_RS10155	SARLGA251_RS02780	M013TW_RS02835	HMPREF0769_RS01930	SAR_RS02975	NI36_RS02845	MW_RS02890	SA_RS03075	SAOUHSC_00554	NWMN_RS03080	SAB_RS02855	AA961_RS02725	SAI4T8_RS02820	SAPIG_RS03325	SATW20_RS03425	EP20_RS02940	ASU36_RS00265	ADL71_RS06565	V676_RS14775	ERS140248_RS04065	ERS154949_RS00275	ERS140026_RS10275	ERS140254_RS00270	V694_RS05180	ERS140095_RS10030	SAMSHR1132_RS02740	AC742_RS07180	A4U95_09735	A4R30_10360	A4R31_08525	A4R32_12355	A4R33_11980	ERS140147_RS05345	ERS140266_RS07195	ERS140239_RS02145	ERS140159_RS06905
Family0320	RSAU_RS02695	SA2981_RS02930	MS7_RS03040	KQ76_RS02755	CA347_RS02975	SAKOR_RS02855	SACOL_RS03200	RU53_RS02905	SAOV_RS03120	SAFDA_RS02765	ER16_RS02820	SAURJH1_RS03215	SAA6159_RS02800	ACH32_RS10160	SARLGA251_RS02785	M013TW_RS02840	HMPREF0769_RS01925	SAR_RS02980	NI36_RS02850	MW_RS02895	SA_RS03080	SAOUHSC_00555	NWMN_RS03085	SAB_RS02860	AA961_RS02730	SAI4T8_RS02825	SAPIG_RS03330	SATW20_RS03430	EP20_RS02945	ASU36_RS00270	ADL71_RS06570	V676_RS14780	ERS140248_RS04060	ERS154949_RS00280	ERS140026_RS10280	ERS140254_RS00275	V694_RS05185	ERS140095_RS10025	SAMSHR1132_RS02745	AC742_RS07185	A4U95_09740	A4R30_10365	A4R31_08530	A4R32_12360	A4R33_11985	ERS140147_RS05350	ERS140266_RS07190	ERS140239_RS02140	ERS140159_RS06910
Family0321	RSAU_RS02700	SA2981_RS02935	MS7_RS03045	KQ76_RS02760	CA347_RS02980	SAKOR_RS02860	SACOL_RS03205	RU53_RS02910	SAOV_RS03125	SAFDA_RS02770	ER16_RS02825	SAURJH1_RS03220	SAA6159_RS02805	ACH32_RS10165	SARLGA251_RS02790	M013TW_RS02845	HMPREF0769_RS01920	SAR_RS02985	NI36_RS02855	MW_RS02900	SA_RS03085	SAOUHSC_00556	NWMN_RS03090	SAB_RS02865	AA961_RS02735	SAI4T8_RS02830	SAPIG_RS03335	SATW20_RS03435	EP20_RS02950	ASU36_RS00275	ADL71_RS06575	V676_RS14785	ERS140248_RS04055	ERS154949_RS00285	ERS140026_RS10285	ERS140254_RS00280	V694_RS05190	ERS140095_RS10020	SAMSHR1132_RS02750	AC742_RS07190	A4U95_09745	A4R30_10370	A4R31_08535	A4R32_12365	A4R33_11990	ERS140147_RS05355	ERS140266_RS07185	ERS140239_RS02135	ERS140159_RS06915
Family0322	RSAU_RS02705	SA2981_RS02940	MS7_RS03050	KQ76_RS02765	CA347_RS02985	SAKOR_RS02865	SACOL_RS03210	RU53_RS02915	SAOV_RS03130	SAFDA_RS02775	ER16_RS02830	SAURJH1_RS03225	SAA6159_RS02810	ACH32_RS10170	SARLGA251_RS02795	M013TW_RS02850	HMPREF0769_RS01915	SAR_RS02990	NI36_RS02860	MW_RS02905	SA_RS03090	SAOUHSC_00557	NWMN_RS03095	SAB_RS02870	AA961_RS02740	SAI4T8_RS02835	SAPIG_RS03340	SATW20_RS03440	EP20_RS02955	ASU36_RS00280	ADL71_RS06585	V676_RS14790	ERS140248_RS04045	ERS154949_RS00295	ERS140026_RS10295	ERS140254_RS00290	V694_RS05195	ERS140095_RS10010	SAMSHR1132_RS02760	AC742_RS07200	A4U95_09755	A4R30_10380	A4R31_08545	A4R32_12375	A4R33_12000	ERS140147_RS05365	ERS140266_RS07175	ERS140239_RS02125	ERS140159_RS06925
Family0323	RSAU_RS02715	SA2981_RS02950	MS7_RS03060	KQ76_RS02775	CA347_RS02995	SAKOR_RS02875	SACOL_RS03220	RU53_RS02925	SAOV_RS03140	SAFDA_RS02785	ER16_RS02840	SAURJH1_RS03235	SAA6159_RS02820	ACH32_RS10190	SARLGA251_RS02805	M013TW_RS02860	HMPREF0769_RS01905	SAR_RS03000	NI36_RS02870	MW_RS02915	SA_RS03100	SAOUHSC_00559	NWMN_RS03105	SAB_RS02880	AA961_RS02750	SAI4T8_RS02845	SAPIG_RS03350	SATW20_RS03450	EP20_RS02965	ASU36_RS00290	ADL71_RS06595	V676_RS14800	ERS140248_RS04035	ERS154949_RS00305	ERS140026_RS10305	ERS140254_RS00300	V694_RS05205	ERS140095_RS10000	SAMSHR1132_RS02770	AC742_RS07210	A4U95_09765	A4R30_10390	A4R31_08555	A4R32_12385	A4R33_12010	ERS140147_RS05375	ERS140266_RS07165	ERS140239_RS02115	ERS140159_RS06935
Family0324	RSAU_RS02720	SA2981_RS02955	MS7_RS03065	KQ76_RS02780	CA347_RS03000	SAKOR_RS02880	SACOL_RS03225	RU53_RS02930	SAOV_RS03145	SAFDA_RS02790	ER16_RS02845	SAURJH1_RS03240	SAA6159_RS02825	ACH32_RS10195	SARLGA251_RS02810	M013TW_RS02865	HMPREF0769_RS01900	SAR_RS03005	NI36_RS02875	MW_RS02920	SA_RS03105	SAOUHSC_00560	NWMN_RS03110	SAB_RS02885	AA961_RS02755	SAI4T8_RS02850	SAPIG_RS03355	SATW20_RS03455	EP20_RS02970	ASU36_RS00295	ADL71_RS06600	V676_RS14805	ERS140248_RS04030	ERS154949_RS00310	ERS140026_RS10310	ERS140254_RS00305	V694_RS05210	ERS140095_RS09995	SAMSHR1132_RS02775	AC742_RS07215	A4U95_09770	A4R30_10395	A4R31_08560	A4R32_12390	A4R33_12015	ERS140147_RS05380	ERS140266_RS07160	ERS140239_RS02110	ERS140159_RS06940
Family0325	RSAU_RS02725	SA2981_RS02960	MS7_RS03070	KQ76_RS02785	CA347_RS03005	SAKOR_RS02885	SACOL_RS03230	RU53_RS02935	SAOV_RS03150	SAFDA_RS02795	ER16_RS02850	SAURJH1_RS03245	SAA6159_RS02830	ACH32_RS10200	SARLGA251_RS02815	M013TW_RS02870	HMPREF0769_RS01895	SAR_RS03010	NI36_RS02880	MW_RS02925	SA_RS03110	SAOUHSC_00561	NWMN_RS03115	SAB_RS02890	AA961_RS02760	SAI4T8_RS02855	SAPIG_RS03360	SATW20_RS03460	EP20_RS02975	ASU36_RS00300	ADL71_RS06605	V676_RS14810	ERS140248_RS04025	ERS154949_RS00315	ERS140026_RS10315	ERS140254_RS00310	V694_RS05215	ERS140095_RS09990	SAMSHR1132_RS02780	AC742_RS07220	A4U95_09775	A4R30_10400	A4R31_08565	A4R32_12395	A4R33_12020	ERS140147_RS05385	ERS140266_RS07155	ERS140239_RS02105	ERS140159_RS06945
Family0326	RSAU_RS02730	SA2981_RS02965	MS7_RS03075	KQ76_RS02790	CA347_RS03010	SAKOR_RS02890	SACOL_RS03235	RU53_RS02940	SAOV_RS03155	SAFDA_RS02800	ER16_RS02855	SAURJH1_RS03250	SAA6159_RS02835	ACH32_RS10205	SARLGA251_RS02820	M013TW_RS02875	HMPREF0769_RS01890	SAR_RS03015	NI36_RS02885	MW_RS02930	SA_RS03115	SAOUHSC_00562	NWMN_RS03120	SAB_RS02895	AA961_RS02765	SAI4T8_RS02860	SAPIG_RS03365	SATW20_RS03465	EP20_RS02980	ASU36_RS00305	ADL71_RS06610	V676_RS14815	ERS140248_RS04020	ERS154949_RS00320	ERS140026_RS10320	ERS140254_RS00315	V694_RS05220	ERS140095_RS09985	SAMSHR1132_RS02785	AC742_RS07225	A4U95_09780	A4R30_10405	A4R31_08570	A4R32_12400	A4R33_12025	ERS140147_RS05390	ERS140266_RS07150	ERS140239_RS02100	ERS140159_RS06950
Family0327	RSAU_RS02735	SA2981_RS02970	MS7_RS03080	KQ76_RS02795	CA347_RS03015	SAKOR_RS02895	SACOL_RS03240	RU53_RS02945	SAOV_RS03160	SAFDA_RS02805	ER16_RS02860	SAURJH1_RS03255	SAA6159_RS02840	ACH32_RS10210	SARLGA251_RS02825	M013TW_RS02880	HMPREF0769_RS01885	SAR_RS03020	NI36_RS02890	MW_RS02935	SA_RS03120	SAOUHSC_00564	NWMN_RS03125	SAB_RS02900	AA961_RS02770	SAI4T8_RS02865	SAPIG_RS03370	SATW20_RS03470	EP20_RS02985	ASU36_RS00310	ADL71_RS06615	V676_RS14820	ERS140248_RS04015	ERS154949_RS00325	ERS140026_RS10325	ERS140254_RS00320	V694_RS05225	ERS140095_RS09980	SAMSHR1132_RS02795	AC742_RS07230	A4U95_09610	A4R30_10410	A4R31_08575	A4R32_12405	A4R33_12030	ERS140147_RS05395	ERS140266_RS07145	ERS140239_RS02095	ERS140159_RS06955
Family0328	RSAU_RS02740	SA2981_RS02975	MS7_RS03085	KQ76_RS02800	CA347_RS03020	SAKOR_RS02900	SACOL_RS03245	RU53_RS02950	SAOV_RS03165	SAFDA_RS02810	ER16_RS02865	SAURJH1_RS03260	SAA6159_RS02845	ACH32_RS10215	SARLGA251_RS02830	M013TW_RS02885	HMPREF0769_RS01880	SAR_RS03025	NI36_RS02895	MW_RS02940	SA_RS03125	SAOUHSC_00565	NWMN_RS03130	SAB_RS02905	AA961_RS02775	SAI4T8_RS02870	SAPIG_RS03375	SATW20_RS03475	EP20_RS02990	ASU36_RS00315	ADL71_RS06620	V676_RS14825	ERS140248_RS04010	ERS154949_RS00330	ERS140026_RS10330	ERS140254_RS00325	V694_RS05230	ERS140095_RS09975	SAMSHR1132_RS02800	AC742_RS07235	A4U95_09615	A4R30_10415	A4R31_08580	A4R32_12410	A4R33_12035	ERS140147_RS05400	ERS140266_RS07140	ERS140239_RS02090	ERS140159_RS06960
Family0329	RSAU_RS02745	SA2981_RS02980	MS7_RS03090	KQ76_RS02805	CA347_RS03025	SAKOR_RS02905	SACOL_RS03250	RU53_RS02955	SAOV_RS03170	SAFDA_RS02815	ER16_RS02870	SAURJH1_RS03265	SAA6159_RS02850	ACH32_RS10220	SARLGA251_RS02835	M013TW_RS02890	HMPREF0769_RS01875	SAR_RS03030	NI36_RS02900	MW_RS02945	SA_RS03130	SAOUHSC_00567	NWMN_RS03135	SAB_RS02910	AA961_RS02780	SAI4T8_RS02875	SAPIG_RS03380	SATW20_RS03480	EP20_RS02995	ASU36_RS00320	ADL71_RS06625	V676_RS14830	ERS140248_RS04005	ERS154949_RS00335	ERS140026_RS10335	ERS140254_RS00330	V694_RS05235	ERS140095_RS09970	SAMSHR1132_RS02805	AC742_RS07240	A4U95_09620	A4R30_10420	A4R31_08585	A4R32_12415	A4R33_12040	ERS140147_RS05405	ERS140266_RS07135	ERS140239_RS02085	ERS140159_RS06965
Family0330	RSAU_RS02750	SA2981_RS02985	MS7_RS03095	KQ76_RS02810	CA347_RS03030	SAKOR_RS02910	SACOL_RS03255	RU53_RS02960	SAOV_RS03175	SAFDA_RS02820	ER16_RS02875	SAURJH1_RS03270	SAA6159_RS02855	ACH32_RS10225	SARLGA251_RS02840	M013TW_RS02895	HMPREF0769_RS01870	SAR_RS03035	NI36_RS02905	MW_RS02950	SA_RS03135	SAOUHSC_00569	NWMN_RS03140	SAB_RS02915	AA961_RS02785	SAI4T8_RS02880	SAPIG_RS03385	SATW20_RS03485	EP20_RS03000	ASU36_RS00325	ADL71_RS06630	V676_RS14835	ERS140248_RS04000	ERS154949_RS00340	ERS140026_RS10340	ERS140254_RS00335	V694_RS05240	ERS140095_RS09965	SAMSHR1132_RS02810	AC742_RS07245	A4U95_09625	A4R30_10425	A4R31_08590	A4R32_12420	A4R33_12045	ERS140147_RS05410	ERS140266_RS07130	ERS140239_RS02080	ERS140159_RS06970
Family0331	RSAU_RS02755	SA2981_RS02990	MS7_RS03100	KQ76_RS02815	CA347_RS03035	SAKOR_RS02915	SACOL_RS03260	RU53_RS02965	SAOV_RS03180	SAFDA_RS02825	ER16_RS02880	SAURJH1_RS03275	SAA6159_RS02860	ACH32_RS10230	SARLGA251_RS02845	M013TW_RS02900	HMPREF0769_RS01865	SAR_RS03040	NI36_RS02910	MW_RS02955	SA_RS03140	SAOUHSC_00571	NWMN_RS03145	SAB_RS02920	AA961_RS02790	SAI4T8_RS02885	SAPIG_RS03390	SATW20_RS03490	EP20_RS03005	ASU36_RS00330	ADL71_RS06635	V676_RS14840	ERS140248_RS03995	ERS154949_RS00345	ERS140026_RS10345	ERS140254_RS00340	V694_RS05245	ERS140095_RS09960	SAMSHR1132_RS02815	AC742_RS07250	A4U95_09630	A4R30_10430	A4R31_08595	A4R32_12425	A4R33_12050	ERS140147_RS05415	ERS140266_RS07125	ERS140239_RS02075	ERS140159_RS06975
Family0332	RSAU_RS02760	SA2981_RS02995	MS7_RS03105	KQ76_RS02820	CA347_RS03040	SAKOR_RS02920	SACOL_RS03265	RU53_RS02970	SAOV_RS03185	SAFDA_RS02830	ER16_RS02885	SAURJH1_RS03280	SAA6159_RS02865	ACH32_RS10235	SARLGA251_RS02850	M013TW_RS02905	HMPREF0769_RS01860	SAR_RS03045	NI36_RS02915	MW_RS02960	SA_RS03145	SAOUHSC_00572	NWMN_RS03150	SAB_RS02925	AA961_RS02795	SAI4T8_RS02890	SAPIG_RS03395	SATW20_RS03495	EP20_RS03010	ASU36_RS00335	ADL71_RS06640	V676_RS14845	ERS140248_RS03990	ERS154949_RS00350	ERS140026_RS10350	ERS140254_RS00345	V694_RS05250	ERS140095_RS09955	SAMSHR1132_RS02820	AC742_RS07255	A4U95_09635	A4R30_10435	A4R31_08600	A4R32_12430	A4R33_12055	ERS140147_RS05420	ERS140266_RS07120	ERS140239_RS02070	ERS140159_RS06980
Family0333	RSAU_RS02765	SA2981_RS03000	MS7_RS03110	KQ76_RS02825	CA347_RS03045	SAKOR_RS02925	SACOL_RS03270	RU53_RS02975	SAOV_RS03190	SAFDA_RS02835	ER16_RS02890	SAURJH1_RS03285	SAA6159_RS02870	ACH32_RS10240	SARLGA251_RS02855	M013TW_RS02915	HMPREF0769_RS01855	SAR_RS03050	NI36_RS02925	MW_RS02965	SA_RS03150	SAOUHSC_00573	NWMN_RS03155	SAB_RS02930	AA961_RS02800	SAI4T8_RS02895	SAPIG_RS03400	SATW20_RS03500	EP20_RS03015	ASU36_RS00340	ADL71_RS06645	V676_RS14850	ERS140248_RS03985	ERS154949_RS00355	ERS140026_RS10355	ERS140254_RS00350	V694_RS05255	ERS140095_RS09950	SAMSHR1132_RS02825	AC742_RS07260	A4U95_09640	A4R30_10440	A4R31_08605	A4R32_13075	A4R33_12060	ERS140147_RS05425	ERS140266_RS07115	ERS140239_RS02065	ERS140159_RS06985
Family0334	eutD	eutD	eutD	eutD	eutD	eutD	eutD	eutD	eutD	eutD	eutD	eutD	eutD	eutD	eutD	eutD	eutD	eutD	eutD	eutD	eutD	eutD	eutD	eutD	eutD	eutD	eutD	eutD	eutD	eutD	eutD	eutD	eutD	eutD	eutD	eutD	eutD	eutD	eutD	eutD	A4U95_09645	A4R30_10445	A4R31_08610	A4R32_13080	A4R33_12065	eutD	eutD	eutD	eutD
Family0335	RSAU_RS02775	SA2981_RS03010	MS7_RS03120	KQ76_RS02835	CA347_RS03055	SAKOR_RS02935	SACOL_RS03280	RU53_RS02985	SAOV_RS03200	SAFDA_RS02845	ER16_RS02900	SAURJH1_RS03295	SAA6159_RS02880	ACH32_RS10250	SARLGA251_RS02865	M013TW_RS02925	HMPREF0769_RS01845	SAR_RS03060	NI36_RS02935	MW_RS02975	SA_RS03160	SAOUHSC_00575	NWMN_RS03165	SAB_RS02940	AA961_RS02810	SAI4T8_RS02905	SAPIG_RS03410	SATW20_RS03510	EP20_RS03025	ASU36_RS00350	ADL71_RS06655	V676_RS14860	ERS140248_RS03975	ERS154949_RS00365	ERS140026_RS10365	ERS140254_RS00360	V694_RS05265	ERS140095_RS09940	SAMSHR1132_RS02835	AC742_RS07270	A4U95_09650	A4R30_10450	A4R31_08615	A4R32_13085	A4R33_12070	ERS140147_RS05435	ERS140266_RS07105	ERS140239_RS02055	ERS140159_RS06995
Family0336	RSAU_RS02780	SA2981_RS03015	MS7_RS03125	KQ76_RS02840	CA347_RS03060	SAKOR_RS02945	SACOL_RS03285	RU53_RS02990	SAOV_RS03205	SAFDA_RS02850	ER16_RS02905	SAURJH1_RS03300	SAA6159_RS02885	ACH32_RS10255	SARLGA251_RS02870	M013TW_RS02930	HMPREF0769_RS01840	SAR_RS03065	NI36_RS02940	MW_RS02980	SA_RS03165	SAOUHSC_00577	NWMN_RS03170	SAB_RS02945	AA961_RS02815	SAI4T8_RS02910	SAPIG_RS03415	SATW20_RS03515	EP20_RS03030	ASU36_RS00355	ADL71_RS06660	V676_RS14865	ERS140248_RS03970	ERS154949_RS00370	ERS140026_RS10370	ERS140254_RS00365	V694_RS05270	ERS140095_RS09935	SAMSHR1132_RS02840	AC742_RS07275	A4U95_09655	A4R30_10455	A4R31_08620	A4R32_13090	A4R33_12075	ERS140147_RS05440	ERS140266_RS07100	ERS140239_RS02050	ERS140159_RS07000
Family0337	RSAU_RS02785	SA2981_RS03020	MS7_RS03130	KQ76_RS02845	CA347_RS03065	SAKOR_RS02950	SACOL_RS03290	RU53_RS02995	SAOV_RS03210	SAFDA_RS02855	ER16_RS02910	SAURJH1_RS03305	SAA6159_RS02890	ACH32_RS10260	SARLGA251_RS02875	M013TW_RS02935	HMPREF0769_RS01835	SAR_RS03070	NI36_RS02945	MW_RS02985	SA_RS03170	SAOUHSC_00578	NWMN_RS03175	SAB_RS02950	AA961_RS02820	SAI4T8_RS02915	SAPIG_RS03420	SATW20_RS03520	EP20_RS03035	ASU36_RS00360	ADL71_RS06665	V676_RS14870	ERS140248_RS03965	ERS154949_RS00375	ERS140026_RS10375	ERS140254_RS00370	V694_RS05275	ERS140095_RS09930	SAMSHR1132_RS02845	AC742_RS07280	A4U95_09660	A4R30_10460	A4R31_08625	A4R32_13095	A4R33_12080	ERS140147_RS05445	ERS140266_RS07095	ERS140239_RS02045	ERS140159_RS07005
Family0338	RSAU_RS02790	SA2981_RS03025	MS7_RS03135	KQ76_RS02850	CA347_RS03070	SAKOR_RS02955	SACOL_RS03295	RU53_RS03000	SAOV_RS03215	SAFDA_RS02860	ER16_RS02915	SAURJH1_RS03310	SAA6159_RS02895	ACH32_RS10265	SARLGA251_RS02880	M013TW_RS02940	HMPREF0769_RS01830	SAR_RS03075	NI36_RS02950	MW_RS02990	SA_RS03175	SAOUHSC_00579	NWMN_RS03180	SAB_RS02955	AA961_RS02825	SAI4T8_RS02920	SAPIG_RS03425	SATW20_RS03525	EP20_RS03040	ASU36_RS00365	ADL71_RS06670	V676_RS14875	ERS140248_RS03960	ERS154949_RS00380	ERS140026_RS10380	ERS140254_RS00375	V694_RS05280	ERS140095_RS09925	SAMSHR1132_RS02850	AC742_RS07285	A4U95_09665	A4R30_10465	A4R31_08630	A4R32_13100	A4R33_12085	ERS140147_RS05450	ERS140266_RS07090	ERS140239_RS02040	ERS140159_RS07010
Family0339	RSAU_RS02795	SA2981_RS03030	MS7_RS03140	KQ76_RS02855	CA347_RS03075	SAKOR_RS02960	SACOL_RS03300	RU53_RS03005	SAOV_RS03220	SAFDA_RS02865	ER16_RS02920	SAURJH1_RS03315	SAA6159_RS02900	ACH32_RS10270	SARLGA251_RS02885	M013TW_RS02945	HMPREF0769_RS01825	SAR_RS03080	NI36_RS02955	MW_RS02995	SA_RS03180	SAOUHSC_00580	NWMN_RS03185	SAB_RS02960	AA961_RS02830	SAI4T8_RS02925	SAPIG_RS03430	SATW20_RS03530	EP20_RS03045	ASU36_RS00370	ADL71_RS06675	V676_RS14880	ERS140248_RS03955	ERS154949_RS00385	ERS140026_RS10385	ERS140254_RS00380	V694_RS05285	ERS140095_RS09920	SAMSHR1132_RS02855	AC742_RS07290	A4U95_09670	A4R30_10470	A4R31_08635	A4R32_13105	A4R33_12090	ERS140147_RS05455	ERS140266_RS07085	ERS140239_RS02035	ERS140159_RS07015
Family0340	RSAU_RS02800	SA2981_RS03035	MS7_RS03145	KQ76_RS02860	CA347_RS03080	SAKOR_RS02965	SACOL_RS03305	RU53_RS03010	SAOV_RS03225	SAFDA_RS02870	ER16_RS02925	SAURJH1_RS03320	SAA6159_RS02905	ACH32_RS10275	SARLGA251_RS02890	M013TW_RS02950	HMPREF0769_RS01820	SAR_RS03085	NI36_RS02960	MW_RS03000	SA_RS03185	SAOUHSC_00581	NWMN_RS03190	SAB_RS02965	AA961_RS02835	SAI4T8_RS02930	SAPIG_RS03435	SATW20_RS03535	EP20_RS03050	ASU36_RS00375	ADL71_RS06680	V676_RS14885	ERS140248_RS03950	ERS154949_RS00390	ERS140026_RS10390	ERS140254_RS00385	V694_RS05290	ERS140095_RS09915	SAMSHR1132_RS02860	AC742_RS07295	A4U95_09675	A4R30_10475	A4R31_08640	A4R32_13110	A4R33_12095	ERS140147_RS05460	ERS140266_RS07080	ERS140239_RS02030	ERS140159_RS07020
Family0341	RSAU_RS02870	SA2981_RS03085	MS7_RS03525	KQ76_RS02910	CA347_RS03135	SAKOR_RS03010	SACOL_RS03400	RU53_RS03415	SAOV_RS03275	SAFDA_RS02960	ER16_RS02970	SAURJH1_RS03365	SAA6159_RS02960	ACH32_RS10330	SARLGA251_RS02945	M013TW_RS03010	HMPREF0769_RS01770	SAR_RS03135	NI36_RS03020	MW_RS03095	SA_RS03235	SAOUHSC_00605	NWMN_RS03285	SAB_RS03025	AA961_RS02885	SAI4T8_RS02980	SAPIG_RS03520	SATW20_RS03630	EP20_RS03145	ASU36_RS00430	ADL71_RS00815	V676_RS08395	ERS140248_RS03845	ERS154949_RS00425	ERS140026_RS10505	ERS140254_RS00500	V694_RS05375	ERS140095_RS09790	SAMSHR1132_RS02895	AC742_RS07410	A4U95_10780	A4R30_13035	A4R31_10910	A4R32_06975	A4R33_03710	ERS140147_RS05530	ERS140266_RS06990	ERS140239_RS01945	ERS140159_RS07100
Family0342	RSAU_RS02875	SA2981_RS03090	MS7_RS03530	KQ76_RS02915	CA347_RS03140	SAKOR_RS03015	SACOL_RS03405	RU53_RS03420	SAOV_RS03280	SAFDA_RS02965	ER16_RS02975	SAURJH1_RS03370	SAA6159_RS02965	ACH32_RS10335	SARLGA251_RS02950	M013TW_RS03015	HMPREF0769_RS01765	SAR_RS03140	NI36_RS03025	MW_RS03100	SA_RS03240	SAOUHSC_00606	NWMN_RS03290	SAB_RS03030	AA961_RS02890	SAI4T8_RS02985	SAPIG_RS03525	SATW20_RS03635	EP20_RS03150	ASU36_RS00435	ADL71_RS00820	V676_RS08400	ERS140248_RS03840	ERS154949_RS00430	ERS140026_RS10510	ERS140254_RS00505	V694_RS05380	ERS140095_RS09785	SAMSHR1132_RS02900	AC742_RS07415	A4U95_10785	A4R30_13040	A4R31_10915	A4R32_06980	A4R33_03715	ERS140147_RS05535	ERS140266_RS06985	ERS140239_RS01940	ERS140159_RS07105
Family0343	RSAU_RS02880	SA2981_RS03095	MS7_RS03535	KQ76_RS02920	CA347_RS03145	SAKOR_RS03020	SACOL_RS03410	RU53_RS03425	SAOV_RS03285	SAFDA_RS02970	ER16_RS02980	SAURJH1_RS03375	SAA6159_RS02970	ACH32_RS10340	SARLGA251_RS02955	M013TW_RS03020	HMPREF0769_RS01760	SAR_RS03145	NI36_RS03030	MW_RS03105	SA_RS03245	SAOUHSC_00607	NWMN_RS03295	SAB_RS03035	AA961_RS02895	SAI4T8_RS02990	SAPIG_RS03530	SATW20_RS03640	EP20_RS03155	ASU36_RS00440	ADL71_RS00825	V676_RS08405	ERS140248_RS03835	ERS154949_RS00435	ERS140026_RS10515	ERS140254_RS00510	V694_RS05385	ERS140095_RS09780	SAMSHR1132_RS02905	AC742_RS07420	A4U95_10790	A4R30_13045	A4R31_10920	A4R32_06985	A4R33_03720	ERS140147_RS05540	ERS140266_RS06980	ERS140239_RS01935	ERS140159_RS07110
Family0344	adhP	adhP	adhP	adhP	adhP	adhP	adhP	adhP	adhP	adhP	adhP	adhP	adhP	adhP	adhP	adhP	adhP	adhP	adhP	adhP	adhP	SAOUHSC_00608	adhP	adhP	adhP	adhP	adhP	adhP	adhP	adhP	adhP	adhP	adhP	adhP	adhP	adhP	adhP	adhP	adhP	adhP	A4U95_10795	A4R30_13435	A4R31_10925	A4R32_06990	A4R33_03725	adhP	adhP	adhP	adhP
Family0345	RSAU_RS02895	SA2981_RS03110	MS7_RS03550	KQ76_RS02935	CA347_RS03160	SAKOR_RS03035	SACOL_RS03425	RU53_RS03440	SAOV_RS03300	SAFDA_RS02985	ER16_RS02995	SAURJH1_RS03390	SAA6159_RS02985	ACH32_RS10355	SARLGA251_RS02970	M013TW_RS03035	HMPREF0769_RS01745	SAR_RS03160	NI36_RS03040	MW_RS03120	SA_RS03260	SAOUHSC_00610	NWMN_RS03310	SAB_RS03050	AA961_RS02910	SAI4T8_RS03005	SAPIG_RS03545	SATW20_RS03655	EP20_RS03170	ASU36_RS00455	ADL71_RS00840	V676_RS08415	ERS140248_RS03820	ERS154949_RS00450	ERS140026_RS10530	ERS140254_RS00525	V694_RS05395	ERS140095_RS09765	SAMSHR1132_RS02920	AC742_RS07435	A4U95_10805	A4R30_13445	A4R31_10935	A4R32_07000	A4R33_03735	ERS140147_RS05555	ERS140266_RS06965	ERS140239_RS01920	ERS140159_RS07125
Family0346	argS	argS	argS	argS	argS	argS	argS	argS	argS	argS	argS	argS	argS	argS	argS	argS	argS	argS	argS	argS	argS	argS	argS	argS	argS	argS	argS	argS	argS	argS	argS	argS	argS	argS	argS	argS	argS	argS	argS	argS	A4U95_10810	A4R30_13450	A4R31_10940	A4R32_07005	A4R33_03740	argS	argS	argS	argS
Family0347	RSAU_RS02905	SA2981_RS03120	MS7_RS03560	KQ76_RS02945	CA347_RS03170	SAKOR_RS03045	SACOL_RS03435	RU53_RS03450	SAOV_RS03310	SAFDA_RS02995	ER16_RS03005	SAURJH1_RS03400	SAA6159_RS02995	ACH32_RS10365	SARLGA251_RS02980	M013TW_RS03045	HMPREF0769_RS01735	SAR_RS03170	NI36_RS03050	MW_RS03130	SA_RS03270	SAOUHSC_00612	NWMN_RS03320	SAB_RS03065	AA961_RS02920	SAI4T8_RS03015	SAPIG_RS03555	SATW20_RS03665	EP20_RS03180	ASU36_RS00465	ADL71_RS00850	V676_RS08425	ERS140248_RS03810	ERS154949_RS00460	ERS140026_RS10540	ERS140254_RS00535	V694_RS05405	ERS140095_RS09755	SAMSHR1132_RS02930	AC742_RS07445	A4U95_10815	A4R30_12960	A4R31_10945	A4R32_07010	A4R33_03745	ERS140147_RS05565	ERS140266_RS06955	ERS140239_RS01910	ERS140159_RS07135
Family0348	RSAU_RS02910	SA2981_RS03125	MS7_RS03565	KQ76_RS02950	CA347_RS03175	SAKOR_RS03050	SACOL_RS03440	RU53_RS03455	SAOV_RS03315	SAFDA_RS03000	ER16_RS03010	SAURJH1_RS03405	SAA6159_RS03000	ACH32_RS10370	SARLGA251_RS02985	M013TW_RS03050	HMPREF0769_RS01730	SAR_RS03175	NI36_RS03055	MW_RS03135	SA_RS03275	SAOUHSC_00613	NWMN_RS03325	SAB_RS03070	AA961_RS02925	SAI4T8_RS03020	SAPIG_RS03560	SATW20_RS03670	EP20_RS03185	ASU36_RS00470	ADL71_RS00855	V676_RS08430	ERS140248_RS03805	ERS154949_RS00465	ERS140026_RS10545	ERS140254_RS00540	V694_RS05410	ERS140095_RS09750	SAMSHR1132_RS02935	AC742_RS07450	A4U95_12355	A4R30_12965	A4R31_10950	A4R32_07015	A4R33_03750	ERS140147_RS05570	ERS140266_RS06950	ERS140239_RS01905	ERS140159_RS07140
Family0349	RSAU_RS02915	SA2981_RS03130	MS7_RS03570	KQ76_RS02955	CA347_RS03180	SAKOR_RS03055	SACOL_RS03445	RU53_RS03460	SAOV_RS03320	SAFDA_RS03005	ER16_RS03015	SAURJH1_RS03410	SAA6159_RS03005	ACH32_RS10375	SARLGA251_RS02990	M013TW_RS03055	HMPREF0769_RS01725	SAR_RS03180	NI36_RS03060	MW_RS03140	SA_RS03280	SAOUHSC_00614	NWMN_RS03330	SAB_RS03075	AA961_RS02930	SAI4T8_RS03025	SAPIG_RS03565	SATW20_RS03675	EP20_RS03190	ASU36_RS00475	ADL71_RS00860	V676_RS08435	ERS140248_RS03800	ERS154949_RS00470	ERS140026_RS10550	ERS140254_RS00545	V694_RS05415	ERS140095_RS09745	SAMSHR1132_RS02940	AC742_RS07455	A4U95_12360	A4R30_12970	A4R31_10955	A4R32_07020	A4R33_03755	ERS140147_RS05575	ERS140266_RS06945	ERS140239_RS01900	ERS140159_RS07145
Family0350	RSAU_RS02920	SA2981_RS03135	MS7_RS03575	KQ76_RS02960	CA347_RS03185	SAKOR_RS03060	SACOL_RS03450	RU53_RS03465	SAOV_RS03325	SAFDA_RS03010	ER16_RS03020	SAURJH1_RS03415	SAA6159_RS03010	ACH32_RS10380	SARLGA251_RS02995	M013TW_RS03060	HMPREF0769_RS01720	SAR_RS03185	NI36_RS03065	MW_RS03145	SA_RS03285	SAOUHSC_00615	NWMN_RS03335	SAB_RS03080	AA961_RS02935	SAI4T8_RS03030	SAPIG_RS03570	SATW20_RS03680	EP20_RS03195	ASU36_RS00480	ADL71_RS00865	V676_RS08440	ERS140248_RS03795	ERS154949_RS00475	ERS140026_RS10555	ERS140254_RS00550	V694_RS05420	ERS140095_RS09740	SAMSHR1132_RS02945	AC742_RS07460	A4U95_12365	A4R30_12975	A4R31_10960	A4R32_07025	A4R33_03760	ERS140147_RS05580	ERS140266_RS06940	ERS140239_RS01895	ERS140159_RS07150
Family0351	RSAU_RS02925	SA2981_RS03140	MS7_RS03580	KQ76_RS02965	CA347_RS03190	SAKOR_RS03065	SACOL_RS03455	RU53_RS03470	SAOV_RS03330	SAFDA_RS03015	ER16_RS03025	SAURJH1_RS03420	SAA6159_RS03015	ACH32_RS10385	SARLGA251_RS03000	M013TW_RS03065	HMPREF0769_RS01715	SAR_RS03190	NI36_RS03070	MW_RS03150	SA_RS03290	SAOUHSC_00616	NWMN_RS03340	SAB_RS03085	AA961_RS02940	SAI4T8_RS03035	SAPIG_RS03575	SATW20_RS03685	EP20_RS03200	ASU36_RS00485	ADL71_RS00870	V676_RS08445	ERS140248_RS03790	ERS154949_RS00480	ERS140026_RS10560	ERS140254_RS00555	V694_RS05425	ERS140095_RS09735	SAMSHR1132_RS02950	AC742_RS07465	A4U95_12370	A4R30_12980	A4R31_10965	A4R32_07030	A4R33_03765	ERS140147_RS05585	ERS140266_RS06935	ERS140239_RS01890	ERS140159_RS07155
Family0352	RSAU_RS02930	SA2981_RS03145	MS7_RS03585	KQ76_RS02970	CA347_RS03195	SAKOR_RS03070	SACOL_RS03460	RU53_RS03475	SAOV_RS03335	SAFDA_RS03020	ER16_RS03030	SAURJH1_RS03425	SAA6159_RS03020	ACH32_RS10390	SARLGA251_RS03005	M013TW_RS03070	HMPREF0769_RS01710	SAR_RS03195	NI36_RS03075	MW_RS03155	SA_RS03295	SAOUHSC_00617	NWMN_RS03345	SAB_RS03090	AA961_RS02945	SAI4T8_RS03040	SAPIG_RS03580	SATW20_RS03690	EP20_RS03205	ASU36_RS00490	ADL71_RS00875	V676_RS08450	ERS140248_RS03785	ERS154949_RS00485	ERS140026_RS10565	ERS140254_RS00560	V694_RS05430	ERS140095_RS09730	SAMSHR1132_RS02955	AC742_RS07470	A4U95_12375	A4R30_12985	A4R31_10970	A4R32_07035	A4R33_03770	ERS140147_RS05590	ERS140266_RS06930	ERS140239_RS01885	ERS140159_RS07160
Family0353	RSAU_RS02935	SA2981_RS03150	MS7_RS03590	KQ76_RS02975	CA347_RS03200	SAKOR_RS03075	SACOL_RS03465	RU53_RS03480	SAOV_RS03340	SAFDA_RS03025	ER16_RS03035	SAURJH1_RS03430	SAA6159_RS03025	ACH32_RS10395	SARLGA251_RS03010	M013TW_RS03075	HMPREF0769_RS01705	SAR_RS03200	NI36_RS03080	MW_RS03160	SA_RS03300	SAOUHSC_00618	NWMN_RS03350	SAB_RS03095	AA961_RS02950	SAI4T8_RS03045	SAPIG_RS03585	SATW20_RS03695	EP20_RS03210	ASU36_RS00495	ADL71_RS00880	V676_RS08455	ERS140248_RS03780	ERS154949_RS00490	ERS140026_RS10570	ERS140254_RS00565	V694_RS05435	ERS140095_RS09725	SAMSHR1132_RS02960	AC742_RS07475	A4U95_12380	A4R30_12990	A4R31_10975	A4R32_07040	A4R33_03775	ERS140147_RS05595	ERS140266_RS06925	ERS140239_RS01880	ERS140159_RS07165
Family0354	RSAU_RS02940	SA2981_RS03155	MS7_RS03595	KQ76_RS02980	CA347_RS03205	SAKOR_RS03080	SACOL_RS03470	RU53_RS03485	SAOV_RS03345	SAFDA_RS03030	ER16_RS03040	SAURJH1_RS03435	SAA6159_RS03030	ACH32_RS10400	SARLGA251_RS03015	M013TW_RS03080	HMPREF0769_RS01700	SAR_RS03205	NI36_RS03085	MW_RS03165	SA_RS03305	SAOUHSC_00619	NWMN_RS03355	SAB_RS03100	AA961_RS02955	SAI4T8_RS03050	SAPIG_RS03590	SATW20_RS03700	EP20_RS03215	ASU36_RS00500	ADL71_RS00885	V676_RS08460	ERS140248_RS03775	ERS154949_RS00495	ERS140026_RS10575	ERS140254_RS00570	V694_RS05440	ERS140095_RS09720	SAMSHR1132_RS02965	AC742_RS07480	A4U95_12385	A4R30_12995	A4R31_10980	A4R32_07045	A4R33_03780	ERS140147_RS05600	ERS140266_RS06920	ERS140239_RS01875	ERS140159_RS07170
Family0355	RSAU_RS02945	SA2981_RS03160	MS7_RS03600	KQ76_RS02985	CA347_RS03210	SAKOR_RS03085	SACOL_RS03475	RU53_RS03490	SAOV_RS03350	SAFDA_RS03035	ER16_RS03045	SAURJH1_RS03440	SAA6159_RS03035	ACH32_RS10405	SARLGA251_RS03020	M013TW_RS03085	HMPREF0769_RS01695	SAR_RS03210	NI36_RS03090	MW_RS03170	SA_RS03310	SAOUHSC_00620	NWMN_RS03360	SAB_RS03105	AA961_RS02960	SAI4T8_RS03055	SAPIG_RS03595	SATW20_RS03705	EP20_RS03220	ASU36_RS00505	ADL71_RS00890	V676_RS08465	ERS140248_RS03770	ERS154949_RS00500	ERS140026_RS10580	ERS140254_RS00575	V694_RS05445	ERS140095_RS09715	SAMSHR1132_RS02970	AC742_RS07485	A4U95_12390	A4R30_13000	A4R31_10985	A4R32_07050	A4R33_03785	ERS140147_RS05605	ERS140266_RS06915	ERS140239_RS01870	ERS140159_RS07175
Family0356	RSAU_RS02955	SA2981_RS03170	MS7_RS03610	KQ76_RS02995	CA347_RS03220	SAKOR_RS03095	SACOL_RS03485	RU53_RS03500	SAOV_RS03360	SAFDA_RS03045	ER16_RS03055	SAURJH1_RS03450	SAA6159_RS03045	ACH32_RS10415	SARLGA251_RS03030	M013TW_RS03095	HMPREF0769_RS01685	SAR_RS03220	NI36_RS03100	MW_RS03180	SA_RS03320	SAOUHSC_00622	NWMN_RS03370	SAB_RS03115	AA961_RS02970	SAI4T8_RS03065	SAPIG_RS03605	SATW20_RS03715	EP20_RS03230	ASU36_RS00515	ADL71_RS00900	V676_RS08475	ERS140248_RS03760	ERS154949_RS00510	ERS140026_RS10590	ERS140254_RS00585	V694_RS05455	ERS140095_RS09705	SAMSHR1132_RS02985	AC742_RS07495	A4U95_05800	A4R30_09660	A4R31_05090	A4R32_07060	A4R33_03795	ERS140147_RS05615	ERS140266_RS06905	ERS140239_RS01860	ERS140159_RS07185
Family0357	RSAU_RS02965	SA2981_RS03180	MS7_RS03620	KQ76_RS03005	CA347_RS03230	SAKOR_RS03105	SACOL_RS03495	RU53_RS03510	SAOV_RS03370	SAFDA_RS03055	ER16_RS03065	SAURJH1_RS03460	SAA6159_RS03055	ACH32_RS10425	SARLGA251_RS03040	M013TW_RS03105	HMPREF0769_RS01675	SAR_RS03230	NI36_RS03110	MW_RS03190	SA_RS03330	SAOUHSC_00624	NWMN_RS03380	SAB_RS03125	AA961_RS02980	SAI4T8_RS03075	SAPIG_RS03615	SATW20_RS03725	EP20_RS03240	ASU36_RS00525	ADL71_RS00910	V676_RS08485	ERS140248_RS03750	ERS154949_RS00520	ERS140026_RS10600	ERS140254_RS00595	V694_RS05465	ERS140095_RS09695	SAMSHR1132_RS02995	AC742_RS07505	A4U95_05810	A4R30_09670	A4R31_05100	A4R32_07070	A4R33_03805	ERS140147_RS05625	ERS140266_RS06895	ERS140239_RS01850	ERS140159_RS07195
Family0358	RSAU_RS02975	SA2981_RS03190	MS7_RS03630	KQ76_RS03015	CA347_RS03240	SAKOR_RS03115	SACOL_RS03505	RU53_RS03520	SAOV_RS03380	SAFDA_RS03065	ER16_RS03075	SAURJH1_RS03470	SAA6159_RS03065	ACH32_RS10435	SARLGA251_RS03050	M013TW_RS03115	HMPREF0769_RS01665	SAR_RS03240	NI36_RS03120	MW_RS03200	SA_RS03340	SAOUHSC_00626	NWMN_RS03390	SAB_RS03135	AA961_RS02990	SAI4T8_RS03085	SAPIG_RS03625	SATW20_RS03735	EP20_RS03250	ASU36_RS00535	ADL71_RS00920	V676_RS08495	ERS140248_RS03740	ERS154949_RS00530	ERS140026_RS10610	ERS140254_RS00605	V694_RS05475	ERS140095_RS09685	SAMSHR1132_RS03005	AC742_RS07515	A4U95_05820	A4R30_09680	A4R31_05110	A4R32_07080	A4R33_03815	ERS140147_RS05635	ERS140266_RS06885	ERS140239_RS01840	ERS140159_RS07205
Family0359	RSAU_RS02980	SA2981_RS03195	MS7_RS03635	KQ76_RS03020	CA347_RS03245	SAKOR_RS03120	SACOL_RS03510	RU53_RS03525	SAOV_RS03385	SAFDA_RS03070	ER16_RS03080	SAURJH1_RS03475	SAA6159_RS03070	ACH32_RS10440	SARLGA251_RS03055	M013TW_RS03120	HMPREF0769_RS01660	SAR_RS03245	NI36_RS03125	MW_RS03205	SA_RS03345	SAOUHSC_00627	NWMN_RS03395	SAB_RS03140	AA961_RS02995	SAI4T8_RS03090	SAPIG_RS03630	SATW20_RS03740	EP20_RS03255	ASU36_RS00540	ADL71_RS00925	V676_RS08500	ERS140248_RS03735	ERS154949_RS00535	ERS140026_RS10615	ERS140254_RS00610	V694_RS05480	ERS140095_RS09680	SAMSHR1132_RS03010	AC742_RS07520	A4U95_05825	A4R30_09685	A4R31_05115	A4R32_07085	A4R33_03820	ERS140147_RS05640	ERS140266_RS06880	ERS140239_RS01835	ERS140159_RS07210
Family0360	RSAU_RS02985	SA2981_RS03200	MS7_RS03640	KQ76_RS03025	CA347_RS03250	SAKOR_RS03125	SACOL_RS03515	RU53_RS03530	SAOV_RS03390	SAFDA_RS03075	ER16_RS03085	SAURJH1_RS03480	SAA6159_RS03075	ACH32_RS10445	SARLGA251_RS03060	M013TW_RS03125	HMPREF0769_RS01655	SAR_RS03250	NI36_RS03130	MW_RS03210	SA_RS03350	SAOUHSC_00628	NWMN_RS03400	SAB_RS03145	AA961_RS03000	SAI4T8_RS03095	SAPIG_RS03635	SATW20_RS03745	EP20_RS03260	ASU36_RS00545	ADL71_RS00930	V676_RS08505	ERS140248_RS03730	ERS154949_RS00540	ERS140026_RS10620	ERS140254_RS00615	V694_RS05485	ERS140095_RS09675	SAMSHR1132_RS03015	AC742_RS07525	A4U95_05830	A4R30_09690	A4R31_05120	A4R32_07090	A4R33_03825	ERS140147_RS05645	ERS140266_RS06875	ERS140239_RS01830	ERS140159_RS07215
Family0361	RSAU_RS02990	SA2981_RS03205	MS7_RS03645	KQ76_RS03030	CA347_RS03255	SAKOR_RS03130	SACOL_RS03520	RU53_RS03535	SAOV_RS03395	SAFDA_RS03080	ER16_RS03090	SAURJH1_RS03485	SAA6159_RS03080	ACH32_RS10450	SARLGA251_RS03065	M013TW_RS03130	HMPREF0769_RS01650	SAR_RS03255	NI36_RS03135	MW_RS03215	SA_RS03355	SAOUHSC_00629	NWMN_RS03405	SAB_RS03150	AA961_RS03005	SAI4T8_RS03100	SAPIG_RS03640	SATW20_RS03750	EP20_RS03265	ASU36_RS00550	ADL71_RS00935	V676_RS08510	ERS140248_RS03725	ERS154949_RS00545	ERS140026_RS10625	ERS140254_RS00620	V694_RS05490	ERS140095_RS09670	SAMSHR1132_RS03020	AC742_RS07530	A4U95_05835	A4R30_09695	A4R31_05125	A4R32_07095	A4R33_03830	ERS140147_RS05650	ERS140266_RS06870	ERS140239_RS01825	ERS140159_RS07220
Family0362	RSAU_RS03000	SA2981_RS03215	MS7_RS03655	KQ76_RS03040	CA347_RS03265	SAKOR_RS03140	SACOL_RS03530	RU53_RS03545	SAOV_RS03405	SAFDA_RS03090	ER16_RS03100	SAURJH1_RS03495	SAA6159_RS03090	ACH32_RS10460	SARLGA251_RS03075	M013TW_RS03140	HMPREF0769_RS01640	SAR_RS03265	NI36_RS03145	MW_RS03225	SA_RS03365	SAOUHSC_00632	NWMN_RS03415	SAB_RS03160	AA961_RS03015	SAI4T8_RS03110	SAPIG_RS03650	SATW20_RS03760	EP20_RS03275	ASU36_RS00560	ADL71_RS00945	V676_RS08520	ERS140248_RS03715	ERS154949_RS00555	ERS140026_RS10635	ERS140254_RS00630	V694_RS05500	ERS140095_RS09660	SAMSHR1132_RS03030	AC742_RS07540	A4U95_05845	A4R30_09705	A4R31_05135	A4R32_07105	A4R33_03840	ERS140147_RS05660	ERS140266_RS06860	ERS140239_RS01815	ERS140159_RS07230
Family0363	RSAU_RS03010	SA2981_RS03230	MS7_RS03665	KQ76_RS03060	CA347_RS03275	SAKOR_RS03150	SACOL_RS03540	RU53_RS03555	SAOV_RS03415	SAFDA_RS03100	ER16_RS03110	SAURJH1_RS03510	SAA6159_RS03100	ACH32_RS10470	SARLGA251_RS03085	M013TW_RS03150	HMPREF0769_RS01615	SAR_RS03290	NI36_RS03155	MW_RS03235	SA_RS03380	SAOUHSC_00634	NWMN_RS03425	SAB_RS03170	AA961_RS03025	SAI4T8_RS03125	SAPIG_RS03660	SATW20_RS03770	EP20_RS03285	ASU36_RS00570	ADL71_RS00970	V676_RS08545	ERS140248_RS03690	ERS154949_RS00580	ERS140026_RS10660	ERS140254_RS00655	V694_RS05525	ERS140095_RS09635	SAMSHR1132_RS03055	AC742_RS07565	A4U95_05870	A4R30_09730	A4R31_05160	A4R32_07130	A4R33_03865	ERS140147_RS05670	ERS140266_RS06850	ERS140239_RS01805	ERS140159_RS07240
Family0364	RSAU_RS03015	SA2981_RS03235	MS7_RS03670	KQ76_RS03065	CA347_RS03280	SAKOR_RS03155	SACOL_RS03545	RU53_RS03560	SAOV_RS03420	SAFDA_RS03105	ER16_RS03115	SAURJH1_RS03515	SAA6159_RS03105	ACH32_RS10475	SARLGA251_RS03090	M013TW_RS03155	HMPREF0769_RS01610	SAR_RS03295	NI36_RS03160	MW_RS03240	SA_RS03385	SAOUHSC_00636	NWMN_RS03430	SAB_RS03175	AA961_RS03030	SAI4T8_RS03130	SAPIG_RS03665	SATW20_RS03775	EP20_RS03290	ASU36_RS00575	ADL71_RS00975	V676_RS08550	ERS140248_RS03685	ERS154949_RS00585	ERS140026_RS10665	ERS140254_RS00660	V694_RS05530	ERS140095_RS09630	SAMSHR1132_RS03060	AC742_RS07570	A4U95_05875	A4R30_09735	A4R31_05165	A4R32_07135	A4R33_03870	ERS140147_RS05675	ERS140266_RS06845	ERS140239_RS01800	ERS140159_RS07245
Family0365	RSAU_RS03020	SA2981_RS03240	MS7_RS03675	KQ76_RS03070	CA347_RS03285	SAKOR_RS03160	SACOL_RS03550	RU53_RS03565	SAOV_RS03425	SAFDA_RS03110	ER16_RS03120	SAURJH1_RS03520	SAA6159_RS03110	ACH32_RS10480	SARLGA251_RS03095	M013TW_RS03160	HMPREF0769_RS01605	SAR_RS03300	NI36_RS03165	MW_RS03245	SA_RS03390	SAOUHSC_00637	NWMN_RS03435	SAB_RS03180	AA961_RS03035	SAI4T8_RS03135	SAPIG_RS03670	SATW20_RS03780	EP20_RS03295	ASU36_RS00580	ADL71_RS00980	V676_RS08555	ERS140248_RS03680	ERS154949_RS00590	ERS140026_RS10670	ERS140254_RS00665	V694_RS05535	ERS140095_RS09625	SAMSHR1132_RS03065	AC742_RS07575	A4U95_05880	A4R30_09740	A4R31_05170	A4R32_07140	A4R33_03875	ERS140147_RS05680	ERS140266_RS06840	ERS140239_RS01795	ERS140159_RS07250
Family0366	RSAU_RS03025	SA2981_RS03245	MS7_RS03680	KQ76_RS03075	CA347_RS03290	SAKOR_RS03165	SACOL_RS03555	RU53_RS03570	SAOV_RS03430	SAFDA_RS03115	ER16_RS03125	SAURJH1_RS03525	SAA6159_RS03115	ACH32_RS10485	SARLGA251_RS03100	M013TW_RS03165	HMPREF0769_RS01600	SAR_RS03305	NI36_RS03170	MW_RS03250	SA_RS03395	SAOUHSC_00638	NWMN_RS03440	SAB_RS03185	AA961_RS03040	SAI4T8_RS03140	SAPIG_RS03675	SATW20_RS03785	EP20_RS03300	ASU36_RS00585	ADL71_RS00985	V676_RS08560	ERS140248_RS03675	ERS154949_RS00595	ERS140026_RS10675	ERS140254_RS00670	V694_RS05540	ERS140095_RS09620	SAMSHR1132_RS03070	AC742_RS07580	A4U95_05885	A4R30_09745	A4R31_05175	A4R32_07145	A4R33_03880	ERS140147_RS05685	ERS140266_RS06835	ERS140239_RS01790	ERS140159_RS07255
Family0367	RSAU_RS03035	SA2981_RS03255	MS7_RS03690	KQ76_RS03085	CA347_RS03300	SAKOR_RS03175	SACOL_RS03565	RU53_RS03580	SAOV_RS03440	SAFDA_RS03125	ER16_RS03135	SAURJH1_RS03535	SAA6159_RS03125	ACH32_RS10495	SARLGA251_RS03110	M013TW_RS03175	HMPREF0769_RS01590	SAR_RS03315	NI36_RS03180	MW_RS03260	SA_RS03405	SAOUHSC_00640	NWMN_RS03450	SAB_RS03195	AA961_RS03050	SAI4T8_RS03150	SAPIG_RS03685	SATW20_RS03795	EP20_RS03310	ASU36_RS00595	ADL71_RS00995	V676_RS08570	ERS140248_RS03665	ERS154949_RS00605	ERS140026_RS10685	ERS140254_RS00680	V694_RS05550	ERS140095_RS09610	SAMSHR1132_RS03080	AC742_RS07590	A4U95_05895	A4R30_09755	A4R31_05185	A4R32_07155	A4R33_03890	ERS140147_RS05695	ERS140266_RS06825	ERS140239_RS01780	ERS140159_RS07265
Family0368	RSAU_RS03040	SA2981_RS03260	MS7_RS03695	KQ76_RS03090	CA347_RS03305	SAKOR_RS03180	SACOL_RS03570	RU53_RS03585	SAOV_RS03445	SAFDA_RS03130	ER16_RS03140	SAURJH1_RS03540	SAA6159_RS03130	ACH32_RS10500	SARLGA251_RS03115	M013TW_RS03180	HMPREF0769_RS01585	SAR_RS03320	NI36_RS03185	MW_RS03265	SA_RS03410	SAOUHSC_00641	NWMN_RS03455	SAB_RS03200	AA961_RS03055	SAI4T8_RS03155	SAPIG_RS03690	SATW20_RS03800	EP20_RS03315	ASU36_RS00600	ADL71_RS01000	V676_RS08575	ERS140248_RS03660	ERS154949_RS00610	ERS140026_RS10690	ERS140254_RS00685	V694_RS05555	ERS140095_RS09605	SAMSHR1132_RS03085	AC742_RS07595	A4U95_05900	A4R30_09760	A4R31_05190	A4R32_07160	A4R33_03895	ERS140147_RS05700	ERS140266_RS06820	ERS140239_RS01770	ERS140159_RS07270
Family0369	RSAU_RS03045	SA2981_RS03265	MS7_RS03700	KQ76_RS03095	CA347_RS03310	SAKOR_RS03185	SACOL_RS03575	RU53_RS03590	SAOV_RS03450	SAFDA_RS03135	ER16_RS03145	SAURJH1_RS03545	SAA6159_RS03135	ACH32_RS10505	SARLGA251_RS03120	M013TW_RS03185	HMPREF0769_RS01580	SAR_RS03325	NI36_RS03190	MW_RS03270	SA_RS03415	SAOUHSC_00642	NWMN_RS03460	SAB_RS03205	AA961_RS03060	SAI4T8_RS03160	SAPIG_RS03695	SATW20_RS03805	EP20_RS03320	ASU36_RS00605	ADL71_RS01005	V676_RS08580	ERS140248_RS03655	ERS154949_RS00615	ERS140026_RS10695	ERS140254_RS00690	V694_RS05560	ERS140095_RS09600	SAMSHR1132_RS03090	AC742_RS07600	A4U95_05905	A4R30_09765	A4R31_05195	A4R32_07165	A4R33_03900	ERS140147_RS05705	ERS140266_RS06815	ERS140239_RS01765	ERS140159_RS07275
Family0370	RSAU_RS03050	SA2981_RS03270	MS7_RS03705	KQ76_RS03100	CA347_RS03315	SAKOR_RS03190	SACOL_RS03580	RU53_RS03595	SAOV_RS03455	SAFDA_RS03140	ER16_RS03150	SAURJH1_RS03550	SAA6159_RS03140	ACH32_RS10510	SARLGA251_RS03125	M013TW_RS03190	HMPREF0769_RS01575	SAR_RS03330	NI36_RS03195	MW_RS03275	SA_RS03420	SAOUHSC_00643	NWMN_RS03465	SAB_RS03210	AA961_RS03065	SAI4T8_RS03165	SAPIG_RS03700	SATW20_RS03810	EP20_RS03325	ASU36_RS00610	ADL71_RS01010	V676_RS08585	ERS140248_RS03650	ERS154949_RS00620	ERS140026_RS10700	ERS140254_RS00695	V694_RS05565	ERS140095_RS09595	SAMSHR1132_RS03095	AC742_RS07605	A4U95_05910	A4R30_09770	A4R31_05200	A4R32_07170	A4R33_03905	ERS140147_RS05710	ERS140266_RS06810	ERS140239_RS01760	ERS140159_RS07280
Family0371	RSAU_RS03055	SA2981_RS03275	MS7_RS03710	KQ76_RS03105	CA347_RS03320	SAKOR_RS03195	SACOL_RS03585	RU53_RS03600	SAOV_RS03460	SAFDA_RS03145	ER16_RS03155	SAURJH1_RS03555	SAA6159_RS03145	ACH32_RS10515	SARLGA251_RS03130	M013TW_RS03195	HMPREF0769_RS01570	SAR_RS03335	NI36_RS03200	MW_RS03280	SA_RS03425	SAOUHSC_00644	NWMN_RS03470	SAB_RS03215	AA961_RS03070	SAI4T8_RS03170	SAPIG_RS03705	SATW20_RS03815	EP20_RS03330	ASU36_RS00615	ADL71_RS01015	V676_RS08590	ERS140248_RS03645	ERS154949_RS00625	ERS140026_RS10705	ERS140254_RS00700	V694_RS05570	ERS140095_RS09590	SAMSHR1132_RS03100	AC742_RS07610	A4U95_05915	A4R30_09775	A4R31_05205	A4R32_07175	A4R33_03910	ERS140147_RS05715	ERS140266_RS06805	ERS140239_RS01755	ERS140159_RS07285
Family0372	RSAU_RS03060	SA2981_RS03280	MS7_RS03715	KQ76_RS03110	CA347_RS03325	SAKOR_RS03200	SACOL_RS03590	RU53_RS03605	SAOV_RS03465	SAFDA_RS03150	ER16_RS03160	SAURJH1_RS03560	SAA6159_RS03150	ACH32_RS10520	SARLGA251_RS03135	M013TW_RS03200	HMPREF0769_RS01565	SAR_RS03340	NI36_RS03205	MW_RS03285	SA_RS03430	SAOUHSC_00645	NWMN_RS03475	SAB_RS03220	AA961_RS03075	SAI4T8_RS03175	SAPIG_RS03710	SATW20_RS03820	EP20_RS03335	ASU36_RS00620	ADL71_RS01020	V676_RS08595	ERS140248_RS03640	ERS154949_RS00630	ERS140026_RS10710	ERS140254_RS00705	V694_RS05575	ERS140095_RS09585	SAMSHR1132_RS03105	AC742_RS07615	A4U95_05920	A4R30_09780	A4R31_05210	A4R32_07180	A4R33_03915	ERS140147_RS05720	ERS140266_RS06800	ERS140239_RS01750	ERS140159_RS07290
Family0373	RSAU_RS03065	SA2981_RS03285	MS7_RS03720	KQ76_RS03115	CA347_RS03330	SAKOR_RS03205	SACOL_RS03595	RU53_RS03610	SAOV_RS03470	SAFDA_RS03155	ER16_RS03165	SAURJH1_RS03565	SAA6159_RS03155	ACH32_RS10525	SARLGA251_RS03140	M013TW_RS03205	HMPREF0769_RS01560	SAR_RS03345	NI36_RS03210	MW_RS03290	SA_RS03435	SAOUHSC_00646	NWMN_RS03480	SAB_RS03225	AA961_RS03080	SAI4T8_RS03180	SAPIG_RS03715	SATW20_RS03825	EP20_RS03340	ASU36_RS00625	ADL71_RS01025	V676_RS08600	ERS140248_RS03635	ERS154949_RS00635	ERS140026_RS10715	ERS140254_RS00710	V694_RS05580	ERS140095_RS09580	SAMSHR1132_RS03110	AC742_RS07620	A4U95_05925	A4R30_09785	A4R31_05215	A4R32_07185	A4R33_03920	ERS140147_RS05725	ERS140266_RS06795	ERS140239_RS01745	ERS140159_RS07295
Family0374	RSAU_RS03070	SA2981_RS03290	MS7_RS03725	KQ76_RS03120	CA347_RS03335	SAKOR_RS03210	SACOL_RS03600	RU53_RS03615	SAOV_RS03475	SAFDA_RS03160	ER16_RS03170	SAURJH1_RS03570	SAA6159_RS03160	ACH32_RS10530	SARLGA251_RS03145	M013TW_RS03210	HMPREF0769_RS01555	SAR_RS03350	NI36_RS03215	MW_RS03295	SA_RS03440	SAOUHSC_00647	NWMN_RS03485	SAB_RS03230	AA961_RS03085	SAI4T8_RS03185	SAPIG_RS03720	SATW20_RS03830	EP20_RS03345	ASU36_RS00630	ADL71_RS01030	V676_RS08605	ERS140248_RS03630	ERS154949_RS00645	ERS140026_RS10720	ERS140254_RS00720	V694_RS05585	ERS140095_RS09570	SAMSHR1132_RS03115	AC742_RS07625	A4U95_05935	A4R30_09790	A4R31_05220	A4R32_07190	A4R33_03925	ERS140147_RS05730	ERS140266_RS06790	ERS140239_RS01740	ERS140159_RS07300
Family0375	RSAU_RS03075	SA2981_RS03295	MS7_RS03730	KQ76_RS03125	CA347_RS03340	SAKOR_RS03215	SACOL_RS03605	RU53_RS03620	SAOV_RS03480	SAFDA_RS03165	ER16_RS03175	SAURJH1_RS03575	SAA6159_RS03165	ACH32_RS10535	SARLGA251_RS03150	M013TW_RS03215	HMPREF0769_RS01550	SAR_RS03355	NI36_RS03220	MW_RS03300	SA_RS03445	SAOUHSC_00648	NWMN_RS03490	SAB_RS03235	AA961_RS03090	SAI4T8_RS03190	SAPIG_RS03725	SATW20_RS03835	EP20_RS03350	ASU36_RS00635	ADL71_RS01035	V676_RS08610	ERS140248_RS03625	ERS154949_RS00650	ERS140026_RS10725	ERS140254_RS00725	V694_RS05590	ERS140095_RS09565	SAMSHR1132_RS03120	AC742_RS07630	A4U95_05940	A4R30_09795	A4R31_05225	A4R32_07195	A4R33_03930	ERS140147_RS05735	ERS140266_RS06785	ERS140239_RS01735	ERS140159_RS07305
Family0376	RSAU_RS03200	SA2981_RS03305	MS7_RS03740	KQ76_RS03135	CA347_RS03350	SAKOR_RS03225	SACOL_RS03615	RU53_RS03630	SAOV_RS03490	SAFDA_RS03175	ER16_RS03185	SAURJH1_RS03585	SAA6159_RS03175	ACH32_RS10545	SARLGA251_RS03160	M013TW_RS03225	HMPREF0769_RS01540	SAR_RS03365	NI36_RS03230	MW_RS03310	SA_RS03455	SAOUHSC_00651	NWMN_RS03500	SAB_RS03245	AA961_RS03100	SAI4T8_RS03200	SAPIG_RS03735	SATW20_RS03845	EP20_RS03360	ASU36_RS00645	ADL71_RS01045	V676_RS08615	ERS140248_RS03615	ERS154949_RS00660	ERS140026_RS10735	ERS140254_RS00735	V694_RS05595	ERS140095_RS09555	SAMSHR1132_RS03130	AC742_RS07640	A4U95_05950	A4R30_09805	A4R31_05235	A4R32_07205	A4R33_03940	ERS140147_RS05745	ERS140266_RS06775	ERS140239_RS01725	ERS140159_RS07315
Family0377	RSAU_RS03205	SA2981_RS03310	MS7_RS03745	KQ76_RS03140	CA347_RS03355	SAKOR_RS03230	SACOL_RS03620	RU53_RS03635	SAOV_RS03495	SAFDA_RS03180	ER16_RS03190	SAURJH1_RS03590	SAA6159_RS03180	ACH32_RS10550	SARLGA251_RS03165	M013TW_RS03230	HMPREF0769_RS01535	SAR_RS03370	NI36_RS03235	MW_RS03315	SA_RS03460	SAOUHSC_00652	NWMN_RS03505	SAB_RS03250	AA961_RS03105	SAI4T8_RS03205	SAPIG_RS03740	SATW20_RS03850	EP20_RS03365	ASU36_RS00650	ADL71_RS01050	V676_RS08620	ERS140248_RS03610	ERS154949_RS00665	ERS140026_RS10740	ERS140254_RS00740	V694_RS05600	ERS140095_RS09550	SAMSHR1132_RS03135	AC742_RS07645	A4U95_05955	A4R30_09810	A4R31_05240	A4R32_07210	A4R33_03945	ERS140147_RS05750	ERS140266_RS06770	ERS140239_RS01720	ERS140159_RS07320
Family0378	RSAU_RS03210	SA2981_RS03315	MS7_RS03750	KQ76_RS03145	CA347_RS03360	SAKOR_RS03235	SACOL_RS03625	RU53_RS03640	SAOV_RS03500	SAFDA_RS03185	ER16_RS03195	SAURJH1_RS03595	SAA6159_RS03185	ACH32_RS10555	SARLGA251_RS03170	M013TW_RS03235	HMPREF0769_RS01530	SAR_RS03375	NI36_RS03240	MW_RS03320	SA_RS03465	SAOUHSC_00653	NWMN_RS03510	SAB_RS03255	AA961_RS03110	SAI4T8_RS03210	SAPIG_RS03745	SATW20_RS03855	EP20_RS03370	ASU36_RS00655	ADL71_RS01055	V676_RS08625	ERS140248_RS03605	ERS154949_RS00670	ERS140026_RS10745	ERS140254_RS00745	V694_RS05605	ERS140095_RS09545	SAMSHR1132_RS03140	AC742_RS07650	A4U95_05960	A4R30_09815	A4R31_05245	A4R32_07215	A4R33_03950	ERS140147_RS05755	ERS140266_RS06765	ERS140239_RS01715	ERS140159_RS07325
Family0379	RSAU_RS03215	SA2981_RS03320	MS7_RS03755	KQ76_RS03150	CA347_RS03365	SAKOR_RS03240	SACOL_RS03630	RU53_RS03645	SAOV_RS03505	SAFDA_RS03190	ER16_RS03200	SAURJH1_RS03600	SAA6159_RS03190	ACH32_RS10560	SARLGA251_RS03175	M013TW_RS03240	HMPREF0769_RS01525	SAR_RS03380	NI36_RS03245	MW_RS03325	SA_RS03470	SAOUHSC_00654	NWMN_RS03515	SAB_RS03260	AA961_RS03115	SAI4T8_RS03215	SAPIG_RS03750	SATW20_RS03860	EP20_RS03375	ASU36_RS00660	ADL71_RS01060	V676_RS08630	ERS140248_RS03600	ERS154949_RS00675	ERS140026_RS10750	ERS140254_RS00750	V694_RS05610	ERS140095_RS09540	SAMSHR1132_RS03145	AC742_RS07655	A4U95_05965	A4R30_09820	A4R31_05250	A4R32_07220	A4R33_03955	ERS140147_RS05760	ERS140266_RS06760	ERS140239_RS01710	ERS140159_RS07330
Family0380	RSAU_RS03220	SA2981_RS03325	MS7_RS03760	KQ76_RS03155	CA347_RS03370	SAKOR_RS03245	SACOL_RS03635	RU53_RS03650	SAOV_RS03510	SAFDA_RS03195	ER16_RS03205	SAURJH1_RS03605	SAA6159_RS03195	ACH32_RS10565	SARLGA251_RS03180	M013TW_RS03245	HMPREF0769_RS01520	SAR_RS03385	NI36_RS03250	MW_RS03330	SA_RS03475	SAOUHSC_00655	NWMN_RS03520	SAB_RS03265	AA961_RS03120	SAI4T8_RS03220	SAPIG_RS03755	SATW20_RS03865	EP20_RS03380	ASU36_RS00665	ADL71_RS01065	V676_RS08635	ERS140248_RS03595	ERS154949_RS00680	ERS140026_RS10755	ERS140254_RS00755	V694_RS05615	ERS140095_RS09535	SAMSHR1132_RS03150	AC742_RS07660	A4U95_05970	A4R30_09825	A4R31_05255	A4R32_07225	A4R33_03960	ERS140147_RS05765	ERS140266_RS06755	ERS140239_RS01705	ERS140159_RS07335
Family0381	RSAU_RS03225	SA2981_RS03330	MS7_RS03765	KQ76_RS03160	CA347_RS03375	SAKOR_RS03250	SACOL_RS03640	RU53_RS03655	SAOV_RS03515	SAFDA_RS03200	ER16_RS03210	SAURJH1_RS03610	SAA6159_RS03200	ACH32_RS10570	SARLGA251_RS03185	M013TW_RS03250	HMPREF0769_RS01515	SAR_RS03390	NI36_RS03255	MW_RS03335	SA_RS03480	SAOUHSC_00656	NWMN_RS03525	SAB_RS03270	AA961_RS03125	SAI4T8_RS03225	SAPIG_RS03760	SATW20_RS03870	EP20_RS03385	ASU36_RS00670	ADL71_RS01070	V676_RS08640	ERS140248_RS03590	ERS154949_RS00685	ERS140026_RS10760	ERS140254_RS00760	V694_RS05620	ERS140095_RS09530	SAMSHR1132_RS03155	AC742_RS07665	A4U95_05975	A4R30_09830	A4R31_05260	A4R32_07230	A4R33_03965	ERS140147_RS05770	ERS140266_RS06750	ERS140239_RS01700	ERS140159_RS07340
Family0382	RSAU_RS03230	SA2981_RS03335	MS7_RS03770	KQ76_RS03165	CA347_RS03380	SAKOR_RS03255	SACOL_RS03645	RU53_RS03660	SAOV_RS03520	SAFDA_RS03205	ER16_RS03215	SAURJH1_RS03615	SAA6159_RS03205	ACH32_RS10575	SARLGA251_RS03190	M013TW_RS03255	HMPREF0769_RS01510	SAR_RS03395	NI36_RS03260	MW_RS03340	SA_RS03485	SAOUHSC_00658	NWMN_RS03530	SAB_RS03275	AA961_RS03130	SAI4T8_RS03230	SAPIG_RS03765	SATW20_RS03875	EP20_RS03390	ASU36_RS00675	ADL71_RS01075	V676_RS08645	ERS140248_RS03585	ERS154949_RS00690	ERS140026_RS10765	ERS140254_RS00765	V694_RS05625	ERS140095_RS09525	SAMSHR1132_RS03160	AC742_RS07670	A4U95_05980	A4R30_09835	A4R31_05265	A4R32_07235	A4R33_03970	ERS140147_RS05775	ERS140266_RS06745	ERS140239_RS01695	ERS140159_RS07345
Family0383	RSAU_RS03235	SA2981_RS03340	MS7_RS03775	KQ76_RS03170	CA347_RS03385	SAKOR_RS03260	SACOL_RS03650	RU53_RS03665	SAOV_RS03525	SAFDA_RS03210	ER16_RS03220	SAURJH1_RS03620	SAA6159_RS03210	ACH32_RS10580	SARLGA251_RS03195	M013TW_RS03260	HMPREF0769_RS01505	SAR_RS03400	NI36_RS03265	MW_RS03345	SA_RS03490	SAOUHSC_00659	NWMN_RS03535	SAB_RS03280	AA961_RS03135	SAI4T8_RS03235	SAPIG_RS03770	SATW20_RS03880	EP20_RS03395	ASU36_RS00680	ADL71_RS01080	V676_RS08650	ERS140248_RS03580	ERS154949_RS00695	ERS140026_RS10770	ERS140254_RS00770	V694_RS05630	ERS140095_RS09520	SAMSHR1132_RS03165	AC742_RS07675	A4U95_05985	A4R30_09840	A4R31_05270	A4R32_07240	A4R33_03975	ERS140147_RS05780	ERS140266_RS06740	ERS140239_RS01690	ERS140159_RS07350
Family0384	RSAU_RS03240	SA2981_RS03345	MS7_RS03780	KQ76_RS03175	CA347_RS03390	SAKOR_RS03265	SACOL_RS03655	RU53_RS03670	SAOV_RS03530	SAFDA_RS03215	ER16_RS03225	SAURJH1_RS03625	SAA6159_RS03215	ACH32_RS10585	SARLGA251_RS03200	M013TW_RS03265	HMPREF0769_RS01500	SAR_RS03405	NI36_RS03270	MW_RS03350	SA_RS03495	SAOUHSC_00660	NWMN_RS03540	SAB_RS03285	AA961_RS03140	SAI4T8_RS03240	SAPIG_RS03775	SATW20_RS03885	EP20_RS03400	ASU36_RS00690	ADL71_RS01085	V676_RS08655	ERS140248_RS03575	ERS154949_RS00700	ERS140026_RS10775	ERS140254_RS00775	V694_RS05635	ERS140095_RS09515	SAMSHR1132_RS03170	AC742_RS07680	A4U95_09925	A4R30_10975	A4R31_05275	A4R32_07245	A4R33_03980	ERS140147_RS05785	ERS140266_RS06735	ERS140239_RS01685	ERS140159_RS07355
Family0385	RSAU_RS03245	SA2981_RS03350	MS7_RS03785	KQ76_RS03180	CA347_RS03395	SAKOR_RS03270	SACOL_RS03660	RU53_RS03675	SAOV_RS03535	SAFDA_RS03220	ER16_RS03230	SAURJH1_RS03630	SAA6159_RS03220	ACH32_RS10590	SARLGA251_RS03205	M013TW_RS03270	HMPREF0769_RS01495	SAR_RS03410	NI36_RS03275	MW_RS03355	SA_RS03500	SAOUHSC_00661	NWMN_RS03545	SAB_RS03290	AA961_RS03145	SAI4T8_RS03245	SAPIG_RS03780	SATW20_RS03890	EP20_RS03405	ASU36_RS00695	ADL71_RS01090	V676_RS08660	ERS140248_RS03570	ERS154949_RS00705	ERS140026_RS10780	ERS140254_RS00780	V694_RS05640	ERS140095_RS09510	SAMSHR1132_RS03175	AC742_RS07685	A4U95_09930	A4R30_10980	A4R31_05280	A4R32_07250	A4R33_03985	ERS140147_RS05790	ERS140266_RS06730	ERS140239_RS01680	ERS140159_RS07360
Family0386	RSAU_RS03255	SA2981_RS03360	MS7_RS03795	KQ76_RS03190	CA347_RS03405	SAKOR_RS03280	SACOL_RS03670	RU53_RS03685	SAOV_RS03545	SAFDA_RS03230	ER16_RS03240	SAURJH1_RS03640	SAA6159_RS03230	ACH32_RS10600	SARLGA251_RS03215	M013TW_RS03280	HMPREF0769_RS01485	SAR_RS03420	NI36_RS03285	MW_RS03365	SA_RS03510	SAOUHSC_00662	NWMN_RS03555	SAB_RS03300	AA961_RS03155	SAI4T8_RS03255	SAPIG_RS03790	SATW20_RS03900	EP20_RS03415	ASU36_RS00705	ADL71_RS01095	V676_RS08665	ERS140248_RS03565	ERS154949_RS00710	ERS140026_RS10785	ERS140254_RS00785	V694_RS05645	ERS140095_RS09505	SAMSHR1132_RS03180	AC742_RS07690	A4U95_09935	A4R30_10985	A4R31_05285	A4R32_07255	A4R33_03990	ERS140147_RS11020	ERS140266_RS12610	ERS140239_RS01675	ERS140159_RS07365
Family0387	RSAU_RS03260	SA2981_RS03365	MS7_RS03800	KQ76_RS03195	CA347_RS03410	SAKOR_RS03285	SACOL_RS03675	RU53_RS03690	SAOV_RS03550	SAFDA_RS03235	ER16_RS03245	SAURJH1_RS03645	SAA6159_RS03235	ACH32_RS10605	SARLGA251_RS03220	M013TW_RS03285	HMPREF0769_RS01480	SAR_RS03425	NI36_RS03290	MW_RS03370	SA_RS03515	SAOUHSC_00663	NWMN_RS03560	SAB_RS03305	AA961_RS03160	SAI4T8_RS03260	SAPIG_RS03795	SATW20_RS03905	EP20_RS03420	ASU36_RS00710	ADL71_RS01100	V676_RS08670	ERS140248_RS03560	ERS154949_RS00715	ERS140026_RS10790	ERS140254_RS00790	V694_RS05650	ERS140095_RS09500	SAMSHR1132_RS03185	AC742_RS07695	A4U95_09940	A4R30_10990	A4R31_05290	A4R32_07260	A4R33_03995	ERS140147_RS11025	ERS140266_RS12615	ERS140239_RS01670	ERS140159_RS07370
Family0388	RSAU_RS03270	SA2981_RS03375	MS7_RS03810	KQ76_RS03205	CA347_RS03420	SAKOR_RS03295	SACOL_RS03685	RU53_RS03700	SAOV_RS03560	SAFDA_RS03245	ER16_RS03255	SAURJH1_RS03655	SAA6159_RS03245	ACH32_RS10615	SARLGA251_RS03230	M013TW_RS03295	HMPREF0769_RS01470	SAR_RS03435	NI36_RS03300	MW_RS03380	SA_RS03525	SAOUHSC_00665	NWMN_RS03570	SAB_RS03315	AA961_RS03170	SAI4T8_RS03270	SAPIG_RS03805	SATW20_RS03915	EP20_RS03430	ASU36_RS00720	ADL71_RS01110	V676_RS08680	ERS140248_RS03550	ERS154949_RS00725	ERS140026_RS10800	ERS140254_RS00800	V694_RS05660	ERS140095_RS09490	SAMSHR1132_RS03195	AC742_RS07705	A4U95_09950	A4R30_11000	A4R31_05300	A4R32_07270	A4R33_04005	ERS140147_RS11035	ERS140266_RS12625	ERS140239_RS01660	ERS140159_RS07380
Family0389	RSAU_RS03275	SA2981_RS03380	MS7_RS03815	KQ76_RS03210	CA347_RS03425	SAKOR_RS03300	SACOL_RS03690	RU53_RS03705	SAOV_RS03565	SAFDA_RS03250	ER16_RS03260	SAURJH1_RS03660	SAA6159_RS03250	ACH32_RS10620	SARLGA251_RS03235	M013TW_RS03300	HMPREF0769_RS01465	SAR_RS03440	NI36_RS03305	MW_RS03385	SA_RS03530	SAOUHSC_00666	NWMN_RS03575	SAB_RS03320	AA961_RS03175	SAI4T8_RS03275	SAPIG_RS03810	SATW20_RS03920	EP20_RS03435	ASU36_RS00725	ADL71_RS01115	V676_RS08685	ERS140248_RS03545	ERS154949_RS00730	ERS140026_RS10805	ERS140254_RS00805	V694_RS05665	ERS140095_RS09485	SAMSHR1132_RS03200	AC742_RS07710	A4U95_09955	A4R30_11005	A4R31_05305	A4R32_07275	A4R33_04010	ERS140147_RS11040	ERS140266_RS12630	ERS140239_RS01655	ERS140159_RS07385
Family0390	RSAU_RS03280	SA2981_RS03385	MS7_RS03820	KQ76_RS03215	CA347_RS03430	SAKOR_RS03305	SACOL_RS03695	RU53_RS03710	SAOV_RS03570	SAFDA_RS03255	ER16_RS03265	SAURJH1_RS03665	SAA6159_RS03255	ACH32_RS10625	SARLGA251_RS03240	M013TW_RS03305	HMPREF0769_RS01460	SAR_RS03445	NI36_RS03310	MW_RS03390	SA_RS03535	SAOUHSC_00667	NWMN_RS03580	SAB_RS03325	AA961_RS03180	SAI4T8_RS03280	SAPIG_RS03815	SATW20_RS03925	EP20_RS03440	ASU36_RS00730	ADL71_RS01120	V676_RS08690	ERS140248_RS03540	ERS154949_RS00735	ERS140026_RS10810	ERS140254_RS00810	V694_RS05670	ERS140095_RS09480	SAMSHR1132_RS03205	AC742_RS07715	A4U95_09960	A4R30_11010	A4R31_05310	A4R32_07280	A4R33_04015	ERS140147_RS11045	ERS140266_RS12635	ERS140239_RS01650	ERS140159_RS07390
Family0391	RSAU_RS03285	SA2981_RS03390	MS7_RS03825	KQ76_RS03220	CA347_RS03435	SAKOR_RS03310	SACOL_RS03700	RU53_RS03715	SAOV_RS03575	SAFDA_RS03260	ER16_RS03270	SAURJH1_RS03670	SAA6159_RS03260	ACH32_RS10630	SARLGA251_RS03245	M013TW_RS03310	HMPREF0769_RS01455	SAR_RS03450	NI36_RS03315	MW_RS03395	SA_RS03540	SAOUHSC_00668	NWMN_RS03585	SAB_RS03330	AA961_RS03185	SAI4T8_RS03285	SAPIG_RS03820	SATW20_RS03930	EP20_RS03445	ASU36_RS00735	ADL71_RS01125	V676_RS08695	ERS140248_RS03535	ERS154949_RS00740	ERS140026_RS10815	ERS140254_RS00815	V694_RS05675	ERS140095_RS09475	SAMSHR1132_RS03210	AC742_RS07720	A4U95_09965	A4R30_11015	A4R31_05315	A4R32_07285	A4R33_04020	ERS140147_RS11050	ERS140266_RS12640	ERS140239_RS01645	ERS140159_RS07395
Family0392	RSAU_RS03290	SA2981_RS03395	MS7_RS03830	KQ76_RS03225	CA347_RS03440	SAKOR_RS03315	SACOL_RS03705	RU53_RS03720	SAOV_RS03580	SAFDA_RS03265	ER16_RS03275	SAURJH1_RS03680	SAA6159_RS03265	ACH32_RS10635	SARLGA251_RS03250	M013TW_RS03315	HMPREF0769_RS01450	SAR_RS03455	NI36_RS03320	MW_RS03400	SA_RS03545	SAOUHSC_00669	NWMN_RS03590	SAB_RS03335	AA961_RS03190	SAI4T8_RS03290	SAPIG_RS03825	SATW20_RS03935	EP20_RS03450	ASU36_RS00740	ADL71_RS01130	V676_RS08700	ERS140248_RS03530	ERS154949_RS00745	ERS140026_RS10820	ERS140254_RS00820	V694_RS05680	ERS140095_RS09470	SAMSHR1132_RS03215	AC742_RS07725	A4U95_09970	A4R30_11020	A4R31_05320	A4R32_07290	A4R33_04025	ERS140147_RS11055	ERS140266_RS12645	ERS140239_RS01640	ERS140159_RS07400
Family0393	RSAU_RS03295	SA2981_RS03400	MS7_RS03835	KQ76_RS03230	CA347_RS03445	SAKOR_RS03320	SACOL_RS03710	RU53_RS03725	SAOV_RS03585	SAFDA_RS03270	ER16_RS03280	SAURJH1_RS03685	SAA6159_RS03270	ACH32_RS10640	SARLGA251_RS03255	M013TW_RS03320	HMPREF0769_RS01445	SAR_RS03460	NI36_RS03325	MW_RS03405	SA_RS03550	SAOUHSC_00670	NWMN_RS03595	SAB_RS03340	AA961_RS03195	SAI4T8_RS03295	SAPIG_RS03830	SATW20_RS03940	EP20_RS03455	ASU36_RS00745	ADL71_RS01135	V676_RS08705	ERS140248_RS03525	ERS154949_RS00750	ERS140026_RS10825	ERS140254_RS00825	V694_RS05685	ERS140095_RS09465	SAMSHR1132_RS03220	AC742_RS07730	A4U95_09975	A4R30_11025	A4R31_05325	A4R32_07295	A4R33_04030	ERS140147_RS11060	ERS140266_RS12650	ERS140239_RS01635	ERS140159_RS07405
Family0394	RSAU_RS03300	SA2981_RS03405	MS7_RS03840	KQ76_RS03235	CA347_RS03450	SAKOR_RS03325	SACOL_RS03715	RU53_RS03730	SAOV_RS03590	SAFDA_RS03275	ER16_RS03285	SAURJH1_RS03690	SAA6159_RS03275	ACH32_RS10645	SARLGA251_RS03260	M013TW_RS03325	HMPREF0769_RS01440	SAR_RS03465	NI36_RS03330	MW_RS03410	SA_RS03555	SAOUHSC_00671	NWMN_RS03600	SAB_RS03345	AA961_RS03200	SAI4T8_RS03300	SAPIG_RS03835	SATW20_RS03945	EP20_RS03460	ASU36_RS00750	ADL71_RS01140	V676_RS08710	ERS140248_RS03520	ERS154949_RS00755	ERS140026_RS10830	ERS140254_RS00830	V694_RS05690	ERS140095_RS09460	SAMSHR1132_RS03225	AC742_RS07735	A4U95_09980	A4R30_11030	A4R31_05330	A4R32_07300	A4R33_04035	ERS140147_RS11065	ERS140266_RS12655	ERS140239_RS01630	ERS140159_RS07410
Family0395	RSAU_RS03305	SA2981_RS03410	MS7_RS03845	KQ76_RS03240	CA347_RS03455	SAKOR_RS03330	SACOL_RS03720	RU53_RS03735	SAOV_RS03595	SAFDA_RS03280	ER16_RS03290	SAURJH1_RS03695	SAA6159_RS03280	ACH32_RS10650	SARLGA251_RS03265	M013TW_RS03330	HMPREF0769_RS01435	SAR_RS03470	NI36_RS03335	MW_RS03415	SA_RS03560	SAOUHSC_00672	NWMN_RS03605	SAB_RS03350	AA961_RS03205	SAI4T8_RS03305	SAPIG_RS03840	SATW20_RS03950	EP20_RS03465	ASU36_RS00755	ADL71_RS01145	V676_RS08715	ERS140248_RS03515	ERS154949_RS00760	ERS140026_RS10835	ERS140254_RS00835	V694_RS05695	ERS140095_RS09455	SAMSHR1132_RS03230	AC742_RS07740	A4U95_09985	A4R30_11035	A4R31_05335	A4R32_07305	A4R33_04040	ERS140147_RS11070	ERS140266_RS12660	ERS140239_RS01625	ERS140159_RS07415
Family0396	RSAU_RS03310	SA2981_RS03415	MS7_RS03850	KQ76_RS03245	CA347_RS03460	SAKOR_RS03335	SACOL_RS03725	RU53_RS03740	SAOV_RS03600	SAFDA_RS03285	ER16_RS03295	SAURJH1_RS03700	SAA6159_RS03285	ACH32_RS10660	SARLGA251_RS03270	M013TW_RS03335	HMPREF0769_RS01425	SAR_RS03480	NI36_RS03340	MW_RS03420	SA_RS03565	SAOUHSC_00673	NWMN_RS03610	SAB_RS03355	AA961_RS03210	SAI4T8_RS03310	SAPIG_RS03845	SATW20_RS03955	EP20_RS03470	ASU36_RS00760	ADL71_RS01150	V676_RS08720	ERS140248_RS03510	ERS154949_RS00765	ERS140026_RS10840	ERS140254_RS00840	V694_RS05700	ERS140095_RS09450	SAMSHR1132_RS03235	AC742_RS07745	A4U95_13530	A4R30_11040	A4R31_13440	A4R32_12435	A4R33_04045	ERS140147_RS11075	ERS140266_RS12665	ERS140239_RS01620	ERS140159_RS07420
Family0397	RSAU_RS03315	SA2981_RS03420	MS7_RS03855	KQ76_RS03250	CA347_RS03465	SAKOR_RS03340	SACOL_RS03730	RU53_RS03745	SAOV_RS03605	SAFDA_RS03290	ER16_RS03300	SAURJH1_RS03705	SAA6159_RS03290	ACH32_RS10665	SARLGA251_RS03275	M013TW_RS03340	HMPREF0769_RS01420	SAR_RS03485	NI36_RS03345	MW_RS03425	SA_RS03570	SAOUHSC_00674	NWMN_RS03615	SAB_RS03360	AA961_RS03215	SAI4T8_RS03315	SAPIG_RS03850	SATW20_RS03960	EP20_RS03475	ASU36_RS00765	ADL71_RS01155	V676_RS08725	ERS140248_RS03505	ERS154949_RS00770	ERS140026_RS10845	ERS140254_RS00845	V694_RS05705	ERS140095_RS09445	SAMSHR1132_RS03240	AC742_RS07750	A4U95_03615	A4R30_11045	A4R31_00860	A4R32_12440	A4R33_04050	ERS140147_RS11080	ERS140266_RS12670	ERS140239_RS01615	ERS140159_RS07425
Family0398	RSAU_RS03320	SA2981_RS03425	MS7_RS03860	KQ76_RS03255	CA347_RS03470	SAKOR_RS03345	SACOL_RS03735	RU53_RS03750	SAOV_RS03610	SAFDA_RS03295	ER16_RS03305	SAURJH1_RS03710	SAA6159_RS03295	ACH32_RS10670	SARLGA251_RS03280	M013TW_RS03345	HMPREF0769_RS01415	SAR_RS03490	NI36_RS03350	MW_RS03430	SA_RS03575	SAOUHSC_00675	NWMN_RS03620	SAB_RS03365	AA961_RS03220	SAI4T8_RS03320	SAPIG_RS03855	SATW20_RS03965	EP20_RS03480	ASU36_RS00770	ADL71_RS01160	V676_RS08730	ERS140248_RS03500	ERS154949_RS00775	ERS140026_RS10850	ERS140254_RS00850	V694_RS05710	ERS140095_RS09440	SAMSHR1132_RS03245	AC742_RS07755	A4U95_03620	A4R30_11050	A4R31_00865	A4R32_12445	A4R33_04055	ERS140147_RS11085	ERS140266_RS12675	ERS140239_RS01610	ERS140159_RS07430
Family0399	RSAU_RS03325	SA2981_RS03430	MS7_RS03865	KQ76_RS03260	CA347_RS03475	SAKOR_RS03350	SACOL_RS03740	RU53_RS03755	SAOV_RS03615	SAFDA_RS03300	ER16_RS03310	SAURJH1_RS03715	SAA6159_RS03300	ACH32_RS10675	SARLGA251_RS03285	M013TW_RS03350	HMPREF0769_RS01410	SAR_RS03495	NI36_RS03355	MW_RS03435	SA_RS03580	SAOUHSC_00676	NWMN_RS03625	SAB_RS03370	AA961_RS03225	SAI4T8_RS03325	SAPIG_RS03860	SATW20_RS03970	EP20_RS03485	ASU36_RS00775	ADL71_RS01165	V676_RS08735	ERS140248_RS03495	ERS154949_RS00780	ERS140026_RS10855	ERS140254_RS00855	V694_RS05715	ERS140095_RS09435	SAMSHR1132_RS03250	AC742_RS07760	A4U95_03625	A4R30_11055	A4R31_00870	A4R32_12450	A4R33_04060	ERS140147_RS11090	ERS140266_RS12680	ERS140239_RS01605	ERS140159_RS07435
Family0400	RSAU_RS03335	SA2981_RS03440	MS7_RS03875	KQ76_RS03270	CA347_RS03485	SAKOR_RS03360	SACOL_RS03750	RU53_RS03765	SAOV_RS03625	SAFDA_RS03310	ER16_RS03320	SAURJH1_RS03725	SAA6159_RS03310	ACH32_RS10685	SARLGA251_RS03295	M013TW_RS03360	HMPREF0769_RS01400	SAR_RS03505	NI36_RS03365	MW_RS03445	SA_RS03590	SAOUHSC_00678	NWMN_RS03635	SAB_RS03380	AA961_RS03235	SAI4T8_RS03335	SAPIG_RS03870	SATW20_RS03980	EP20_RS03495	ASU36_RS00785	ADL71_RS01170	V676_RS08740	ERS140248_RS03490	ERS154949_RS00790	ERS140026_RS10860	ERS140254_RS00865	V694_RS05720	ERS140095_RS09425	SAMSHR1132_RS03255	AC742_RS07765	A4U95_03635	A4R30_11060	A4R31_00875	A4R32_12455	A4R33_04065	ERS140147_RS11095	ERS140266_RS12685	ERS140239_RS01600	ERS140159_RS07440
Family0401	RSAU_RS03340	SA2981_RS03445	MS7_RS03880	KQ76_RS03275	CA347_RS03490	SAKOR_RS03365	SACOL_RS03755	RU53_RS03770	SAOV_RS03630	SAFDA_RS03315	ER16_RS03325	SAURJH1_RS03730	SAA6159_RS03315	ACH32_RS10690	SARLGA251_RS03300	M013TW_RS03365	HMPREF0769_RS01395	SAR_RS03510	NI36_RS03370	MW_RS03450	SA_RS03595	SAOUHSC_00679	NWMN_RS03640	SAB_RS03385	AA961_RS03240	SAI4T8_RS03340	SAPIG_RS03875	SATW20_RS03985	EP20_RS03500	ASU36_RS00790	ADL71_RS01175	V676_RS08745	ERS140248_RS03485	ERS154949_RS00795	ERS140026_RS10865	ERS140254_RS00870	V694_RS05725	ERS140095_RS09420	SAMSHR1132_RS03260	AC742_RS07770	A4U95_03640	A4R30_11065	A4R31_00880	A4R32_12460	A4R33_04070	ERS140147_RS11100	ERS140266_RS12690	ERS140239_RS01595	ERS140159_RS07445
Family0402	RSAU_RS03355	SA2981_RS03460	MS7_RS03900	KQ76_RS03295	CA347_RS03515	SAKOR_RS03385	SACOL_RS03775	RU53_RS03795	SAOV_RS03645	SAFDA_RS03335	ER16_RS03350	SAURJH1_RS03745	SAA6159_RS03335	ACH32_RS10705	SARLGA251_RS03320	M013TW_RS03380	HMPREF0769_RS01220	SAR_RS03695	NI36_RS03385	MW_RS03470	SA_RS03610	SAOUHSC_00683	NWMN_RS03660	SAB_RS03400	AA961_RS03260	SAI4T8_RS03355	SAPIG_RS03890	SATW20_RS04005	EP20_RS03520	ASU36_RS00805	ADL71_RS01190	V676_RS08760	ERS140248_RS03470	ERS154949_RS00810	ERS140026_RS10880	ERS140254_RS00885	V694_RS05740	ERS140095_RS09405	SAMSHR1132_RS03275	AC742_RS07785	A4U95_03655	A4R30_11080	A4R31_00895	A4R32_12475	A4R33_04085	ERS140147_RS11115	ERS140266_RS12705	ERS140239_RS01580	ERS140159_RS07460
Family0403	RSAU_RS03360	SA2981_RS03465	MS7_RS03905	KQ76_RS03300	CA347_RS03520	SAKOR_RS03390	SACOL_RS03780	RU53_RS03800	SAOV_RS03650	SAFDA_RS03340	ER16_RS03355	SAURJH1_RS03750	SAA6159_RS03340	ACH32_RS10710	SARLGA251_RS03325	M013TW_RS03385	HMPREF0769_RS01215	SAR_RS03700	NI36_RS03390	MW_RS03475	SA_RS03615	SAOUHSC_00684	NWMN_RS03665	SAB_RS03405	AA961_RS03265	SAI4T8_RS03360	SAPIG_RS03895	SATW20_RS04010	EP20_RS03525	ASU36_RS00810	ADL71_RS01195	V676_RS08765	ERS140248_RS03465	ERS154949_RS00815	ERS140026_RS10885	ERS140254_RS00890	V694_RS05745	ERS140095_RS09400	SAMSHR1132_RS03280	AC742_RS07790	A4U95_03660	A4R30_11085	A4R31_00900	A4R32_12480	A4R33_04090	ERS140147_RS11120	ERS140266_RS12710	ERS140239_RS01575	ERS140159_RS07465
Family0404	RSAU_RS03365	SA2981_RS03470	MS7_RS03910	KQ76_RS03305	CA347_RS03525	SAKOR_RS03395	SACOL_RS03785	RU53_RS03805	SAOV_RS03655	SAFDA_RS03345	ER16_RS03360	SAURJH1_RS03755	SAA6159_RS03345	ACH32_RS10715	SARLGA251_RS03330	M013TW_RS03390	HMPREF0769_RS01210	SAR_RS03705	NI36_RS03395	MW_RS03480	SA_RS03620	SAOUHSC_00685	NWMN_RS03670	SAB_RS03410	AA961_RS03270	SAI4T8_RS03365	SAPIG_RS03900	SATW20_RS04015	EP20_RS03530	ASU36_RS00815	ADL71_RS01200	V676_RS08770	ERS140248_RS03460	ERS154949_RS00820	ERS140026_RS10890	ERS140254_RS00895	V694_RS05750	ERS140095_RS09395	SAMSHR1132_RS03285	AC742_RS07795	A4U95_03665	A4R30_11090	A4R31_00905	A4R32_12485	A4R33_04095	ERS140147_RS11125	ERS140266_RS12715	ERS140239_RS01570	ERS140159_RS07470
Family0405	RSAU_RS03370	SA2981_RS03475	MS7_RS03915	KQ76_RS03310	CA347_RS03530	SAKOR_RS03400	SACOL_RS03790	RU53_RS03810	SAOV_RS03660	SAFDA_RS03350	ER16_RS03365	SAURJH1_RS03760	SAA6159_RS03350	ACH32_RS10720	SARLGA251_RS03335	M013TW_RS03395	HMPREF0769_RS01205	SAR_RS03710	NI36_RS03400	MW_RS03485	SA_RS03625	SAOUHSC_00686	NWMN_RS03675	SAB_RS03415	AA961_RS03275	SAI4T8_RS03370	SAPIG_RS03905	SATW20_RS04020	EP20_RS03535	ASU36_RS00820	ADL71_RS01205	V676_RS08775	ERS140248_RS03455	ERS154949_RS00825	ERS140026_RS10895	ERS140254_RS00900	V694_RS05755	ERS140095_RS09390	SAMSHR1132_RS03290	AC742_RS07800	A4U95_03670	A4R30_11095	A4R31_00910	A4R32_12490	A4R33_04100	ERS140147_RS11130	ERS140266_RS12720	ERS140239_RS01565	ERS140159_RS07475
Family0406	RSAU_RS03375	SA2981_RS03480	MS7_RS03920	KQ76_RS03315	CA347_RS03535	SAKOR_RS03405	SACOL_RS03795	RU53_RS03815	SAOV_RS03665	SAFDA_RS03355	ER16_RS03370	SAURJH1_RS03765	SAA6159_RS03355	ACH32_RS10725	SARLGA251_RS03340	M013TW_RS03400	HMPREF0769_RS01200	SAR_RS03715	NI36_RS03405	MW_RS03490	SA_RS03630	SAOUHSC_00687	NWMN_RS03680	SAB_RS03420	AA961_RS03280	SAI4T8_RS03375	SAPIG_RS03910	SATW20_RS04025	EP20_RS03540	ASU36_RS00825	ADL71_RS01210	V676_RS08780	ERS140248_RS03450	ERS154949_RS00830	ERS140026_RS10900	ERS140254_RS00905	V694_RS05760	ERS140095_RS09385	SAMSHR1132_RS03295	AC742_RS07805	A4U95_03675	A4R30_11100	A4R31_00915	A4R32_12495	A4R33_04105	ERS140147_RS11135	ERS140266_RS12725	ERS140239_RS01560	ERS140159_RS07480
Family0407	RSAU_RS03380	SA2981_RS03485	MS7_RS03925	KQ76_RS03320	CA347_RS03540	SAKOR_RS03410	SACOL_RS03800	RU53_RS03820	SAOV_RS03670	SAFDA_RS03360	ER16_RS03375	SAURJH1_RS03770	SAA6159_RS03360	ACH32_RS10730	SARLGA251_RS03345	M013TW_RS03405	HMPREF0769_RS01195	SAR_RS03720	NI36_RS03410	MW_RS03495	SA_RS03635	SAOUHSC_00688	NWMN_RS03685	SAB_RS03425	AA961_RS03285	SAI4T8_RS03380	SAPIG_RS03915	SATW20_RS04030	EP20_RS03545	ASU36_RS00830	ADL71_RS01215	V676_RS08785	ERS140248_RS03445	ERS154949_RS00835	ERS140026_RS10905	ERS140254_RS00910	V694_RS05765	ERS140095_RS09380	SAMSHR1132_RS03300	AC742_RS07810	A4U95_03680	A4R30_11105	A4R31_00920	A4R32_12500	A4R33_04110	ERS140147_RS11140	ERS140266_RS12730	ERS140239_RS01555	ERS140159_RS07485
Family0408	RSAU_RS03390	SA2981_RS03495	MS7_RS03935	KQ76_RS03330	CA347_RS03550	SAKOR_RS03420	SACOL_RS03810	RU53_RS03830	SAOV_RS03680	SAFDA_RS03370	ER16_RS03385	SAURJH1_RS03780	SAA6159_RS03370	ACH32_RS10740	SARLGA251_RS03355	M013TW_RS03415	HMPREF0769_RS01185	SAR_RS03730	NI36_RS03420	MW_RS03505	SA_RS03645	SAOUHSC_00690	NWMN_RS03695	SAB_RS03435	AA961_RS03295	SAI4T8_RS03390	SAPIG_RS03925	SATW20_RS04040	EP20_RS03555	ASU36_RS00840	ADL71_RS01225	V676_RS08795	ERS140248_RS03435	ERS154949_RS00845	ERS140026_RS10915	ERS140254_RS00920	V694_RS05775	ERS140095_RS09370	SAMSHR1132_RS03310	AC742_RS07820	A4U95_03690	A4R30_11115	A4R31_00930	A4R32_12510	A4R33_04120	ERS140147_RS11150	ERS140266_RS12740	ERS140239_RS01545	ERS140159_RS07495
Family0409	RSAU_RS03395	SA2981_RS03500	MS7_RS03940	KQ76_RS03335	CA347_RS03555	SAKOR_RS03425	SACOL_RS03815	RU53_RS03835	SAOV_RS03685	SAFDA_RS03375	ER16_RS03390	SAURJH1_RS03785	SAA6159_RS03375	ACH32_RS10745	SARLGA251_RS03360	M013TW_RS03420	HMPREF0769_RS01180	SAR_RS03735	NI36_RS03425	MW_RS03510	SA_RS03650	SAOUHSC_00691	NWMN_RS03700	SAB_RS03440	AA961_RS03300	SAI4T8_RS03395	SAPIG_RS03930	SATW20_RS04045	EP20_RS03560	ASU36_RS00845	ADL71_RS01230	V676_RS08800	ERS140248_RS03430	ERS154949_RS00850	ERS140026_RS10920	ERS140254_RS00925	V694_RS05780	ERS140095_RS09365	SAMSHR1132_RS03315	AC742_RS07825	A4U95_03695	A4R30_11120	A4R31_00935	A4R32_12515	A4R33_04125	ERS140147_RS11155	ERS140266_RS12745	ERS140239_RS01540	ERS140159_RS07500
Family0410	RSAU_RS03400	SA2981_RS03505	MS7_RS03945	KQ76_RS03340	CA347_RS03560	SAKOR_RS03430	SACOL_RS03820	RU53_RS03840	SAOV_RS03690	SAFDA_RS03380	ER16_RS03395	SAURJH1_RS03790	SAA6159_RS03380	ACH32_RS10750	SARLGA251_RS03365	M013TW_RS03425	HMPREF0769_RS01175	SAR_RS03740	NI36_RS03430	MW_RS03515	SA_RS03655	SAOUHSC_00692	NWMN_RS03705	SAB_RS03445	AA961_RS03305	SAI4T8_RS03400	SAPIG_RS03935	SATW20_RS04050	EP20_RS03565	ASU36_RS00850	ADL71_RS01235	V676_RS08805	ERS140248_RS03425	ERS154949_RS00855	ERS140026_RS10925	ERS140254_RS00930	V694_RS05785	ERS140095_RS09360	SAMSHR1132_RS03320	AC742_RS07830	A4U95_03700	A4R30_11125	A4R31_00940	A4R32_12520	A4R33_04130	ERS140147_RS11160	ERS140266_RS12750	ERS140239_RS01535	ERS140159_RS07505
Family0411	RSAU_RS03405	SA2981_RS03510	MS7_RS03950	KQ76_RS03345	CA347_RS03565	SAKOR_RS03435	SACOL_RS03825	RU53_RS03845	SAOV_RS03695	SAFDA_RS03385	ER16_RS03400	SAURJH1_RS03795	SAA6159_RS03385	ACH32_RS10755	SARLGA251_RS03370	M013TW_RS03430	HMPREF0769_RS01170	SAR_RS03745	NI36_RS03435	MW_RS03520	SA_RS03660	SAOUHSC_00693	NWMN_RS03710	SAB_RS03450	AA961_RS03310	SAI4T8_RS03405	SAPIG_RS03940	SATW20_RS04055	EP20_RS03570	ASU36_RS00855	ADL71_RS01240	V676_RS08810	ERS140248_RS03420	ERS154949_RS00860	ERS140026_RS10930	ERS140254_RS00935	V694_RS05790	ERS140095_RS09355	SAMSHR1132_RS03325	AC742_RS07835	A4U95_03705	A4R30_11130	A4R31_00945	A4R32_12525	A4R33_04135	ERS140147_RS11165	ERS140266_RS12755	ERS140239_RS01530	ERS140159_RS07510
Family0412	RSAU_RS03410	SA2981_RS03515	MS7_RS03955	KQ76_RS03350	CA347_RS03570	SAKOR_RS03440	SACOL_RS03830	RU53_RS03850	SAOV_RS03700	SAFDA_RS03390	ER16_RS03405	SAURJH1_RS03800	SAA6159_RS03390	ACH32_RS10760	SARLGA251_RS03375	M013TW_RS03435	HMPREF0769_RS01165	SAR_RS03750	NI36_RS03440	MW_RS03525	SA_RS03665	SAOUHSC_00694	NWMN_RS03715	SAB_RS03455	AA961_RS03315	SAI4T8_RS03410	SAPIG_RS03945	SATW20_RS04060	EP20_RS03575	ASU36_RS00860	ADL71_RS01245	V676_RS08815	ERS140248_RS03415	ERS154949_RS00865	ERS140026_RS10935	ERS140254_RS00940	V694_RS05795	ERS140095_RS09350	SAMSHR1132_RS03330	AC742_RS07840	A4U95_03710	A4R30_11135	A4R31_00950	A4R32_12530	A4R33_04140	ERS140147_RS11170	ERS140266_RS12760	ERS140239_RS01525	ERS140159_RS07515
Family0413	RSAU_RS03415	SA2981_RS03520	MS7_RS03960	KQ76_RS03355	CA347_RS03575	SAKOR_RS03445	SACOL_RS03835	RU53_RS03855	SAOV_RS03705	SAFDA_RS03395	ER16_RS03410	SAURJH1_RS03805	SAA6159_RS03395	ACH32_RS10765	SARLGA251_RS03380	M013TW_RS03440	HMPREF0769_RS01160	SAR_RS03755	NI36_RS03445	MW_RS03530	SA_RS03670	SAOUHSC_00695	NWMN_RS03720	SAB_RS03460	AA961_RS03320	SAI4T8_RS03415	SAPIG_RS03950	SATW20_RS04065	EP20_RS03580	ASU36_RS00865	ADL71_RS01250	V676_RS08820	ERS140248_RS03410	ERS154949_RS00870	ERS140026_RS10940	ERS140254_RS00945	V694_RS05800	ERS140095_RS09345	SAMSHR1132_RS03335	AC742_RS07845	A4U95_03715	A4R30_11145	A4R31_00955	A4R32_12535	A4R33_04145	ERS140147_RS11175	ERS140266_RS12765	ERS140239_RS01520	ERS140159_RS07520
Family0414	RSAU_RS03425	SA2981_RS03530	MS7_RS03970	KQ76_RS03365	CA347_RS03585	SAKOR_RS03455	SACOL_RS03845	RU53_RS03865	SAOV_RS03715	SAFDA_RS03405	ER16_RS03420	SAURJH1_RS03815	SAA6159_RS03405	ACH32_RS10775	SARLGA251_RS03390	M013TW_RS03450	HMPREF0769_RS01150	SAR_RS03765	NI36_RS03455	MW_RS03540	SA_RS03680	SAOUHSC_00697	NWMN_RS03730	SAB_RS03470	AA961_RS03330	SAI4T8_RS03425	SAPIG_RS03960	SATW20_RS04075	EP20_RS03590	ASU36_RS00875	ADL71_RS01260	V676_RS08830	ERS140248_RS03400	ERS154949_RS00880	ERS140026_RS10950	ERS140254_RS00955	V694_RS05810	ERS140095_RS09335	SAMSHR1132_RS03345	AC742_RS07855	A4U95_03725	A4R30_11155	A4R31_00965	A4R32_12545	A4R33_04155	ERS140147_RS11185	ERS140266_RS12775	ERS140239_RS01510	ERS140159_RS07530
Family0415	RSAU_RS03430	SA2981_RS03535	MS7_RS03975	KQ76_RS03370	CA347_RS03590	SAKOR_RS03460	SACOL_RS03850	RU53_RS03870	SAOV_RS03720	SAFDA_RS03410	ER16_RS03425	SAURJH1_RS03820	SAA6159_RS03410	ACH32_RS10780	SARLGA251_RS03395	M013TW_RS03455	HMPREF0769_RS01145	SAR_RS03770	NI36_RS03460	MW_RS03545	SA_RS03685	SAOUHSC_00698	NWMN_RS03735	SAB_RS03475	AA961_RS03335	SAI4T8_RS03430	SAPIG_RS03965	SATW20_RS04080	EP20_RS03595	ASU36_RS00880	ADL71_RS01265	V676_RS08835	ERS140248_RS03395	ERS154949_RS00885	ERS140026_RS10955	ERS140254_RS00960	V694_RS05815	ERS140095_RS09330	SAMSHR1132_RS03350	AC742_RS07860	A4U95_03730	A4R30_11160	A4R31_00970	A4R32_01085	A4R33_04160	ERS140147_RS11190	ERS140266_RS12780	ERS140239_RS01505	ERS140159_RS07535
Family0416	RSAU_RS03445	SA2981_RS03550	MS7_RS03990	KQ76_RS03385	CA347_RS03605	SAKOR_RS03475	SACOL_RS03865	RU53_RS03885	SAOV_RS03735	SAFDA_RS03425	ER16_RS03440	SAURJH1_RS03835	SAA6159_RS03425	ACH32_RS10795	SARLGA251_RS03410	M013TW_RS03470	HMPREF0769_RS01130	SAR_RS03785	NI36_RS03475	MW_RS03560	SA_RS03700	SAOUHSC_00701	NWMN_RS03750	SAB_RS03490	AA961_RS03350	SAI4T8_RS03445	SAPIG_RS03980	SATW20_RS04095	EP20_RS03610	ASU36_RS00895	ADL71_RS01285	V676_RS10135	ERS140248_RS03375	ERS154949_RS00900	ERS140026_RS10975	ERS140254_RS00975	V694_RS05835	ERS140095_RS09315	SAMSHR1132_RS03365	AC742_RS07880	A4U95_03745	A4R30_11180	A4R31_00990	A4R32_01105	A4R33_04180	ERS140147_RS11205	ERS140266_RS12795	ERS140239_RS01490	ERS140159_RS07550
Family0417	RSAU_RS03450	SA2981_RS03555	MS7_RS03995	KQ76_RS03390	CA347_RS03610	SAKOR_RS03480	SACOL_RS03870	RU53_RS03890	SAOV_RS03740	SAFDA_RS03430	ER16_RS03445	SAURJH1_RS03840	SAA6159_RS03430	ACH32_RS10800	SARLGA251_RS03415	M013TW_RS03475	HMPREF0769_RS01125	SAR_RS03790	NI36_RS03480	MW_RS03565	SA_RS03705	SAOUHSC_00702	NWMN_RS03755	SAB_RS03495	AA961_RS03355	SAI4T8_RS03450	SAPIG_RS03985	SATW20_RS04100	EP20_RS03615	ASU36_RS00900	ADL71_RS01290	V676_RS10140	ERS140248_RS03370	ERS154949_RS00905	ERS140026_RS10980	ERS140254_RS00980	V694_RS05840	ERS140095_RS09310	SAMSHR1132_RS03370	AC742_RS07885	A4U95_03750	A4R30_11185	A4R31_00995	A4R32_01110	A4R33_04185	ERS140147_RS11210	ERS140266_RS12800	ERS140239_RS01485	ERS140159_RS07555
Family0418	RSAU_RS03455	SA2981_RS03560	MS7_RS04000	KQ76_RS03395	CA347_RS03615	SAKOR_RS03485	SACOL_RS03875	RU53_RS03895	SAOV_RS03745	SAFDA_RS03435	ER16_RS03450	SAURJH1_RS03845	SAA6159_RS03435	ACH32_RS10805	SARLGA251_RS03420	M013TW_RS03480	HMPREF0769_RS01120	SAR_RS03795	NI36_RS03485	MW_RS03570	SA_RS03710	SAOUHSC_00703	NWMN_RS03760	SAB_RS03500	AA961_RS03360	SAI4T8_RS03455	SAPIG_RS03990	SATW20_RS04105	EP20_RS03620	ASU36_RS00905	ADL71_RS01295	V676_RS10145	ERS140248_RS03365	ERS154949_RS00910	ERS140026_RS10985	ERS140254_RS00985	V694_RS05845	ERS140095_RS09305	SAMSHR1132_RS03375	AC742_RS07890	A4U95_03755	A4R30_11190	A4R31_01000	A4R32_01115	A4R33_04190	ERS140147_RS11215	ERS140266_RS12805	ERS140239_RS01480	ERS140159_RS07560
Family0419	RSAU_RS03460	SA2981_RS03565	MS7_RS04005	KQ76_RS03400	CA347_RS03620	SAKOR_RS03490	SACOL_RS03880	RU53_RS03900	SAOV_RS03750	SAFDA_RS03440	ER16_RS03455	SAURJH1_RS03850	SAA6159_RS03440	ACH32_RS10810	SARLGA251_RS03425	M013TW_RS03485	HMPREF0769_RS01115	SAR_RS03800	NI36_RS03490	MW_RS03575	SA_RS03715	SAOUHSC_00704	NWMN_RS03765	SAB_RS03505	AA961_RS03365	SAI4T8_RS03460	SAPIG_RS03995	SATW20_RS04110	EP20_RS03625	ASU36_RS00910	ADL71_RS01300	V676_RS10150	ERS140248_RS03360	ERS154949_RS00915	ERS140026_RS10990	ERS140254_RS00990	V694_RS05850	ERS140095_RS09300	SAMSHR1132_RS03380	AC742_RS07895	A4U95_03760	A4R30_11195	A4R31_01005	A4R32_01120	A4R33_04195	ERS140147_RS11220	ERS140266_RS12810	ERS140239_RS01475	ERS140159_RS07565
Family0420	RSAU_RS03465	SA2981_RS03570	MS7_RS04010	KQ76_RS03405	CA347_RS03625	SAKOR_RS03495	SACOL_RS03885	RU53_RS03905	SAOV_RS03755	SAFDA_RS03445	ER16_RS03460	SAURJH1_RS03855	SAA6159_RS03445	ACH32_RS10815	SARLGA251_RS03430	M013TW_RS03490	HMPREF0769_RS01110	SAR_RS03805	NI36_RS03495	MW_RS03580	SA_RS03720	SAOUHSC_00705	NWMN_RS03770	SAB_RS03510	AA961_RS03370	SAI4T8_RS03465	SAPIG_RS04000	SATW20_RS04115	EP20_RS03630	ASU36_RS00915	ADL71_RS01305	V676_RS10155	ERS140248_RS03355	ERS154949_RS00920	ERS140026_RS10995	ERS140254_RS00995	V694_RS05855	ERS140095_RS09295	SAMSHR1132_RS03385	AC742_RS07900	A4U95_03765	A4R30_11200	A4R31_01010	A4R32_01125	A4R33_04200	ERS140147_RS07790	ERS140266_RS10740	ERS140239_RS01470	ERS140159_RS07570
Family0421	RSAU_RS03470	SA2981_RS03575	MS7_RS04015	KQ76_RS03410	CA347_RS03630	SAKOR_RS03500	SACOL_RS03890	RU53_RS03910	SAOV_RS03760	SAFDA_RS03450	ER16_RS03465	SAURJH1_RS03860	SAA6159_RS03450	ACH32_RS10820	SARLGA251_RS03435	M013TW_RS03495	HMPREF0769_RS01105	SAR_RS03810	NI36_RS03500	MW_RS03585	SA_RS03725	SAOUHSC_00706	NWMN_RS03775	SAB_RS03515	AA961_RS03375	SAI4T8_RS03470	SAPIG_RS04005	SATW20_RS04120	EP20_RS03635	ASU36_RS00920	ADL71_RS01310	V676_RS10160	ERS140248_RS03350	ERS154949_RS00925	ERS140026_RS11000	ERS140254_RS01000	V694_RS05860	ERS140095_RS09290	SAMSHR1132_RS03390	AC742_RS07905	A4U95_03770	A4R30_11205	A4R31_01015	A4R32_01130	A4R33_04205	ERS140147_RS07795	ERS140266_RS10745	ERS140239_RS01465	ERS140159_RS07575
Family0422	RSAU_RS03475	SA2981_RS03580	MS7_RS04020	KQ76_RS03415	CA347_RS03635	SAKOR_RS03505	SACOL_RS03895	RU53_RS03915	SAOV_RS03765	SAFDA_RS03455	ER16_RS03470	SAURJH1_RS03865	SAA6159_RS03455	ACH32_RS10825	SARLGA251_RS03440	M013TW_RS03500	HMPREF0769_RS01100	SAR_RS03815	NI36_RS03505	MW_RS03590	SA_RS03730	SAOUHSC_00707	NWMN_RS03780	SAB_RS03520	AA961_RS03380	SAI4T8_RS03475	SAPIG_RS04010	SATW20_RS04125	EP20_RS03640	ASU36_RS00925	ADL71_RS01315	V676_RS10165	ERS140248_RS03345	ERS154949_RS00930	ERS140026_RS11005	ERS140254_RS01005	V694_RS05865	ERS140095_RS09285	SAMSHR1132_RS03395	AC742_RS07910	A4U95_03775	A4R30_11210	A4R31_01020	A4R32_01135	A4R33_04210	ERS140147_RS07800	ERS140266_RS10750	ERS140239_RS01460	ERS140159_RS07580
Family0423	RSAU_RS03490	SA2981_RS03595	MS7_RS04035	KQ76_RS03430	CA347_RS03650	SAKOR_RS03520	SACOL_RS03910	RU53_RS03930	SAOV_RS03780	SAFDA_RS03470	ER16_RS03485	SAURJH1_RS03880	SAA6159_RS03470	ACH32_RS10840	SARLGA251_RS03455	M013TW_RS03515	HMPREF0769_RS01085	SAR_RS03830	NI36_RS03520	MW_RS03605	SA_RS03745	SAOUHSC_00710	NWMN_RS03795	SAB_RS03535	AA961_RS03395	SAI4T8_RS03490	SAPIG_RS04025	SATW20_RS04140	EP20_RS03655	ASU36_RS00940	ADL71_RS01325	V676_RS10175	ERS140248_RS03335	ERS154949_RS00940	ERS140026_RS11015	ERS140254_RS01015	V694_RS05875	ERS140095_RS09275	SAMSHR1132_RS03405	AC742_RS07920	A4U95_03785	A4R30_11220	A4R31_01030	A4R32_01145	A4R33_04220	ERS140147_RS07810	ERS140266_RS10760	ERS140239_RS01450	ERS140159_RS07590
Family0424	RSAU_RS03495	SA2981_RS03600	MS7_RS04040	KQ76_RS03435	CA347_RS03655	SAKOR_RS03525	SACOL_RS03915	RU53_RS03935	SAOV_RS03785	SAFDA_RS03475	ER16_RS03490	SAURJH1_RS03885	SAA6159_RS03475	ACH32_RS10845	SARLGA251_RS03460	M013TW_RS03520	HMPREF0769_RS01080	SAR_RS03835	NI36_RS03525	MW_RS03610	SA_RS03750	SAOUHSC_00711	NWMN_RS03800	SAB_RS03540	AA961_RS03400	SAI4T8_RS03495	SAPIG_RS04030	SATW20_RS04145	EP20_RS03660	ASU36_RS00945	ADL71_RS01330	V676_RS10180	ERS140248_RS03330	ERS154949_RS00945	ERS140026_RS11020	ERS140254_RS01020	V694_RS05880	ERS140095_RS09270	SAMSHR1132_RS03410	AC742_RS07925	A4U95_03790	A4R30_11225	A4R31_01035	A4R32_01150	A4R33_04225	ERS140147_RS07815	ERS140266_RS10765	ERS140239_RS01445	ERS140159_RS07595
Family0425	RSAU_RS03500	SA2981_RS03605	MS7_RS04045	KQ76_RS03440	CA347_RS03660	SAKOR_RS03530	SACOL_RS03920	RU53_RS03940	SAOV_RS03790	SAFDA_RS03480	ER16_RS03495	SAURJH1_RS03890	SAA6159_RS03480	ACH32_RS10850	SARLGA251_RS03465	M013TW_RS03525	HMPREF0769_RS01075	SAR_RS03840	NI36_RS03530	MW_RS03615	SA_RS03755	SAOUHSC_00712	NWMN_RS03805	SAB_RS03545	AA961_RS03405	SAI4T8_RS03500	SAPIG_RS04035	SATW20_RS04150	EP20_RS03665	ASU36_RS00950	ADL71_RS01335	V676_RS10185	ERS140248_RS03325	ERS154949_RS00950	ERS140026_RS11025	ERS140254_RS01025	V694_RS05885	ERS140095_RS09265	SAMSHR1132_RS03415	AC742_RS07930	A4U95_03795	A4R30_11230	A4R31_01040	A4R32_01155	A4R33_04230	ERS140147_RS07820	ERS140266_RS10770	ERS140239_RS01440	ERS140159_RS07600
Family0426	RSAU_RS03510	SA2981_RS03615	MS7_RS04055	KQ76_RS03450	CA347_RS03670	SAKOR_RS03540	SACOL_RS03930	RU53_RS03950	SAOV_RS03800	SAFDA_RS03490	ER16_RS03505	SAURJH1_RS03900	SAA6159_RS03490	ACH32_RS10860	SARLGA251_RS03475	M013TW_RS03535	HMPREF0769_RS01055	SAR_RS03850	NI36_RS03540	MW_RS03625	SA_RS03765	SAOUHSC_00714	NWMN_RS03815	SAB_RS03555	AA961_RS03415	SAI4T8_RS03510	SAPIG_RS04045	SATW20_RS04160	EP20_RS03675	ASU36_RS00960	ADL71_RS01345	V676_RS10195	ERS140248_RS03315	ERS154949_RS00960	ERS140026_RS11035	ERS140254_RS01035	V694_RS05895	ERS140095_RS09255	SAMSHR1132_RS03425	AC742_RS07940	A4U95_03805	A4R30_11240	A4R31_01050	A4R32_01165	A4R33_04240	ERS140147_RS07830	ERS140266_RS10780	ERS140239_RS01430	ERS140159_RS07610
Family0427	RSAU_RS03515	SA2981_RS03620	MS7_RS04060	KQ76_RS03455	CA347_RS03675	SAKOR_RS03545	SACOL_RS03935	RU53_RS03955	SAOV_RS03805	SAFDA_RS03495	ER16_RS03510	SAURJH1_RS03905	SAA6159_RS03495	ACH32_RS10865	SARLGA251_RS03480	M013TW_RS03540	HMPREF0769_RS01050	SAR_RS03855	NI36_RS03545	MW_RS03630	SA_RS03770	SAOUHSC_00715	NWMN_RS03820	SAB_RS03560	AA961_RS03420	SAI4T8_RS03515	SAPIG_RS04050	SATW20_RS04165	EP20_RS03680	ASU36_RS00965	ADL71_RS01350	V676_RS10200	ERS140248_RS03310	ERS154949_RS00965	ERS140026_RS11040	ERS140254_RS01040	V694_RS05900	ERS140095_RS09250	SAMSHR1132_RS03430	AC742_RS07945	A4U95_03810	A4R30_11245	A4R31_01055	A4R32_01170	A4R33_04245	ERS140147_RS07835	ERS140266_RS10785	ERS140239_RS01425	ERS140159_RS07615
Family0428	RSAU_RS03520	SA2981_RS03625	MS7_RS04065	KQ76_RS03460	CA347_RS03680	SAKOR_RS03550	SACOL_RS03940	RU53_RS03960	SAOV_RS03810	SAFDA_RS03500	ER16_RS03515	SAURJH1_RS03910	SAA6159_RS03500	ACH32_RS10870	SARLGA251_RS03485	M013TW_RS03545	HMPREF0769_RS01045	SAR_RS03860	NI36_RS03550	MW_RS03635	SA_RS03775	SAOUHSC_00716	NWMN_RS03825	SAB_RS03565	AA961_RS03425	SAI4T8_RS03520	SAPIG_RS04055	SATW20_RS04170	EP20_RS03685	ASU36_RS00970	ADL71_RS01355	V676_RS10205	ERS140248_RS03305	ERS154949_RS00970	ERS140026_RS11045	ERS140254_RS01045	V694_RS05905	ERS140095_RS09245	SAMSHR1132_RS03435	AC742_RS07950	A4U95_03815	A4R30_11250	A4R31_01060	A4R32_01175	A4R33_04250	ERS140147_RS07840	ERS140266_RS10790	ERS140239_RS01420	ERS140159_RS07620
Family0429	RSAU_RS03525	SA2981_RS03630	MS7_RS04070	KQ76_RS03465	CA347_RS03685	SAKOR_RS03555	SACOL_RS03945	RU53_RS03965	SAOV_RS03815	SAFDA_RS03505	ER16_RS03520	SAURJH1_RS03915	SAA6159_RS03505	ACH32_RS10875	SARLGA251_RS03490	M013TW_RS03550	HMPREF0769_RS01040	SAR_RS03865	NI36_RS03555	MW_RS03640	SA_RS03780	SAOUHSC_00717	NWMN_RS03830	SAB_RS03570	AA961_RS03430	SAI4T8_RS03525	SAPIG_RS04060	SATW20_RS04175	EP20_RS03690	ASU36_RS00975	ADL71_RS01360	V676_RS10210	ERS140248_RS03300	ERS154949_RS00975	ERS140026_RS11050	ERS140254_RS01050	V694_RS05910	ERS140095_RS09240	SAMSHR1132_RS03440	AC742_RS07955	A4U95_03820	A4R30_11255	A4R31_01065	A4R32_01180	A4R33_04255	ERS140147_RS07845	ERS140266_RS10795	ERS140239_RS01415	ERS140159_RS07625
Family0430	RSAU_RS03530	SA2981_RS03635	MS7_RS04075	KQ76_RS03470	CA347_RS03690	SAKOR_RS03560	SACOL_RS03950	RU53_RS03970	SAOV_RS03820	SAFDA_RS03510	ER16_RS03525	SAURJH1_RS03920	SAA6159_RS03510	ACH32_RS10880	SARLGA251_RS03495	M013TW_RS03555	HMPREF0769_RS01035	SAR_RS03870	NI36_RS03560	MW_RS03645	SA_RS03785	SAOUHSC_00718	NWMN_RS03835	SAB_RS03575	AA961_RS03435	SAI4T8_RS03530	SAPIG_RS04065	SATW20_RS04180	EP20_RS03695	ASU36_RS00980	ADL71_RS01365	V676_RS10215	ERS140248_RS03295	ERS154949_RS00980	ERS140026_RS11055	ERS140254_RS01055	V694_RS05915	ERS140095_RS09235	SAMSHR1132_RS03445	AC742_RS07960	A4U95_03825	A4R30_11260	A4R31_01070	A4R32_01185	A4R33_04260	ERS140147_RS07850	ERS140266_RS10800	ERS140239_RS01410	ERS140159_RS07630
Family0431	RSAU_RS03535	SA2981_RS03640	MS7_RS04080	KQ76_RS03475	CA347_RS03695	SAKOR_RS03565	SACOL_RS03955	RU53_RS03975	SAOV_RS03825	SAFDA_RS03515	ER16_RS03530	SAURJH1_RS03925	SAA6159_RS03515	ACH32_RS10885	SARLGA251_RS03500	M013TW_RS03560	HMPREF0769_RS01030	SAR_RS03875	NI36_RS03565	MW_RS03650	SA_RS03790	SAOUHSC_00719	NWMN_RS03840	SAB_RS03580	AA961_RS03440	SAI4T8_RS03535	SAPIG_RS04070	SATW20_RS04185	EP20_RS03700	ASU36_RS00985	ADL71_RS01370	V676_RS10220	ERS140248_RS03290	ERS154949_RS00985	ERS140026_RS11060	ERS140254_RS01060	V694_RS05920	ERS140095_RS09230	SAMSHR1132_RS03450	AC742_RS07965	A4U95_03830	A4R30_11265	A4R31_01075	A4R32_01190	A4R33_04265	ERS140147_RS07855	ERS140266_RS10805	ERS140239_RS01405	ERS140159_RS07635
Family0432	RSAU_RS03540	SA2981_RS03645	MS7_RS04085	KQ76_RS03480	CA347_RS03700	SAKOR_RS03570	SACOL_RS03960	RU53_RS03980	SAOV_RS03830	SAFDA_RS03520	ER16_RS03535	SAURJH1_RS03930	SAA6159_RS03520	ACH32_RS10890	SARLGA251_RS03505	M013TW_RS03565	HMPREF0769_RS01025	SAR_RS03880	NI36_RS03570	MW_RS03655	SA_RS03795	SAOUHSC_00720	NWMN_RS03845	SAB_RS03585	AA961_RS03445	SAI4T8_RS03540	SAPIG_RS04075	SATW20_RS04190	EP20_RS03705	ASU36_RS00990	ADL71_RS01375	V676_RS10225	ERS140248_RS03285	ERS154949_RS00990	ERS140026_RS11065	ERS140254_RS01065	V694_RS05925	ERS140095_RS09225	SAMSHR1132_RS03455	AC742_RS07970	A4U95_03835	A4R30_11270	A4R31_01080	A4R32_01195	A4R33_04270	ERS140147_RS07860	ERS140266_RS10810	ERS140239_RS01400	ERS140159_RS07640
Family0433	RSAU_RS03545	SA2981_RS03650	MS7_RS04090	KQ76_RS03485	CA347_RS03705	SAKOR_RS03575	SACOL_RS03965	RU53_RS03985	SAOV_RS03835	SAFDA_RS03525	ER16_RS03540	SAURJH1_RS03935	SAA6159_RS03525	ACH32_RS10895	SARLGA251_RS03510	M013TW_RS03570	HMPREF0769_RS01020	SAR_RS03885	NI36_RS03575	MW_RS03660	SA_RS03800	SAOUHSC_00721	NWMN_RS03850	SAB_RS03590	AA961_RS03450	SAI4T8_RS03545	SAPIG_RS04080	SATW20_RS04195	EP20_RS03710	ASU36_RS00995	ADL71_RS01380	V676_RS10230	ERS140248_RS03280	ERS154949_RS00995	ERS140026_RS11070	ERS140254_RS01070	V694_RS05930	ERS140095_RS09220	SAMSHR1132_RS03460	AC742_RS07975	A4U95_03840	A4R30_11275	A4R31_01085	A4R32_01200	A4R33_04275	ERS140147_RS07865	ERS140266_RS10815	ERS140239_RS01395	ERS140159_RS07645
Family0434	RSAU_RS03550	SA2981_RS03655	MS7_RS04095	KQ76_RS03490	CA347_RS03710	SAKOR_RS03580	SACOL_RS03970	RU53_RS03990	SAOV_RS03840	SAFDA_RS03530	ER16_RS03545	SAURJH1_RS03940	SAA6159_RS03530	ACH32_RS10900	SARLGA251_RS03515	M013TW_RS03575	HMPREF0769_RS01015	SAR_RS03890	NI36_RS03580	MW_RS03665	SA_RS03805	SAOUHSC_00722	NWMN_RS03855	SAB_RS03595	AA961_RS03455	SAI4T8_RS03550	SAPIG_RS04085	SATW20_RS04200	EP20_RS03715	ASU36_RS01000	ADL71_RS01385	V676_RS10235	ERS140248_RS03275	ERS154949_RS01000	ERS140026_RS11075	ERS140254_RS01075	V694_RS05935	ERS140095_RS09215	SAMSHR1132_RS03465	AC742_RS07980	A4U95_03845	A4R30_11280	A4R31_01090	A4R32_01205	A4R33_04280	ERS140147_RS07870	ERS140266_RS10820	ERS140239_RS01390	ERS140159_RS07650
Family0435	RSAU_RS03555	SA2981_RS03660	MS7_RS04100	KQ76_RS03495	CA347_RS03715	SAKOR_RS03585	SACOL_RS03975	RU53_RS03995	SAOV_RS03845	SAFDA_RS03535	ER16_RS03550	SAURJH1_RS03945	SAA6159_RS03535	ACH32_RS10905	SARLGA251_RS03520	M013TW_RS03580	HMPREF0769_RS01010	SAR_RS03895	NI36_RS03585	MW_RS03670	SA_RS03810	SAOUHSC_00723	NWMN_RS03860	SAB_RS03600	AA961_RS03460	SAI4T8_RS03555	SAPIG_RS04090	SATW20_RS04205	EP20_RS03720	ASU36_RS01005	ADL71_RS01390	V676_RS10240	ERS140248_RS03270	ERS154949_RS01005	ERS140026_RS11080	ERS140254_RS01080	V694_RS05940	ERS140095_RS09210	SAMSHR1132_RS03470	AC742_RS07985	A4U95_03850	A4R30_11285	A4R31_01095	A4R32_01210	A4R33_04285	ERS140147_RS07875	ERS140266_RS10825	ERS140239_RS01385	ERS140159_RS07655
Family0436	RSAU_RS03560	SA2981_RS03665	MS7_RS04105	KQ76_RS03500	CA347_RS03720	SAKOR_RS03590	SACOL_RS03980	RU53_RS04000	SAOV_RS03850	SAFDA_RS03540	ER16_RS03555	SAURJH1_RS03950	SAA6159_RS03540	ACH32_RS10910	SARLGA251_RS03525	M013TW_RS03585	HMPREF0769_RS01005	SAR_RS03900	NI36_RS03590	MW_RS03675	SA_RS03815	SAOUHSC_00724	NWMN_RS03865	SAB_RS03605	AA961_RS03465	SAI4T8_RS03560	SAPIG_RS04095	SATW20_RS04210	EP20_RS03725	ASU36_RS01010	ADL71_RS01395	V676_RS10245	ERS140248_RS03265	ERS154949_RS01010	ERS140026_RS11085	ERS140254_RS01085	V694_RS05945	ERS140095_RS09205	SAMSHR1132_RS03475	AC742_RS07990	A4U95_03855	A4R30_11290	A4R31_01100	A4R32_01215	A4R33_04290	ERS140147_RS07880	ERS140266_RS10830	ERS140239_RS01380	ERS140159_RS07660
Family0437	RSAU_RS03570	SA2981_RS03675	MS7_RS04115	KQ76_RS03510	CA347_RS03730	SAKOR_RS03600	SACOL_RS03990	RU53_RS04010	SAOV_RS03860	SAFDA_RS03550	ER16_RS03565	SAURJH1_RS03960	SAA6159_RS03550	ACH32_RS10920	SARLGA251_RS03535	M013TW_RS03595	HMPREF0769_RS00995	SAR_RS03910	NI36_RS03600	MW_RS03685	SA_RS03825	SAOUHSC_00726	NWMN_RS03875	SAB_RS03615	AA961_RS03475	SAI4T8_RS03570	SAPIG_RS04105	SATW20_RS04220	EP20_RS03735	ASU36_RS01020	ADL71_RS01405	V676_RS10255	ERS140248_RS03255	ERS154949_RS01020	ERS140026_RS11095	ERS140254_RS01095	V694_RS05955	ERS140095_RS09195	SAMSHR1132_RS03485	AC742_RS08000	A4U95_03865	A4R30_11300	A4R31_01110	A4R32_01225	A4R33_04300	ERS140147_RS07890	ERS140266_RS10840	ERS140239_RS01370	ERS140159_RS07670
Family0438	RSAU_RS03575	SA2981_RS03680	MS7_RS04120	KQ76_RS03515	CA347_RS03735	SAKOR_RS03605	SACOL_RS03995	RU53_RS04015	SAOV_RS03865	SAFDA_RS03555	ER16_RS03570	SAURJH1_RS03965	SAA6159_RS03555	ACH32_RS10925	SARLGA251_RS03540	M013TW_RS03600	HMPREF0769_RS00990	SAR_RS03915	NI36_RS03605	MW_RS03690	SA_RS03830	SAOUHSC_00727	NWMN_RS03880	SAB_RS03620	AA961_RS03480	SAI4T8_RS03575	SAPIG_RS04110	SATW20_RS04225	EP20_RS03740	ASU36_RS01025	ADL71_RS01410	V676_RS10260	ERS140248_RS03250	ERS154949_RS01025	ERS140026_RS11100	ERS140254_RS01100	V694_RS05960	ERS140095_RS09190	SAMSHR1132_RS03490	AC742_RS08005	A4U95_03870	A4R30_11305	A4R31_01115	A4R32_01230	A4R33_04305	ERS140147_RS07895	ERS140266_RS10845	ERS140239_RS01365	ERS140159_RS07675
Family0439	RSAU_RS03580	SA2981_RS03685	MS7_RS04125	KQ76_RS03520	CA347_RS03740	SAKOR_RS03610	SACOL_RS04000	RU53_RS04020	SAOV_RS03870	SAFDA_RS03560	ER16_RS03575	SAURJH1_RS03970	SAA6159_RS03560	ACH32_RS10930	SARLGA251_RS03545	M013TW_RS03605	HMPREF0769_RS00985	SAR_RS03920	NI36_RS03610	MW_RS03695	SA_RS03835	SAOUHSC_00728	NWMN_RS03885	SAB_RS03625	AA961_RS03485	SAI4T8_RS03580	SAPIG_RS04115	SATW20_RS04230	EP20_RS03745	ASU36_RS01030	ADL71_RS01415	V676_RS10265	ERS140248_RS03245	ERS154949_RS01030	ERS140026_RS11105	ERS140254_RS01105	V694_RS05965	ERS140095_RS09185	SAMSHR1132_RS03495	AC742_RS08010	A4U95_07130	A4R30_05105	A4R31_01120	A4R32_01235	A4R33_04310	ERS140147_RS07900	ERS140266_RS10850	ERS140239_RS01360	ERS140159_RS07680
Family0440	RSAU_RS03590	SA2981_RS03695	MS7_RS04135	KQ76_RS03530	CA347_RS03750	SAKOR_RS03620	SACOL_RS04010	RU53_RS04030	SAOV_RS03880	SAFDA_RS03570	ER16_RS03585	SAURJH1_RS03980	SAA6159_RS03570	ACH32_RS10940	SARLGA251_RS03555	M013TW_RS03615	HMPREF0769_RS00975	SAR_RS03930	NI36_RS03620	MW_RS03705	SA_RS03845	SAOUHSC_00729	NWMN_RS03895	SAB_RS03635	AA961_RS03495	SAI4T8_RS03590	SAPIG_RS04125	SATW20_RS04240	EP20_RS03755	ASU36_RS01040	ADL71_RS01425	V676_RS10270	ERS140248_RS03235	ERS154949_RS01040	ERS140026_RS11115	ERS140254_RS01115	V694_RS05970	ERS140095_RS09175	SAMSHR1132_RS03505	AC742_RS08020	A4U95_07140	A4R30_05115	A4R31_01130	A4R32_01245	A4R33_04320	ERS140147_RS07910	ERS140266_RS10860	ERS140239_RS01350	ERS140159_RS07690
Family0441	RSAU_RS03595	SA2981_RS03700	MS7_RS04140	KQ76_RS03535	CA347_RS03755	SAKOR_RS03625	SACOL_RS04015	RU53_RS04035	SAOV_RS03885	SAFDA_RS03575	ER16_RS03590	SAURJH1_RS03985	SAA6159_RS03575	ACH32_RS10945	SARLGA251_RS03560	M013TW_RS03620	HMPREF0769_RS00970	SAR_RS03935	NI36_RS03625	MW_RS03710	SA_RS03850	SAOUHSC_00730	NWMN_RS03900	SAB_RS03640	AA961_RS03500	SAI4T8_RS03595	SAPIG_RS04130	SATW20_RS04245	EP20_RS03760	ASU36_RS01045	ADL71_RS01430	V676_RS10275	ERS140248_RS03230	ERS154949_RS01045	ERS140026_RS11120	ERS140254_RS01120	V694_RS05975	ERS140095_RS09170	SAMSHR1132_RS03510	AC742_RS08025	A4U95_07145	A4R30_05120	A4R31_01135	A4R32_01250	A4R33_04325	ERS140147_RS07915	ERS140266_RS10865	ERS140239_RS01345	ERS140159_RS07695
Family0442	RSAU_RS03600	SA2981_RS03705	MS7_RS04145	KQ76_RS03540	CA347_RS03760	SAKOR_RS03630	SACOL_RS04020	RU53_RS04040	SAOV_RS03890	SAFDA_RS03580	ER16_RS03595	SAURJH1_RS03990	SAA6159_RS03580	ACH32_RS10950	SARLGA251_RS03565	M013TW_RS03625	HMPREF0769_RS00965	SAR_RS03940	NI36_RS03630	MW_RS03715	SA_RS03855	SAOUHSC_00731	NWMN_RS03905	SAB_RS03645	AA961_RS03505	SAI4T8_RS03600	SAPIG_RS04135	SATW20_RS04250	EP20_RS03765	ASU36_RS01050	ADL71_RS01435	V676_RS10280	ERS140248_RS03225	ERS154949_RS01050	ERS140026_RS11125	ERS140254_RS01125	V694_RS05980	ERS140095_RS09165	SAMSHR1132_RS03515	AC742_RS08030	A4U95_07150	A4R30_05125	A4R31_01140	A4R32_01255	A4R33_04330	ERS140147_RS07920	ERS140266_RS10870	ERS140239_RS01340	ERS140159_RS07700
Family0443	RSAU_RS03605	SA2981_RS03710	MS7_RS04150	KQ76_RS03545	CA347_RS03765	SAKOR_RS03635	SACOL_RS04025	RU53_RS04045	SAOV_RS03895	SAFDA_RS03585	ER16_RS03600	SAURJH1_RS03995	SAA6159_RS03585	ACH32_RS10955	SARLGA251_RS03570	M013TW_RS03630	HMPREF0769_RS00960	SAR_RS03945	NI36_RS03635	MW_RS03720	SA_RS03860	SAOUHSC_00732	NWMN_RS03910	SAB_RS03650	AA961_RS03510	SAI4T8_RS03605	SAPIG_RS04140	SATW20_RS04255	EP20_RS03770	ASU36_RS01055	ADL71_RS01440	V676_RS10285	ERS140248_RS03220	ERS154949_RS01055	ERS140026_RS11130	ERS140254_RS01130	V694_RS05985	ERS140095_RS09160	SAMSHR1132_RS03520	AC742_RS08035	A4U95_07155	A4R30_05130	A4R31_01145	A4R32_01260	A4R33_04335	ERS140147_RS07925	ERS140266_RS10875	ERS140239_RS01335	ERS140159_RS07705
Family0444	RSAU_RS03615	SA2981_RS03720	MS7_RS04160	KQ76_RS03555	CA347_RS03775	SAKOR_RS03645	SACOL_RS04035	RU53_RS04055	SAOV_RS03905	SAFDA_RS03595	ER16_RS03610	SAURJH1_RS04005	SAA6159_RS03595	ACH32_RS10965	SARLGA251_RS03580	M013TW_RS03640	HMPREF0769_RS00950	SAR_RS03955	NI36_RS03645	MW_RS03730	SA_RS03870	SAOUHSC_00734	NWMN_RS03920	SAB_RS03660	AA961_RS03520	SAI4T8_RS03615	SAPIG_RS04150	SATW20_RS04265	EP20_RS03780	ASU36_RS01065	ADL71_RS01450	V676_RS10295	ERS140248_RS03210	ERS154949_RS01065	ERS140026_RS11140	ERS140254_RS01140	V694_RS05995	ERS140095_RS09150	SAMSHR1132_RS03530	AC742_RS08045	A4U95_07165	A4R30_05140	A4R31_01155	A4R32_01270	A4R33_04345	ERS140147_RS07935	ERS140266_RS10885	ERS140239_RS01325	ERS140159_RS07715
Family0445	RSAU_RS03625	SA2981_RS03730	MS7_RS04165	KQ76_RS03560	CA347_RS03780	SAKOR_RS03655	SACOL_RS04045	RU53_RS04065	SAOV_RS03910	SAFDA_RS03605	ER16_RS03615	SAURJH1_RS04015	SAA6159_RS03605	ACH32_RS10970	SARLGA251_RS03585	M013TW_RS03645	HMPREF0769_RS00945	SAR_RS03960	NI36_RS03650	MW_RS03740	SA_RS03880	SAOUHSC_00736	NWMN_RS03930	SAB_RS03665	AA961_RS03530	SAI4T8_RS03625	SAPIG_RS04160	SATW20_RS04275	EP20_RS03785	ASU36_RS01070	ADL71_RS01455	V676_RS10300	ERS140248_RS03205	ERS154949_RS01070	ERS140026_RS11145	ERS140254_RS01145	V694_RS06000	ERS140095_RS09145	SAMSHR1132_RS03535	AC742_RS08050	A4U95_07170	A4R30_05145	A4R31_01160	A4R32_01275	A4R33_04350	ERS140147_RS07940	ERS140266_RS10890	ERS140239_RS01320	ERS140159_RS07720
Family0446	RSAU_RS03640	SA2981_RS03740	MS7_RS04175	KQ76_RS03570	CA347_RS03790	SAKOR_RS03665	SACOL_RS04055	RU53_RS04075	SAOV_RS03915	SAFDA_RS03615	ER16_RS03625	SAURJH1_RS04025	SAA6159_RS03610	ACH32_RS10980	SARLGA251_RS03590	M013TW_RS03655	HMPREF0769_RS00935	SAR_RS03970	NI36_RS03660	MW_RS03750	SA_RS03890	SAOUHSC_00738	NWMN_RS03940	SAB_RS03670	AA961_RS03540	SAI4T8_RS03635	SAPIG_RS04170	SATW20_RS04285	EP20_RS03795	ASU36_RS01075	ADL71_RS01460	V676_RS10305	ERS140248_RS03200	ERS154949_RS01075	ERS140026_RS11150	ERS140254_RS01150	V694_RS06005	ERS140095_RS09135	SAMSHR1132_RS03545	AC742_RS08055	A4U95_07175	A4R30_05150	A4R31_01170	A4R32_01280	A4R33_04360	ERS140147_RS07945	ERS140266_RS10895	ERS140239_RS01315	ERS140159_RS07725
Family0447	RSAU_RS03645	SA2981_RS03745	MS7_RS04180	KQ76_RS03575	CA347_RS03795	SAKOR_RS03670	SACOL_RS04060	RU53_RS04080	SAOV_RS03920	SAFDA_RS03620	ER16_RS03630	SAURJH1_RS04030	SAA6159_RS03615	ACH32_RS10985	SARLGA251_RS03595	M013TW_RS03660	HMPREF0769_RS00930	SAR_RS03975	NI36_RS03665	MW_RS03755	SA_RS03895	SAOUHSC_00739	NWMN_RS03945	SAB_RS03675	AA961_RS03545	SAI4T8_RS03640	SAPIG_RS04175	SATW20_RS04290	EP20_RS03800	ASU36_RS01080	ADL71_RS01465	V676_RS10310	ERS140248_RS03195	ERS154949_RS01080	ERS140026_RS11155	ERS140254_RS01155	V694_RS06010	ERS140095_RS09130	SAMSHR1132_RS03550	AC742_RS08060	A4U95_07180	A4R30_05155	A4R31_01175	A4R32_01285	A4R33_04365	ERS140147_RS07950	ERS140266_RS10900	ERS140239_RS01310	ERS140159_RS07730
Family0448	RSAU_RS03650	SA2981_RS03750	MS7_RS04185	KQ76_RS03580	CA347_RS03800	SAKOR_RS03675	SACOL_RS04065	RU53_RS04085	SAOV_RS03925	SAFDA_RS03625	ER16_RS03635	SAURJH1_RS04035	SAA6159_RS03620	ACH32_RS10990	SARLGA251_RS03600	M013TW_RS03665	HMPREF0769_RS00925	SAR_RS03980	NI36_RS03670	MW_RS03760	SA_RS03900	SAOUHSC_00740	NWMN_RS03950	SAB_RS03680	AA961_RS03550	SAI4T8_RS03645	SAPIG_RS04180	SATW20_RS04295	EP20_RS03805	ASU36_RS01085	ADL71_RS01470	V676_RS10315	ERS140248_RS03190	ERS154949_RS01085	ERS140026_RS11160	ERS140254_RS01160	V694_RS06015	ERS140095_RS09125	SAMSHR1132_RS03555	AC742_RS08065	A4U95_07185	A4R30_05160	A4R31_01180	A4R32_01290	A4R33_04370	ERS140147_RS07955	ERS140266_RS10905	ERS140239_RS01305	ERS140159_RS07735
Family0449	RSAU_RS03655	SA2981_RS03755	MS7_RS04190	KQ76_RS03585	CA347_RS03805	SAKOR_RS03680	SACOL_RS04070	RU53_RS04090	SAOV_RS03930	SAFDA_RS03630	ER16_RS03640	SAURJH1_RS04040	SAA6159_RS03625	ACH32_RS10995	SARLGA251_RS03605	M013TW_RS03670	HMPREF0769_RS00920	SAR_RS03985	NI36_RS03675	MW_RS03765	SA_RS03905	nrdI	NWMN_RS03955	SAB_RS03685	AA961_RS03555	SAI4T8_RS03650	SAPIG_RS04185	SATW20_RS04300	EP20_RS03810	ASU36_RS01090	ADL71_RS01475	V676_RS10320	ERS140248_RS03185	ERS154949_RS01090	ERS140026_RS11165	ERS140254_RS01165	V694_RS06020	ERS140095_RS09120	SAMSHR1132_RS03560	AC742_RS08070	A4U95_07190	A4R30_05165	A4R31_01185	A4R32_01295	A4R33_04375	ERS140147_RS07960	ERS140266_RS10910	ERS140239_RS01300	ERS140159_RS07740
Family0450	RSAU_RS03660	SA2981_RS03760	MS7_RS04195	KQ76_RS03590	CA347_RS03810	SAKOR_RS03685	SACOL_RS04075	RU53_RS04095	SAOV_RS03935	SAFDA_RS03635	ER16_RS03645	SAURJH1_RS04045	SAA6159_RS03630	ACH32_RS11000	SARLGA251_RS03610	M013TW_RS03675	HMPREF0769_RS00915	SAR_RS03990	NI36_RS03680	MW_RS03770	SA_RS03910	SAOUHSC_00742	NWMN_RS03960	SAB_RS03690	AA961_RS03560	SAI4T8_RS03655	SAPIG_RS04190	SATW20_RS04305	EP20_RS03815	ASU36_RS01095	ADL71_RS01480	V676_RS10325	ERS140248_RS03180	ERS154949_RS01095	ERS140026_RS11170	ERS140254_RS01170	V694_RS06025	ERS140095_RS09115	SAMSHR1132_RS03565	AC742_RS08075	A4U95_07195	A4R30_05170	A4R31_01190	A4R32_01300	A4R33_04380	ERS140147_RS07965	ERS140266_RS10915	ERS140239_RS01295	ERS140159_RS07745
Family0451	RSAU_RS03665	SA2981_RS03765	MS7_RS04200	KQ76_RS03595	CA347_RS03815	SAKOR_RS03690	SACOL_RS04080	RU53_RS04100	SAOV_RS03940	SAFDA_RS03640	ER16_RS03650	SAURJH1_RS04050	SAA6159_RS03635	ACH32_RS11005	SARLGA251_RS03615	M013TW_RS03680	HMPREF0769_RS00910	SAR_RS03995	NI36_RS03685	MW_RS03775	SA_RS03915	nrdF	NWMN_RS03965	SAB_RS03695	AA961_RS03565	SAI4T8_RS03660	SAPIG_RS04195	SATW20_RS04310	EP20_RS03820	ASU36_RS01100	ADL71_RS01485	V676_RS10330	ERS140248_RS03175	ERS154949_RS01100	ERS140026_RS11175	ERS140254_RS01175	V694_RS06030	ERS140095_RS09110	SAMSHR1132_RS03570	AC742_RS08080	A4U95_07200	A4R30_05175	A4R31_01195	A4R32_01305	A4R33_04385	ERS140147_RS07970	ERS140266_RS10920	ERS140239_RS01290	ERS140159_RS07750
Family0452	RSAU_RS03680	SA2981_RS03775	MS7_RS04210	KQ76_RS03605	CA347_RS03825	SAKOR_RS03700	SACOL_RS04095	RU53_RS04110	SAOV_RS03950	SAFDA_RS03655	ER16_RS03660	SAURJH1_RS04060	SAA6159_RS03650	ACH32_RS11015	SARLGA251_RS03625	M013TW_RS03690	HMPREF0769_RS00900	SAR_RS04005	NI36_RS03695	MW_RS03790	SA_RS03925	SAOUHSC_00746	NWMN_RS03980	SAB_RS03705	AA961_RS03580	SAI4T8_RS03670	SAPIG_RS04205	SATW20_RS04325	EP20_RS03835	ASU36_RS01115	ADL71_RS01490	V676_RS10335	ERS140248_RS03165	ERS154949_RS01110	ERS140026_RS11185	ERS140254_RS01185	V694_RS06035	ERS140095_RS09100	SAMSHR1132_RS03575	AC742_RS08085	A4U95_07205	A4R30_05180	A4R31_01200	A4R32_01310	A4R33_04390	ERS140147_RS07980	ERS140266_RS10930	ERS140239_RS01280	ERS140159_RS07760
Family0453	RSAU_RS03685	SA2981_RS03780	MS7_RS04215	KQ76_RS03610	CA347_RS03830	SAKOR_RS03705	SACOL_RS04100	RU53_RS04115	SAOV_RS03955	SAFDA_RS03660	ER16_RS03665	SAURJH1_RS04065	SAA6159_RS03655	ACH32_RS11020	SARLGA251_RS03630	M013TW_RS03695	HMPREF0769_RS00895	SAR_RS04010	NI36_RS03700	MW_RS03795	SA_RS03930	SAOUHSC_00747	NWMN_RS03985	SAB_RS03710	AA961_RS03585	SAI4T8_RS03675	SAPIG_RS04210	SATW20_RS04330	EP20_RS03840	ASU36_RS01120	ADL71_RS01495	V676_RS10340	ERS140248_RS03160	ERS154949_RS01115	ERS140026_RS11190	ERS140254_RS01190	V694_RS06040	ERS140095_RS09095	SAMSHR1132_RS03580	AC742_RS08090	A4U95_07210	A4R30_05185	A4R31_01205	A4R32_01315	A4R33_04395	ERS140147_RS07985	ERS140266_RS10935	ERS140239_RS01275	ERS140159_RS07765
Family0454	RSAU_RS03695	SA2981_RS03790	MS7_RS04225	KQ76_RS03620	CA347_RS03840	SAKOR_RS03715	SACOL_RS04110	RU53_RS04125	SAOV_RS03965	SAFDA_RS03670	ER16_RS03675	SAURJH1_RS04075	SAA6159_RS03665	ACH32_RS11030	SARLGA251_RS03640	M013TW_RS03705	HMPREF0769_RS00885	SAR_RS04020	NI36_RS03710	MW_RS03805	SA_RS03940	SAOUHSC_00749	NWMN_RS03995	SAB_RS03720	AA961_RS03595	SAI4T8_RS03685	SAPIG_RS04220	SATW20_RS04340	EP20_RS03850	ASU36_RS01130	ADL71_RS01505	V676_RS10350	ERS140248_RS03150	ERS154949_RS01125	ERS140026_RS11200	ERS140254_RS01200	V694_RS06050	ERS140095_RS09085	SAMSHR1132_RS03590	AC742_RS08100	A4U95_07220	A4R30_05195	A4R31_01215	A4R32_01325	A4R33_04405	ERS140147_RS07995	ERS140266_RS10945	ERS140239_RS01265	ERS140159_RS07775
Family0455	RSAU_RS03700	SA2981_RS03795	MS7_RS04230	KQ76_RS03625	CA347_RS03845	SAKOR_RS03720	SACOL_RS04115	RU53_RS04130	SAOV_RS03970	SAFDA_RS03675	ER16_RS03680	SAURJH1_RS04080	SAA6159_RS03670	ACH32_RS11035	SARLGA251_RS03645	M013TW_RS03710	HMPREF0769_RS00880	SAR_RS04025	NI36_RS03715	MW_RS03810	SA_RS03945	SAOUHSC_00751	NWMN_RS04000	SAB_RS03725	AA961_RS03600	SAI4T8_RS03690	SAPIG_RS04225	SATW20_RS04345	EP20_RS03855	ASU36_RS01135	ADL71_RS01510	V676_RS10355	ERS140248_RS03145	ERS154949_RS01130	ERS140026_RS11205	ERS140254_RS01205	V694_RS06055	ERS140095_RS09080	SAMSHR1132_RS03595	AC742_RS08105	A4U95_07225	A4R30_05200	A4R31_01220	A4R32_01330	A4R33_04410	ERS140147_RS08000	ERS140266_RS10950	ERS140239_RS01260	ERS140159_RS07780
Family0456	murB	murB	murB	murB	murB	murB	murB	murB	murB	murB	murB	murB	murB	murB	murB	murB	murB	murB	murB	murB	murB	murB	murB	murB	murB	murB	murB	murB	murB	murB	murB	murB	murB	murB	murB	murB	murB	murB	murB	murB	A4U95_07230	A4R30_05205	A4R31_01225	A4R32_01335	A4R33_04415	murB	murB	murB	murB
Family0457	RSAU_RS03710	SA2981_RS03805	MS7_RS04240	KQ76_RS03635	CA347_RS03855	SAKOR_RS03730	SACOL_RS04125	RU53_RS04140	SAOV_RS03980	SAFDA_RS03685	ER16_RS03690	SAURJH1_RS04090	SAA6159_RS03680	ACH32_RS11045	SARLGA251_RS03655	M013TW_RS03720	HMPREF0769_RS00870	SAR_RS04035	NI36_RS03725	MW_RS03820	SA_RS03955	SAOUHSC_00753	NWMN_RS04010	SAB_RS03735	AA961_RS03610	SAI4T8_RS03700	SAPIG_RS04235	SATW20_RS04355	EP20_RS03865	ASU36_RS01145	ADL71_RS01520	V676_RS10365	ERS140248_RS03135	ERS154949_RS01140	ERS140026_RS11215	ERS140254_RS01215	V694_RS06065	ERS140095_RS09070	SAMSHR1132_RS03605	AC742_RS08115	A4U95_07235	A4R30_05210	A4R31_01230	A4R32_01340	A4R33_04420	ERS140147_RS08010	ERS140266_RS10960	ERS140239_RS01250	ERS140159_RS07790
Family0458	RSAU_RS03720	SA2981_RS03815	MS7_RS04250	KQ76_RS03645	CA347_RS03865	SAKOR_RS03740	SACOL_RS04135	RU53_RS04150	SAOV_RS03990	SAFDA_RS03695	ER16_RS03700	SAURJH1_RS04100	SAA6159_RS03690	ACH32_RS11055	SARLGA251_RS03665	M013TW_RS03730	HMPREF0769_RS00860	SAR_RS04045	NI36_RS03735	MW_RS03830	SA_RS03965	SAOUHSC_00755	NWMN_RS04020	SAB_RS03745	AA961_RS03620	SAI4T8_RS03710	SAPIG_RS04245	SATW20_RS04365	EP20_RS03875	ASU36_RS01155	ADL71_RS01530	V676_RS10375	ERS140248_RS03125	ERS154949_RS01150	ERS140026_RS11225	ERS140254_RS01225	V694_RS06075	ERS140095_RS09060	SAMSHR1132_RS03615	AC742_RS08125	A4U95_07245	A4R30_05220	A4R31_01240	A4R32_01350	A4R33_04430	ERS140147_RS08020	ERS140266_RS10970	ERS140239_RS01240	ERS140159_RS07800
Family0459	RSAU_RS03735	SA2981_RS03830	MS7_RS04265	KQ76_RS03660	CA347_RS03880	SAKOR_RS03755	SACOL_RS04150	RU53_RS04165	SAOV_RS04005	SAFDA_RS03710	ER16_RS03715	SAURJH1_RS04115	SAA6159_RS03705	ACH32_RS11070	SARLGA251_RS03680	M013TW_RS03745	HMPREF0769_RS00845	SAR_RS04060	NI36_RS03750	MW_RS03845	SA_RS03980	SAOUHSC_00758	NWMN_RS04035	SAB_RS03760	AA961_RS03635	SAI4T8_RS03725	SAPIG_RS04260	SATW20_RS04380	EP20_RS03890	ASU36_RS01170	ADL71_RS01545	V676_RS10390	ERS140248_RS03110	ERS154949_RS01165	ERS140026_RS11240	ERS140254_RS01240	V694_RS06090	ERS140095_RS09045	SAMSHR1132_RS03630	AC742_RS08140	A4U95_10000	A4R30_05235	A4R31_01255	A4R32_01365	A4R33_04445	ERS140147_RS08035	ERS140266_RS10985	ERS140239_RS11500	ERS140159_RS07815
Family0460	RSAU_RS03740	SA2981_RS03835	MS7_RS04270	KQ76_RS03665	CA347_RS03885	SAKOR_RS03760	SACOL_RS04155	RU53_RS04170	SAOV_RS04010	SAFDA_RS03715	ER16_RS03720	SAURJH1_RS04120	SAA6159_RS03710	ACH32_RS11075	SARLGA251_RS03685	M013TW_RS03750	HMPREF0769_RS00840	SAR_RS04065	NI36_RS03755	MW_RS03850	SA_RS03985	SAOUHSC_00759	NWMN_RS04040	SAB_RS03765	AA961_RS03640	SAI4T8_RS03730	SAPIG_RS04265	SATW20_RS04385	EP20_RS03895	ASU36_RS01175	ADL71_RS01550	V676_RS10395	ERS140248_RS03105	ERS154949_RS01170	ERS140026_RS11245	ERS140254_RS01245	V694_RS06095	ERS140095_RS09040	SAMSHR1132_RS03635	AC742_RS08145	A4U95_10005	A4R30_05240	A4R31_01260	A4R32_01370	A4R33_04450	ERS140147_RS08040	ERS140266_RS10990	ERS140239_RS11505	ERS140159_RS07820
Family0461	RSAU_RS03745	SA2981_RS03840	MS7_RS04275	KQ76_RS03670	CA347_RS03890	SAKOR_RS03765	SACOL_RS04160	RU53_RS04175	SAOV_RS04015	SAFDA_RS03720	ER16_RS03725	SAURJH1_RS04125	SAA6159_RS03715	ACH32_RS11080	SARLGA251_RS03690	M013TW_RS03755	HMPREF0769_RS00835	SAR_RS04070	NI36_RS03760	MW_RS03855	SA_RS03990	SAOUHSC_00760	NWMN_RS04045	SAB_RS03770	AA961_RS03645	SAI4T8_RS03735	SAPIG_RS04270	SATW20_RS04390	EP20_RS03900	ASU36_RS01180	ADL71_RS01555	V676_RS10400	ERS140248_RS03100	ERS154949_RS01175	ERS140026_RS11250	ERS140254_RS01250	V694_RS06100	ERS140095_RS09035	SAMSHR1132_RS03640	AC742_RS08150	A4U95_10010	A4R30_05245	A4R31_01265	A4R32_01375	A4R33_04455	ERS140147_RS08045	ERS140266_RS10995	ERS140239_RS11510	ERS140159_RS07825
Family0462	RSAU_RS03750	SA2981_RS03845	MS7_RS04280	KQ76_RS03675	CA347_RS03895	SAKOR_RS03770	SACOL_RS04165	RU53_RS04180	SAOV_RS04020	SAFDA_RS03725	ER16_RS03730	SAURJH1_RS04130	SAA6159_RS03720	ACH32_RS11085	SARLGA251_RS03695	M013TW_RS03760	HMPREF0769_RS00830	SAR_RS04075	NI36_RS03765	MW_RS03860	SA_RS03995	SAOUHSC_00762	NWMN_RS04050	SAB_RS03775	AA961_RS03650	SAI4T8_RS03740	SAPIG_RS04275	SATW20_RS04395	EP20_RS03905	ASU36_RS01185	ADL71_RS01560	V676_RS10405	ERS140248_RS03095	ERS154949_RS01180	ERS140026_RS11255	ERS140254_RS01255	V694_RS06105	ERS140095_RS09030	SAMSHR1132_RS03645	AC742_RS08155	A4U95_10015	A4R30_05250	A4R31_01270	A4R32_01380	A4R33_04460	ERS140147_RS08050	ERS140266_RS11000	ERS140239_RS11515	ERS140159_RS07830
Family0463	RSAU_RS03755	SA2981_RS03850	MS7_RS04285	KQ76_RS03680	CA347_RS03900	SAKOR_RS03775	SACOL_RS04170	RU53_RS04185	SAOV_RS04025	SAFDA_RS03730	ER16_RS03735	SAURJH1_RS04135	SAA6159_RS03725	ACH32_RS11090	SARLGA251_RS03700	M013TW_RS03765	HMPREF0769_RS00825	SAR_RS04080	NI36_RS03770	MW_RS03865	SA_RS04000	SAOUHSC_00763	NWMN_RS04055	SAB_RS03780	AA961_RS03655	SAI4T8_RS03745	SAPIG_RS04280	SATW20_RS04400	EP20_RS03910	ASU36_RS01190	ADL71_RS01565	V676_RS10410	ERS140248_RS03090	ERS154949_RS01185	ERS140026_RS11260	ERS140254_RS01260	V694_RS06110	ERS140095_RS09025	SAMSHR1132_RS03650	AC742_RS08160	A4U95_10020	A4R30_05255	A4R31_01275	A4R32_01385	A4R33_04465	ERS140147_RS08055	ERS140266_RS11005	ERS140239_RS11520	ERS140159_RS07835
Family0464	RSAU_RS03760	SA2981_RS03855	MS7_RS04290	KQ76_RS03685	CA347_RS03905	SAKOR_RS03780	SACOL_RS04175	RU53_RS04190	SAOV_RS04030	SAFDA_RS03735	ER16_RS03740	SAURJH1_RS04140	SAA6159_RS03730	ACH32_RS11095	SARLGA251_RS03705	M013TW_RS03770	HMPREF0769_RS00820	SAR_RS04085	NI36_RS03775	MW_RS03870	SA_RS04005	SAOUHSC_00764	NWMN_RS04060	SAB_RS03785	AA961_RS03660	SAI4T8_RS03750	SAPIG_RS04285	SATW20_RS04405	EP20_RS03915	ASU36_RS01195	ADL71_RS01570	V676_RS10415	ERS140248_RS03085	ERS154949_RS01190	ERS140026_RS11265	ERS140254_RS01265	V694_RS06115	ERS140095_RS09020	SAMSHR1132_RS03655	AC742_RS08165	A4U95_10025	A4R30_05260	A4R31_01280	A4R32_01390	A4R33_04470	ERS140147_RS08060	ERS140266_RS11010	ERS140239_RS11525	ERS140159_RS07840
Family0465	RSAU_RS03765	SA2981_RS03860	MS7_RS04295	KQ76_RS03690	CA347_RS03910	SAKOR_RS03785	SACOL_RS04180	RU53_RS04195	SAOV_RS04035	SAFDA_RS03740	ER16_RS03745	SAURJH1_RS04145	SAA6159_RS03735	ACH32_RS11100	SARLGA251_RS03710	M013TW_RS03775	HMPREF0769_RS00815	SAR_RS04090	NI36_RS03780	MW_RS03875	SA_RS04010	SAOUHSC_00765	NWMN_RS04065	SAB_RS03790	AA961_RS03665	SAI4T8_RS03755	SAPIG_RS04290	SATW20_RS04410	EP20_RS03920	ASU36_RS01200	ADL71_RS01575	V676_RS10420	ERS140248_RS03080	ERS154949_RS01195	ERS140026_RS11270	ERS140254_RS01270	V694_RS06120	ERS140095_RS09015	SAMSHR1132_RS03660	AC742_RS08170	A4U95_10030	A4R30_05265	A4R31_01285	A4R32_01395	A4R33_04475	ERS140147_RS08065	ERS140266_RS11015	ERS140239_RS11530	ERS140159_RS07845
Family0466	RSAU_RS03775	SA2981_RS03870	MS7_RS04305	KQ76_RS03700	CA347_RS03920	SAKOR_RS03795	SACOL_RS04190	RU53_RS04205	SAOV_RS04045	SAFDA_RS03750	ER16_RS03755	SAURJH1_RS04155	SAA6159_RS03745	ACH32_RS11110	SARLGA251_RS03720	M013TW_RS03785	HMPREF0769_RS00805	SAR_RS04100	NI36_RS03790	MW_RS03885	SA_RS04020	SAOUHSC_00767	NWMN_RS04075	SAB_RS03800	AA961_RS03675	SAI4T8_RS03765	SAPIG_RS04300	SATW20_RS04420	EP20_RS03930	ASU36_RS01210	ADL71_RS01585	V676_RS10430	ERS140248_RS03070	ERS154949_RS01205	ERS140026_RS11280	ERS140254_RS01280	V694_RS06130	ERS140095_RS09005	SAMSHR1132_RS03670	AC742_RS08180	A4U95_10040	A4R30_05275	A4R31_01295	A4R32_01405	A4R33_04485	ERS140147_RS08075	ERS140266_RS11025	ERS140239_RS11540	ERS140159_RS07855
Family0467	RSAU_RS03790	SA2981_RS03885	MS7_RS04320	KQ76_RS03715	CA347_RS03935	SAKOR_RS03810	SACOL_RS04205	RU53_RS04220	SAOV_RS04060	SAFDA_RS03765	ER16_RS03770	SAURJH1_RS04170	SAA6159_RS03760	ACH32_RS11125	SARLGA251_RS03735	M013TW_RS03800	HMPREF0769_RS00790	SAR_RS04115	NI36_RS03805	MW_RS03900	SA_RS04035	SAOUHSC_00771	NWMN_RS04090	SAB_RS03815	AA961_RS03690	SAI4T8_RS03780	SAPIG_RS04315	SATW20_RS04435	EP20_RS03945	ASU36_RS01225	ADL71_RS01595	V676_RS10440	ERS140248_RS03060	ERS154949_RS01215	ERS140026_RS11290	ERS140254_RS01290	V694_RS06140	ERS140095_RS08995	SAMSHR1132_RS03680	AC742_RS08190	A4U95_13190	A4R30_05285	A4R31_01305	A4R32_01415	A4R33_04495	ERS140147_RS08085	ERS140266_RS11035	ERS140239_RS11550	ERS140159_RS07865
Family0468	RSAU_RS03805	SA2981_RS03900	MS7_RS04335	KQ76_RS03730	CA347_RS03955	SAKOR_RS03825	SACOL_RS04220	RU53_RS04235	SAOV_RS04075	SAFDA_RS03780	ER16_RS03785	SAURJH1_RS04185	SAA6159_RS03775	ACH32_RS11140	SARLGA251_RS03750	M013TW_RS03815	HMPREF0769_RS00775	SAR_RS04130	NI36_RS03820	MW_RS03915	SA_RS04050	SAOUHSC_00774	NWMN_RS04105	SAB_RS03835	AA961_RS03705	SAI4T8_RS03795	SAPIG_RS04330	SATW20_RS04450	EP20_RS03960	ASU36_RS01240	ADL71_RS01605	V676_RS10450	ERS140248_RS03050	ERS154949_RS01225	ERS140026_RS11300	ERS140254_RS01300	V694_RS06150	ERS140095_RS08985	SAMSHR1132_RS03690	AC742_RS08200	A4U95_13200	A4R30_05295	A4R31_01315	A4R32_01425	A4R33_04505	ERS140147_RS08095	ERS140266_RS11045	ERS140239_RS11560	ERS140159_RS07875
Family0469	RSAU_RS03810	SA2981_RS03905	MS7_RS04340	KQ76_RS03735	CA347_RS03960	SAKOR_RS03830	SACOL_RS04225	RU53_RS04240	SAOV_RS04080	SAFDA_RS03785	ER16_RS03790	SAURJH1_RS04190	SAA6159_RS03780	ACH32_RS11145	SARLGA251_RS03755	M013TW_RS03820	HMPREF0769_RS00770	SAR_RS04135	NI36_RS03825	MW_RS03920	SA_RS04055	SAOUHSC_00775	NWMN_RS04110	SAB_RS03840	AA961_RS03710	SAI4T8_RS03800	SAPIG_RS04335	SATW20_RS04455	EP20_RS03965	ASU36_RS01245	ADL71_RS01610	V676_RS10455	ERS140248_RS03045	ERS154949_RS01230	ERS140026_RS11305	ERS140254_RS01305	V694_RS06155	ERS140095_RS08980	SAMSHR1132_RS03695	AC742_RS08205	A4U95_13205	A4R30_05300	A4R31_01320	A4R32_01430	A4R33_04510	ERS140147_RS08100	ERS140266_RS11050	ERS140239_RS11565	ERS140159_RS07880
Family0470	RSAU_RS03820	SA2981_RS03915	MS7_RS04350	KQ76_RS03745	CA347_RS03970	SAKOR_RS03840	SACOL_RS04235	RU53_RS04250	SAOV_RS04090	SAFDA_RS03795	ER16_RS03800	SAURJH1_RS04200	SAA6159_RS03790	ACH32_RS11155	SARLGA251_RS03765	M013TW_RS03830	HMPREF0769_RS00760	SAR_RS04145	NI36_RS03835	MW_RS03930	SA_RS04065	uvrA	NWMN_RS04120	SAB_RS03850	AA961_RS03720	SAI4T8_RS03810	SAPIG_RS04345	SATW20_RS04465	EP20_RS03975	ASU36_RS01255	ADL71_RS01620	V676_RS10465	ERS140248_RS03035	ERS154949_RS01240	ERS140026_RS11315	ERS140254_RS01315	V694_RS06165	ERS140095_RS08970	SAMSHR1132_RS03705	AC742_RS08215	A4U95_06505	A4R30_05310	A4R31_01330	A4R32_01440	A4R33_04520	ERS140147_RS08110	ERS140266_RS11060	ERS140239_RS11575	ERS140159_RS07890
Family0471	RSAU_RS03825	SA2981_RS03920	MS7_RS04355	KQ76_RS03755	CA347_RS03975	SAKOR_RS03845	SACOL_RS04240	RU53_RS04255	SAOV_RS04095	SAFDA_RS03800	ER16_RS03810	SAURJH1_RS04205	SAA6159_RS03810	ACH32_RS11160	SARLGA251_RS03770	M013TW_RS03835	HMPREF0769_RS00750	SAR_RS04155	NI36_RS03840	MW_RS03935	SA_RS04070	SAOUHSC_00781	NWMN_RS04125	SAB_RS03855	AA961_RS03730	SAI4T8_RS03815	SAPIG_RS04350	SATW20_RS04470	EP20_RS03980	ASU36_RS01260	ADL71_RS01625	V676_RS10470	ERS140248_RS03030	ERS154949_RS01245	ERS140026_RS11320	ERS140254_RS01320	V694_RS06170	ERS140095_RS08965	SAMSHR1132_RS03710	AC742_RS08220	A4U95_06510	A4R30_05315	A4R31_01335	A4R32_01445	A4R33_04525	ERS140147_RS08115	ERS140266_RS11065	ERS140239_RS11580	ERS140159_RS07895
Family0472	RSAU_RS03830	SA2981_RS03925	MS7_RS04360	KQ76_RS03760	CA347_RS03980	SAKOR_RS03850	SACOL_RS04245	RU53_RS04260	SAOV_RS04100	SAFDA_RS03805	ER16_RS03815	SAURJH1_RS04210	SAA6159_RS03815	ACH32_RS11165	SARLGA251_RS03775	M013TW_RS03840	HMPREF0769_RS00745	SAR_RS04160	NI36_RS03845	MW_RS03940	SA_RS04075	SAOUHSC_00782	NWMN_RS04130	SAB_RS03860	AA961_RS03735	SAI4T8_RS03820	SAPIG_RS04355	SATW20_RS04475	EP20_RS03985	ASU36_RS01265	ADL71_RS01630	V676_RS10475	ERS140248_RS03025	ERS154949_RS01250	ERS140026_RS11325	ERS140254_RS01325	V694_RS06175	ERS140095_RS08960	SAMSHR1132_RS03715	AC742_RS08225	A4U95_06515	A4R30_05320	A4R31_01340	A4R32_01450	A4R33_04530	ERS140147_RS08120	ERS140266_RS11070	ERS140239_RS11585	ERS140159_RS07900
Family0473	RSAU_RS03845	SA2981_RS03940	MS7_RS04375	KQ76_RS03775	CA347_RS03995	SAKOR_RS03865	SACOL_RS04260	RU53_RS04275	SAOV_RS04115	SAFDA_RS03820	ER16_RS03830	SAURJH1_RS04225	SAA6159_RS03830	ACH32_RS11180	SARLGA251_RS03790	M013TW_RS03855	HMPREF0769_RS00730	SAR_RS04175	NI36_RS03860	MW_RS03955	SA_RS04090	SAOUHSC_00785	NWMN_RS04145	SAB_RS03875	AA961_RS03750	SAI4T8_RS03835	SAPIG_RS04370	SATW20_RS04490	EP20_RS04000	ASU36_RS01280	ADL71_RS01645	V676_RS10490	ERS140248_RS03010	ERS154949_RS01265	ERS140026_RS11340	ERS140254_RS01340	V694_RS06190	ERS140095_RS08945	SAMSHR1132_RS03730	AC742_RS08240	A4U95_06530	A4R30_05335	A4R31_01355	A4R32_01465	A4R33_04545	ERS140147_RS08135	ERS140266_RS11085	ERS140239_RS11600	ERS140159_RS07915
Family0474	RSAU_RS03855	SA2981_RS03950	MS7_RS04385	KQ76_RS03780	CA347_RS04000	SAKOR_RS03875	SACOL_RS04270	RU53_RS04285	SAOV_RS04130	SAFDA_RS03825	ER16_RS03840	SAURJH1_RS04235	SAA6159_RS03835	ACH32_RS11185	SARLGA251_RS03800	M013TW_RS03860	HMPREF0769_RS00725	SAR_RS04180	NI36_RS03870	MW_RS03965	SA_RS04100	SAOUHSC_00787	NWMN_RS04155	SAB_RS03890	AA961_RS03760	SAI4T8_RS03845	SAPIG_RS04380	SATW20_RS04500	EP20_RS04010	ASU36_RS01290	ADL71_RS01650	V676_RS10495	ERS140248_RS03005	ERS154949_RS01270	ERS140026_RS11345	ERS140254_RS01345	V694_RS06195	ERS140095_RS08940	SAMSHR1132_RS03735	AC742_RS08245	A4U95_06535	A4R30_05340	A4R31_01360	A4R32_01470	A4R33_04550	ERS140147_RS08140	ERS140266_RS11090	ERS140239_RS11605	ERS140159_RS07920
Family0475	RSAU_RS03860	SA2981_RS03955	MS7_RS04390	KQ76_RS03785	CA347_RS04005	SAKOR_RS03880	SACOL_RS04275	RU53_RS04290	SAOV_RS04135	SAFDA_RS03830	ER16_RS03845	SAURJH1_RS04240	SAA6159_RS03840	ACH32_RS11190	SARLGA251_RS03805	M013TW_RS03865	HMPREF0769_RS00720	SAR_RS04185	NI36_RS03875	MW_RS03970	SA_RS04105	SAOUHSC_00788	NWMN_RS04160	SAB_RS03895	AA961_RS03765	SAI4T8_RS03850	SAPIG_RS04385	SATW20_RS04505	EP20_RS04015	ASU36_RS01295	ADL71_RS01655	V676_RS10500	ERS140248_RS03000	ERS154949_RS01275	ERS140026_RS11350	ERS140254_RS01350	V694_RS06200	ERS140095_RS08935	SAMSHR1132_RS03740	AC742_RS08250	A4U95_06540	A4R30_05345	A4R31_01365	A4R32_01475	A4R33_04555	ERS140147_RS08145	ERS140266_RS11095	ERS140239_RS11610	ERS140159_RS07925
Family0476	RSAU_RS03875	SA2981_RS03970	MS7_RS04405	KQ76_RS03800	CA347_RS04020	SAKOR_RS03895	SACOL_RS04290	RU53_RS04305	SAOV_RS04150	SAFDA_RS03845	ER16_RS03860	SAURJH1_RS04255	SAA6159_RS03855	ACH32_RS11205	SARLGA251_RS03820	M013TW_RS03880	HMPREF0769_RS00705	SAR_RS04200	NI36_RS03890	MW_RS03985	SA_RS04120	clpP	NWMN_RS04175	SAB_RS03910	AA961_RS03780	SAI4T8_RS03865	SAPIG_RS04400	SATW20_RS04520	EP20_RS04030	ASU36_RS01310	ADL71_RS01670	V676_RS10515	ERS140248_RS02985	ERS154949_RS01290	ERS140026_RS11365	ERS140254_RS01365	V694_RS06215	ERS140095_RS08920	SAMSHR1132_RS03755	AC742_RS08265	A4U95_06555	A4R30_05360	A4R31_01380	A4R32_01490	A4R33_04570	ERS140147_RS08175	ERS140266_RS11125	ERS140239_RS11640	ERS140159_RS11255
Family0477	RSAU_RS03885	SA2981_RS03975	MS7_RS04410	KQ76_RS03810	CA347_RS04030	SAKOR_RS03900	SACOL_RS04295	RU53_RS04310	SAOV_RS04160	SAFDA_RS03850	ER16_RS03870	SAURJH1_RS04260	SAA6159_RS03860	ACH32_RS11215	SARLGA251_RS03830	M013TW_RS03890	HMPREF0769_RS00695	SAR_RS04210	NI36_RS03900	MW_RS03990	SA_RS04125	SAOUHSC_00792	NWMN_RS04180	SAB_RS03920	AA961_RS03785	SAI4T8_RS03870	SAPIG_RS04410	SATW20_RS04525	EP20_RS04035	ASU36_RS01320	ADL71_RS01680	V676_RS10520	ERS140248_RS02975	ERS154949_RS01300	ERS140026_RS11375	ERS140254_RS01375	V694_RS06220	ERS140095_RS08910	SAMSHR1132_RS03765	AC742_RS08275	A4U95_06565	A4R30_05370	A4R31_01390	A4R32_01500	A4R33_04580	ERS140147_RS08185	ERS140266_RS11135	ERS140239_RS11650	ERS140159_RS11265
Family0478	RSAU_RS03900	SA2981_RS03985	MS7_RS04420	KQ76_RS03820	CA347_RS04040	SAKOR_RS03910	SACOL_RS04305	RU53_RS04320	SAOV_RS04175	SAFDA_RS03860	ER16_RS03880	SAURJH1_RS04270	SAA6159_RS03875	ACH32_RS11225	SARLGA251_RS03845	M013TW_RS03905	HMPREF0769_RS00685	SAR_RS04220	NI36_RS03915	MW_RS04000	SA_RS04135	SAOUHSC_00794	NWMN_RS04190	SAB_RS03930	AA961_RS03795	SAI4T8_RS03885	SAPIG_RS04420	SATW20_RS04535	EP20_RS04050	ASU36_RS01330	ADL71_RS01690	V676_RS15620	ERS140248_RS02965	ERS154949_RS01310	ERS140026_RS11385	ERS140254_RS01385	V694_RS06230	ERS140095_RS08900	SAMSHR1132_RS03775	AC742_RS08285	A4U95_06575	A4R30_05380	A4R31_01400	A4R32_01510	A4R33_04590	ERS140147_RS08195	ERS140266_RS11145	ERS140239_RS11660	ERS140159_RS11275
Family0479	RSAU_RS03905	SA2981_RS03990	MS7_RS04425	KQ76_RS03825	CA347_RS04045	SAKOR_RS03915	SACOL_RS04310	RU53_RS04325	SAOV_RS04180	SAFDA_RS03865	ER16_RS03885	SAURJH1_RS04275	SAA6159_RS03880	ACH32_RS11230	SARLGA251_RS03850	M013TW_RS03910	HMPREF0769_RS00680	SAR_RS04225	NI36_RS03920	MW_RS04005	SA_RS04140	SAOUHSC_00795	NWMN_RS04195	SAB_RS03935	AA961_RS03800	SAI4T8_RS03890	SAPIG_RS04425	SATW20_RS04540	EP20_RS04055	ASU36_RS01335	ADL71_RS01695	V676_RS15625	ERS140248_RS02960	ERS154949_RS01315	ERS140026_RS11390	ERS140254_RS01390	V694_RS06235	ERS140095_RS08895	SAMSHR1132_RS03780	AC742_RS08290	A4U95_06580	A4R30_05385	A4R31_01405	A4R32_01515	A4R33_04595	ERS140147_RS08200	ERS140266_RS11150	ERS140239_RS11665	ERS140159_RS11280
Family0480	RSAU_RS03910	SA2981_RS03995	MS7_RS04430	KQ76_RS03830	CA347_RS04050	SAKOR_RS03920	SACOL_RS04315	RU53_RS04330	SAOV_RS04185	SAFDA_RS03870	ER16_RS03890	SAURJH1_RS04280	SAA6159_RS03885	ACH32_RS11235	SARLGA251_RS03855	M013TW_RS03915	HMPREF0769_RS00675	SAR_RS04230	NI36_RS03925	MW_RS04010	SA_RS04145	pgk	NWMN_RS04200	SAB_RS03940	AA961_RS03805	SAI4T8_RS03895	SAPIG_RS04430	SATW20_RS04545	EP20_RS04060	ASU36_RS01340	ADL71_RS01700	V676_RS15630	ERS140248_RS02955	ERS154949_RS01320	ERS140026_RS11395	ERS140254_RS01395	V694_RS06240	ERS140095_RS08890	SAMSHR1132_RS03785	AC742_RS08295	A4U95_06585	A4R30_05390	A4R31_01410	A4R32_01520	A4R33_04600	ERS140147_RS08205	ERS140266_RS11155	ERS140239_RS11670	ERS140159_RS11285
Family0481	tpiA	tpiA	tpiA	tpiA	tpiA	tpiA	tpiA	tpiA	tpiA	tpiA	tpiA	tpiA	tpiA	tpiA	tpiA	tpiA	tpiA	tpiA	tpiA	tpiA	tpiA	tpiA	tpiA	tpiA	tpiA	tpiA	tpiA	tpiA	tpiA	tpiA	tpiA	tpiA	tpiA	tpiA	tpiA	tpiA	tpiA	tpiA	tpiA	tpiA	A4U95_06590	A4R30_05395	A4R31_01415	A4R32_01525	A4R33_04605	tpiA	tpiA	tpiA	tpiA
Family0482	RSAU_RS03920	SA2981_RS04005	MS7_RS04440	KQ76_RS03840	CA347_RS04060	SAKOR_RS03930	SACOL_RS04325	RU53_RS04340	SAOV_RS04195	SAFDA_RS03880	ER16_RS03900	SAURJH1_RS04290	SAA6159_RS03895	ACH32_RS11245	SARLGA251_RS03865	M013TW_RS03925	HMPREF0769_RS00665	SAR_RS04240	NI36_RS03935	MW_RS04020	SA_RS04155	SAOUHSC_00798	NWMN_RS04210	SAB_RS03950	AA961_RS03815	SAI4T8_RS03905	SAPIG_RS04440	SATW20_RS04555	EP20_RS04070	ASU36_RS01350	ADL71_RS01710	V676_RS15640	ERS140248_RS02945	ERS154949_RS01330	ERS140026_RS11405	ERS140254_RS01405	V694_RS06250	ERS140095_RS08880	SAMSHR1132_RS03795	AC742_RS08305	A4U95_06595	A4R30_05400	A4R31_01420	A4R32_01530	A4R33_04610	ERS140147_RS08215	ERS140266_RS11995	ERS140239_RS11680	ERS140159_RS11295
Family0483	eno	eno	eno	eno	eno	eno	eno	eno	eno	eno	eno	eno	eno	eno	eno	eno	eno	eno	eno	eno	eno	eno	eno	eno	eno	eno	eno	eno	eno	eno	eno	eno	eno	eno	eno	eno	eno	eno	eno	eno	A4U95_06600	A4R30_05405	A4R31_01425	A4R32_01535	A4R33_04615	eno	eno	eno	eno
Family0484	RSAU_RS03930	SA2981_RS04015	MS7_RS04450	KQ76_RS03850	CA347_RS04070	SAKOR_RS03940	SACOL_RS04335	RU53_RS04350	SAOV_RS04205	SAFDA_RS03890	ER16_RS03910	SAURJH1_RS04300	SAA6159_RS03905	ACH32_RS11255	SARLGA251_RS03875	M013TW_RS03935	HMPREF0769_RS00655	SAR_RS04250	NI36_RS03945	MW_RS04030	SA_RS04165	SAOUHSC_00800	NWMN_RS04220	SAB_RS03960	AA961_RS03825	SAI4T8_RS03915	SAPIG_RS04450	SATW20_RS04565	EP20_RS04080	ASU36_RS01360	ADL71_RS01720	V676_RS15650	ERS140248_RS02935	ERS154949_RS01340	ERS140026_RS11415	ERS140254_RS01415	V694_RS06260	ERS140095_RS08870	SAMSHR1132_RS03805	AC742_RS08315	A4U95_06605	A4R30_05410	A4R31_01430	A4R32_01540	A4R33_04620	ERS140147_RS13110	ERS140266_RS12005	ERS140239_RS11690	ERS140159_RS11305
Family0485	RSAU_RS03935	SA2981_RS04020	MS7_RS04455	KQ76_RS03855	CA347_RS04075	SAKOR_RS03945	SACOL_RS04340	RU53_RS04355	SAOV_RS04210	SAFDA_RS03895	ER16_RS03915	SAURJH1_RS04305	SAA6159_RS03910	ACH32_RS11260	SARLGA251_RS03880	M013TW_RS03940	HMPREF0769_RS00650	SAR_RS04255	NI36_RS03950	MW_RS04035	SA_RS04170	secG	NWMN_RS04225	SAB_RS03965	AA961_RS03830	SAI4T8_RS03920	SAPIG_RS04455	SATW20_RS04570	EP20_RS04085	ASU36_RS01365	ADL71_RS01725	V676_RS15655	ERS140248_RS02930	ERS154949_RS01345	ERS140026_RS11420	ERS140254_RS01420	V694_RS06265	ERS140095_RS08865	SAMSHR1132_RS03810	AC742_RS08320	A4U95_06610	A4R30_05415	A4R31_01435	A4R32_01545	A4R33_04625	ERS140147_RS13105	ERS140266_RS12010	ERS140239_RS11695	ERS140159_RS11310
Family0486	RSAU_RS03940	SA2981_RS04025	MS7_RS04460	KQ76_RS03860	CA347_RS04080	SAKOR_RS03950	SACOL_RS04345	RU53_RS04360	SAOV_RS04215	SAFDA_RS03900	ER16_RS03920	SAURJH1_RS04310	SAA6159_RS03915	ACH32_RS11265	SARLGA251_RS03885	M013TW_RS03945	HMPREF0769_RS00645	SAR_RS04260	NI36_RS03955	MW_RS04040	SA_RS04175	SAOUHSC_00802	NWMN_RS04230	SAB_RS03970	AA961_RS03835	SAI4T8_RS03925	SAPIG_RS04460	SATW20_RS04575	EP20_RS04090	ASU36_RS01370	ADL71_RS01730	V676_RS15660	ERS140248_RS02925	ERS154949_RS01350	ERS140026_RS11425	ERS140254_RS01425	V694_RS06270	ERS140095_RS08860	SAMSHR1132_RS03815	AC742_RS08325	A4U95_06615	A4R30_05420	A4R31_01440	A4R32_01550	A4R33_04630	ERS140147_RS13100	ERS140266_RS12015	ERS140239_RS11700	ERS140159_RS11315
Family0487	RSAU_RS03945	SA2981_RS04030	MS7_RS04465	KQ76_RS03865	CA347_RS04085	SAKOR_RS03955	SACOL_RS04350	RU53_RS04365	SAOV_RS04220	SAFDA_RS03905	ER16_RS03925	SAURJH1_RS04315	SAA6159_RS03920	ACH32_RS11270	SARLGA251_RS03890	M013TW_RS03950	HMPREF0769_RS00640	SAR_RS04265	NI36_RS03960	MW_RS04045	SA_RS04180	SAOUHSC_00803	NWMN_RS04235	SAB_RS03975	AA961_RS03840	SAI4T8_RS03930	SAPIG_RS04465	SATW20_RS04580	EP20_RS04095	ASU36_RS01375	ADL71_RS01735	V676_RS15665	ERS140248_RS02920	ERS154949_RS01355	ERS140026_RS11430	ERS140254_RS01430	V694_RS06275	ERS140095_RS08855	SAMSHR1132_RS03820	AC742_RS08330	A4U95_06620	A4R30_05425	A4R31_01445	A4R32_01555	A4R33_04635	ERS140147_RS13095	ERS140266_RS12020	ERS140239_RS11705	ERS140159_RS11320
Family0488	RSAU_RS03950	SA2981_RS04035	MS7_RS04470	KQ76_RS03870	CA347_RS04090	SAKOR_RS03960	SACOL_RS04355	RU53_RS04370	SAOV_RS04225	SAFDA_RS03910	ER16_RS03930	SAURJH1_RS04320	SAA6159_RS03925	ACH32_RS11275	SARLGA251_RS03895	M013TW_RS03955	HMPREF0769_RS00635	SAR_RS04270	NI36_RS03965	MW_RS04050	SA_RS04185	smpB	NWMN_RS04240	SAB_RS03980	AA961_RS03845	SAI4T8_RS03935	SAPIG_RS04470	SATW20_RS04585	EP20_RS04100	ASU36_RS01380	ADL71_RS01740	V676_RS15670	ERS140248_RS02915	ERS154949_RS01360	ERS140026_RS11435	ERS140254_RS01435	V694_RS06280	ERS140095_RS08850	SAMSHR1132_RS03825	AC742_RS08335	A4U95_06625	A4R30_05430	A4R31_01450	A4R32_01560	A4R33_04640	ERS140147_RS13090	ERS140266_RS12025	ERS140239_RS11710	ERS140159_RS11325
Family0489	RSAU_RS04000	SA2981_RS04085	MS7_RS04520	KQ76_RS03910	CA347_RS04130	SAKOR_RS03995	SACOL_RS04405	RU53_RS04530	SAOV_RS04260	SAFDA_RS03965	ER16_RS03980	SAURJH1_RS04370	SAA6159_RS03965	ACH32_RS03155	SARLGA251_RS03930	M013TW_RS03995	HMPREF0769_RS00595	SAR_RS04310	NI36_RS04005	MW_RS04165	SA_RS04235	SAOUHSC_00816	NWMN_RS04290	SAB_RS04030	AA961_RS03880	SAI4T8_RS03995	SAPIG_RS04510	SATW20_RS04635	EP20_RS04150	ASU36_RS01415	ADL71_RS06975	V676_RS16590	ERS140248_RS02825	ERS154949_RS01395	ERS140026_RS00015	ERS140254_RS01560	V694_RS15190	ERS140095_RS08770	SAMSHR1132_RS03875	AC742_RS08385	A4U95_12860	A4R30_13410	A4R31_12610	A4R32_01615	A4R33_13580	ERS140147_RS13050	ERS140266_RS13395	ERS140239_RS11750	ERS140159_RS11365
Family0490	RSAU_RS04010	SA2981_RS04095	MS7_RS04530	KQ76_RS03920	CA347_RS04140	SAKOR_RS04005	SACOL_RS04415	RU53_RS04540	SAOV_RS04270	SAFDA_RS03975	ER16_RS03990	SAURJH1_RS04380	SAA6159_RS03975	ACH32_RS03145	SARLGA251_RS03940	M013TW_RS04005	HMPREF0769_RS00585	SAR_RS04320	NI36_RS04015	MW_RS04175	SA_RS04245	SAOUHSC_00818	NWMN_RS04300	SAB_RS04040	AA961_RS03890	SAI4T8_RS04005	SAPIG_RS04520	SATW20_RS04645	EP20_RS04160	ASU36_RS01425	ADL71_RS06985	V676_RS14340	ERS140248_RS02815	ERS154949_RS01405	ERS140026_RS00025	ERS140254_RS01570	V694_RS15200	ERS140095_RS08760	SAMSHR1132_RS03885	AC742_RS08395	A4U95_13730	A4R30_13840	A4R31_12620	A4R32_01625	A4R33_13590	ERS140147_RS13315	ERS140266_RS13405	ERS140239_RS11760	ERS140159_RS11375
Family0491	RSAU_RS04015	SA2981_RS04100	MS7_RS04535	KQ76_RS03925	CA347_RS04145	SAKOR_RS04010	SACOL_RS04420	RU53_RS04545	SAOV_RS04275	SAFDA_RS03980	ER16_RS03995	SAURJH1_RS04385	SAA6159_RS03980	ACH32_RS03140	SARLGA251_RS03945	M013TW_RS04010	HMPREF0769_RS00580	SAR_RS04325	NI36_RS04020	MW_RS04180	SA_RS04250	SAOUHSC_00819	NWMN_RS04305	SAB_RS04045	AA961_RS03895	SAI4T8_RS04010	SAPIG_RS04525	SATW20_RS04650	EP20_RS04165	ASU36_RS01430	ADL71_RS06990	V676_RS14345	ERS140248_RS02810	ERS154949_RS01410	ERS140026_RS00030	ERS140254_RS01575	V694_RS15205	ERS140095_RS08755	SAMSHR1132_RS03890	AC742_RS08400	A4U95_13735	A4R30_13845	A4R31_12625	A4R32_01630	A4R33_13595	ERS140147_RS13310	ERS140266_RS13410	ERS140239_RS11765	ERS140159_RS11380
Family0492	RSAU_RS04020	SA2981_RS04105	MS7_RS04540	KQ76_RS03930	CA347_RS04150	SAKOR_RS04015	SACOL_RS04425	RU53_RS04550	SAOV_RS04280	SAFDA_RS03985	ER16_RS04000	SAURJH1_RS04390	SAA6159_RS03985	ACH32_RS03135	SARLGA251_RS03950	M013TW_RS04015	HMPREF0769_RS00575	SAR_RS04330	NI36_RS04025	MW_RS04185	SA_RS04255	SAOUHSC_00820	NWMN_RS04310	SAB_RS04050	AA961_RS03900	SAI4T8_RS04015	SAPIG_RS04530	SATW20_RS04655	EP20_RS04170	ASU36_RS01435	ADL71_RS06995	V676_RS14350	ERS140248_RS02805	ERS154949_RS01415	ERS140026_RS00035	ERS140254_RS01580	V694_RS15210	ERS140095_RS08750	SAMSHR1132_RS03895	AC742_RS08405	A4U95_04965	A4R30_06645	A4R31_12775	A4R32_01635	A4R33_12905	ERS140147_RS13305	ERS140266_RS13415	ERS140239_RS11770	ERS140159_RS11385
Family0493	RSAU_RS04025	SA2981_RS04110	MS7_RS04545	KQ76_RS03935	CA347_RS04155	SAKOR_RS04020	SACOL_RS04430	RU53_RS04555	SAOV_RS04285	SAFDA_RS03990	ER16_RS04005	SAURJH1_RS04395	SAA6159_RS03990	ACH32_RS03130	SARLGA251_RS03955	M013TW_RS04020	HMPREF0769_RS00570	SAR_RS04335	NI36_RS04030	MW_RS04190	SA_RS04260	SAOUHSC_00821	NWMN_RS04315	SAB_RS04055	AA961_RS03905	SAI4T8_RS04020	SAPIG_RS04535	SATW20_RS04660	EP20_RS04175	ASU36_RS01440	ADL71_RS07000	V676_RS14355	ERS140248_RS02800	ERS154949_RS01420	ERS140026_RS00040	ERS140254_RS01585	V694_RS15215	ERS140095_RS08745	SAMSHR1132_RS03900	AC742_RS08410	A4U95_04970	A4R30_06650	A4R31_12780	A4R32_01640	A4R33_12910	ERS140147_RS13300	ERS140266_RS13420	ERS140239_RS11775	ERS140159_RS11390
Family0494	RSAU_RS04030	SA2981_RS04115	MS7_RS04550	KQ76_RS03940	CA347_RS04160	SAKOR_RS04025	SACOL_RS04435	RU53_RS04560	SAOV_RS04290	SAFDA_RS03995	ER16_RS04010	SAURJH1_RS04400	SAA6159_RS03995	ACH32_RS03125	SARLGA251_RS03960	M013TW_RS04025	HMPREF0769_RS00565	SAR_RS04340	NI36_RS04035	MW_RS04195	SA_RS04265	SAOUHSC_00822	NWMN_RS04320	SAB_RS04060	AA961_RS03910	SAI4T8_RS04025	SAPIG_RS04540	SATW20_RS04665	EP20_RS04180	ASU36_RS01445	ADL71_RS07005	V676_RS14360	ERS140248_RS02795	ERS154949_RS01425	ERS140026_RS00045	ERS140254_RS01590	V694_RS15220	ERS140095_RS08740	SAMSHR1132_RS03905	AC742_RS08415	A4U95_04975	A4R30_06655	A4R31_12785	A4R32_01645	A4R33_12915	ERS140147_RS13295	ERS140266_RS13425	ERS140239_RS11780	ERS140159_RS11395
Family0495	RSAU_RS04035	SA2981_RS04120	MS7_RS04555	KQ76_RS03945	CA347_RS04165	SAKOR_RS04030	SACOL_RS04440	RU53_RS04565	SAOV_RS04295	SAFDA_RS04000	ER16_RS04015	SAURJH1_RS04405	SAA6159_RS04000	ACH32_RS03120	SARLGA251_RS03965	M013TW_RS04030	HMPREF0769_RS00560	SAR_RS04345	NI36_RS04040	MW_RS04200	SA_RS04270	SAOUHSC_00823	NWMN_RS04325	SAB_RS04065	AA961_RS03915	SAI4T8_RS04030	SAPIG_RS04545	SATW20_RS04670	EP20_RS04185	ASU36_RS01450	ADL71_RS07010	V676_RS14365	ERS140248_RS02790	ERS154949_RS01435	ERS140026_RS00050	ERS140254_RS01595	V694_RS15225	ERS140095_RS08730	SAMSHR1132_RS03915	AC742_RS08420	A4U95_04980	A4R30_06665	A4R31_12790	A4R32_01650	A4R33_12925	ERS140147_RS13285	ERS140266_RS13435	ERS140239_RS11785	ERS140159_RS11400
Family0496	RSAU_RS04040	SA2981_RS04125	MS7_RS04560	KQ76_RS03950	CA347_RS04170	SAKOR_RS04035	SACOL_RS04445	RU53_RS04570	SAOV_RS04300	SAFDA_RS04005	ER16_RS04020	SAURJH1_RS04410	SAA6159_RS04005	ACH32_RS03115	SARLGA251_RS03970	M013TW_RS04035	HMPREF0769_RS00555	SAR_RS04350	NI36_RS04045	MW_RS04205	SA_RS04275	SAOUHSC_00824	NWMN_RS04330	SAB_RS04070	AA961_RS03920	SAI4T8_RS04035	SAPIG_RS04550	SATW20_RS04675	EP20_RS04190	ASU36_RS01455	ADL71_RS07015	V676_RS14370	ERS140248_RS02785	ERS154949_RS01440	ERS140026_RS00055	ERS140254_RS01600	V694_RS15230	ERS140095_RS08725	SAMSHR1132_RS03920	AC742_RS08425	A4U95_04985	A4R30_06670	A4R31_12795	A4R32_01655	A4R33_12930	ERS140147_RS13280	ERS140266_RS13440	ERS140239_RS11790	ERS140159_RS11405
Family0497	RSAU_RS04045	SA2981_RS04130	MS7_RS04565	KQ76_RS03955	CA347_RS04175	SAKOR_RS04040	SACOL_RS04450	RU53_RS04575	SAOV_RS04305	SAFDA_RS04010	ER16_RS04025	SAURJH1_RS04415	SAA6159_RS04010	ACH32_RS03110	SARLGA251_RS03975	M013TW_RS04040	HMPREF0769_RS00550	SAR_RS04355	NI36_RS04050	MW_RS04210	SA_RS04280	SAOUHSC_00825	NWMN_RS04335	SAB_RS04075	AA961_RS03925	SAI4T8_RS04040	SAPIG_RS04555	SATW20_RS04680	EP20_RS04195	ASU36_RS01460	ADL71_RS07020	V676_RS14375	ERS140248_RS02780	ERS154949_RS01445	ERS140026_RS00060	ERS140254_RS01605	V694_RS15235	ERS140095_RS08720	SAMSHR1132_RS03925	AC742_RS08430	A4U95_04990	A4R30_06675	A4R31_12800	A4R32_01660	A4R33_12935	ERS140147_RS13275	ERS140266_RS13445	ERS140239_RS11795	ERS140159_RS11410
Family0498	RSAU_RS04055	SA2981_RS04140	MS7_RS04575	KQ76_RS03965	CA347_RS04185	SAKOR_RS04050	SACOL_RS04460	RU53_RS04585	SAOV_RS04315	SAFDA_RS04020	ER16_RS04035	SAURJH1_RS04425	SAA6159_RS04020	ACH32_RS03100	SARLGA251_RS03985	M013TW_RS04050	HMPREF0769_RS00540	SAR_RS04365	NI36_RS04060	MW_RS04220	SA_RS04290	SAOUHSC_00827	NWMN_RS04345	SAB_RS04085	AA961_RS03935	SAI4T8_RS04050	SAPIG_RS04565	SATW20_RS04690	EP20_RS04205	ASU36_RS01470	ADL71_RS07030	V676_RS14385	ERS140248_RS02770	ERS154949_RS01455	ERS140026_RS00070	ERS140254_RS01615	V694_RS15245	ERS140095_RS08710	SAMSHR1132_RS03935	AC742_RS08440	A4U95_05000	A4R30_06685	A4R31_12810	A4R32_01670	A4R33_12945	ERS140147_RS13265	ERS140266_RS13455	ERS140239_RS11805	ERS140159_RS11420
Family0499	RSAU_RS04060	SA2981_RS04145	MS7_RS04580	KQ76_RS03970	CA347_RS04190	SAKOR_RS04055	SACOL_RS04465	RU53_RS04590	SAOV_RS04320	SAFDA_RS04025	ER16_RS04040	SAURJH1_RS04430	SAA6159_RS04025	ACH32_RS03095	SARLGA251_RS03990	M013TW_RS04055	HMPREF0769_RS00535	SAR_RS04370	NI36_RS04065	MW_RS04225	SA_RS04295	SAOUHSC_00828	NWMN_RS04350	SAB_RS04090	AA961_RS03940	SAI4T8_RS04055	SAPIG_RS04570	SATW20_RS04695	EP20_RS04210	ASU36_RS01475	ADL71_RS07035	V676_RS14390	ERS140248_RS02765	ERS154949_RS01460	ERS140026_RS00075	ERS140254_RS01620	V694_RS15250	ERS140095_RS08705	SAMSHR1132_RS03940	AC742_RS08445	A4U95_05005	A4R30_06690	A4R31_12815	A4R32_01675	A4R33_12950	ERS140147_RS13260	ERS140266_RS13460	ERS140239_RS11810	ERS140159_RS11425
Family0500	RSAU_RS04065	SA2981_RS04150	MS7_RS04585	KQ76_RS03975	CA347_RS04195	SAKOR_RS04060	SACOL_RS04470	RU53_RS04595	SAOV_RS04325	SAFDA_RS04030	ER16_RS04045	SAURJH1_RS04435	SAA6159_RS04030	ACH32_RS03090	SARLGA251_RS03995	M013TW_RS04060	HMPREF0769_RS00530	SAR_RS04375	NI36_RS04070	MW_RS04230	SA_RS04300	SAOUHSC_00830	NWMN_RS04355	SAB_RS04095	AA961_RS03945	SAI4T8_RS04060	SAPIG_RS04575	SATW20_RS04700	EP20_RS04215	ASU36_RS01480	ADL71_RS07040	V676_RS14395	ERS140248_RS02760	ERS154949_RS01465	ERS140026_RS00080	ERS140254_RS01625	V694_RS15255	ERS140095_RS08700	SAMSHR1132_RS03945	AC742_RS08450	A4U95_05010	A4R30_06695	A4R31_12820	A4R32_01680	A4R33_12955	ERS140147_RS13255	ERS140266_RS13465	ERS140239_RS11815	ERS140159_RS11430
Family0501	RSAU_RS04075	SA2981_RS04160	MS7_RS04595	KQ76_RS03985	CA347_RS04205	SAKOR_RS04070	SACOL_RS04480	RU53_RS04605	SAOV_RS04335	SAFDA_RS04040	ER16_RS04055	SAURJH1_RS04445	SAA6159_RS04040	ACH32_RS03080	SARLGA251_RS04005	M013TW_RS04070	HMPREF0769_RS00520	SAR_RS04385	NI36_RS04080	MW_RS04240	SA_RS04310	SAOUHSC_00832	NWMN_RS04365	SAB_RS04105	AA961_RS03955	SAI4T8_RS04070	SAPIG_RS04585	SATW20_RS04710	EP20_RS04225	ASU36_RS01490	ADL71_RS07050	V676_RS14405	ERS140248_RS02750	ERS154949_RS01475	ERS140026_RS00090	ERS140254_RS01635	V694_RS15265	ERS140095_RS08690	SAMSHR1132_RS03955	AC742_RS08460	A4U95_05020	A4R30_06705	A4R31_10535	A4R32_01690	A4R33_12965	ERS140147_RS13245	ERS140266_RS13475	ERS140239_RS11825	ERS140159_RS11440
Family0502	RSAU_RS04080	SA2981_RS04165	MS7_RS04600	KQ76_RS03990	CA347_RS04210	SAKOR_RS04075	SACOL_RS04485	RU53_RS04610	SAOV_RS04340	SAFDA_RS04045	ER16_RS04060	SAURJH1_RS04450	SAA6159_RS04045	ACH32_RS03075	SARLGA251_RS04010	M013TW_RS04075	HMPREF0769_RS00515	SAR_RS04390	NI36_RS04085	MW_RS04245	SA_RS04315	SAOUHSC_00833	NWMN_RS04370	SAB_RS04110	AA961_RS03960	SAI4T8_RS04075	SAPIG_RS04590	SATW20_RS04715	EP20_RS04230	ASU36_RS01495	ADL71_RS07055	V676_RS14410	ERS140248_RS02745	ERS154949_RS01480	ERS140026_RS00095	ERS140254_RS01640	V694_RS15270	ERS140095_RS08685	SAMSHR1132_RS03960	AC742_RS08465	A4U95_05025	A4R30_06710	A4R31_10540	A4R32_01695	A4R33_12970	ERS140147_RS13240	ERS140266_RS13480	ERS140239_RS11830	ERS140159_RS11445
Family0503	RSAU_RS04085	SA2981_RS04170	MS7_RS04605	KQ76_RS03995	CA347_RS04215	SAKOR_RS04080	SACOL_RS04490	RU53_RS04615	SAOV_RS04345	SAFDA_RS04050	ER16_RS04065	SAURJH1_RS04455	SAA6159_RS04050	ACH32_RS03070	SARLGA251_RS04015	M013TW_RS04080	HMPREF0769_RS00510	SAR_RS04395	NI36_RS04090	MW_RS04250	SA_RS04320	SAOUHSC_00834	NWMN_RS04375	SAB_RS04115	AA961_RS03965	SAI4T8_RS04080	SAPIG_RS04595	SATW20_RS04720	EP20_RS04235	ASU36_RS01500	ADL71_RS07060	V676_RS14415	ERS140248_RS02740	ERS154949_RS01485	ERS140026_RS00100	ERS140254_RS01645	V694_RS15275	ERS140095_RS08680	SAMSHR1132_RS03965	AC742_RS08470	A4U95_05030	A4R30_06715	A4R31_10545	A4R32_01700	A4R33_12975	ERS140147_RS13235	ERS140266_RS13485	ERS140239_RS11835	ERS140159_RS11450
Family0504	RSAU_RS04090	SA2981_RS04175	MS7_RS04610	KQ76_RS04000	CA347_RS04220	SAKOR_RS04085	SACOL_RS04495	RU53_RS04620	SAOV_RS04350	SAFDA_RS04055	ER16_RS04070	SAURJH1_RS04460	SAA6159_RS04055	ACH32_RS03065	SARLGA251_RS04020	M013TW_RS04085	HMPREF0769_RS00505	SAR_RS04400	NI36_RS04095	MW_RS04255	SA_RS04325	SAOUHSC_00835	NWMN_RS04380	SAB_RS04120	AA961_RS03970	SAI4T8_RS04085	SAPIG_RS04600	SATW20_RS04725	EP20_RS04240	ASU36_RS01505	ADL71_RS07065	V676_RS14420	ERS140248_RS02735	ERS154949_RS01490	ERS140026_RS00105	ERS140254_RS01650	V694_RS15280	ERS140095_RS08675	SAMSHR1132_RS03970	AC742_RS08475	A4U95_05035	A4R30_06720	A4R31_10550	A4R32_01705	A4R33_12980	ERS140147_RS13230	ERS140266_RS13490	ERS140239_RS11840	ERS140159_RS11455
Family0505	RSAU_RS04095	SA2981_RS04180	MS7_RS04615	KQ76_RS04005	CA347_RS04225	SAKOR_RS04090	SACOL_RS04500	RU53_RS04625	SAOV_RS04355	SAFDA_RS04060	ER16_RS04075	SAURJH1_RS04465	SAA6159_RS04060	ACH32_RS03060	SARLGA251_RS04025	M013TW_RS04090	HMPREF0769_RS00500	SAR_RS04405	NI36_RS04100	MW_RS04260	SA_RS04330	SAOUHSC_00836	NWMN_RS04385	SAB_RS04125	AA961_RS03975	SAI4T8_RS04090	SAPIG_RS04605	SATW20_RS04730	EP20_RS04245	ASU36_RS01510	ADL71_RS07070	V676_RS14425	ERS140248_RS02730	ERS154949_RS01495	ERS140026_RS00110	ERS140254_RS01655	V694_RS15285	ERS140095_RS08670	SAMSHR1132_RS03975	AC742_RS08480	A4U95_05040	A4R30_06725	A4R31_10555	A4R32_01710	A4R33_12985	ERS140147_RS13225	ERS140266_RS13495	ERS140239_RS11845	ERS140159_RS11460
Family0506	RSAU_RS04115	SA2981_RS04205	MS7_RS04635	KQ76_RS04025	CA347_RS04245	SAKOR_RS04115	SACOL_RS04525	RU53_RS04650	SAOV_RS04375	SAFDA_RS04085	ER16_RS04095	SAURJH1_RS04490	SAA6159_RS04080	ACH32_RS03040	SARLGA251_RS04050	M013TW_RS04115	HMPREF0769_RS00480	SAR_RS04425	NI36_RS04125	MW_RS04280	SA_RS04390	SAOUHSC_00841	NWMN_RS04410	SAB_RS04145	AA961_RS03995	SAI4T8_RS04150	SAPIG_RS04625	SATW20_RS04755	EP20_RS04270	ASU36_RS01530	ADL71_RS07085	V676_RS14440	ERS140248_RS02715	ERS154949_RS01510	ERS140026_RS00125	ERS140254_RS01670	V694_RS15300	ERS140095_RS08655	SAMSHR1132_RS03990	AC742_RS08495	A4U95_05055	A4R30_06740	A4R31_10570	A4R32_01725	A4R33_13000	ERS140147_RS13215	ERS140266_RS13205	ERS140239_RS10115	ERS140159_RS11470
Family0507	RSAU_RS04120	SA2981_RS04210	MS7_RS04640	KQ76_RS04030	CA347_RS04250	SAKOR_RS04120	SACOL_RS04530	RU53_RS04655	SAOV_RS04380	SAFDA_RS04090	ER16_RS04100	SAURJH1_RS04495	SAA6159_RS04085	ACH32_RS03035	SARLGA251_RS04055	M013TW_RS04120	HMPREF0769_RS00475	SAR_RS04430	NI36_RS04130	MW_RS04285	SA_RS04395	SAOUHSC_00842	NWMN_RS04415	SAB_RS04150	AA961_RS04000	SAI4T8_RS04155	SAPIG_RS04630	SATW20_RS04760	EP20_RS04275	ASU36_RS01535	ADL71_RS07090	V676_RS14445	ERS140248_RS02710	ERS154949_RS01515	ERS140026_RS00130	ERS140254_RS01675	V694_RS15305	ERS140095_RS08650	SAMSHR1132_RS03995	AC742_RS08500	A4U95_05060	A4R30_06745	A4R31_10575	A4R32_01730	A4R33_13005	ERS140147_RS13210	ERS140266_RS13210	ERS140239_RS10120	ERS140159_RS11475
Family0508	RSAU_RS04125	SA2981_RS04215	MS7_RS04645	KQ76_RS04035	CA347_RS04255	SAKOR_RS04125	SACOL_RS04535	RU53_RS04660	SAOV_RS04385	SAFDA_RS04095	ER16_RS04105	SAURJH1_RS04500	SAA6159_RS04090	ACH32_RS03030	SARLGA251_RS04060	M013TW_RS04125	HMPREF0769_RS00470	SAR_RS04435	NI36_RS04135	MW_RS04290	SA_RS04400	SAOUHSC_00843	NWMN_RS04420	SAB_RS04155	AA961_RS04005	SAI4T8_RS04160	SAPIG_RS04635	SATW20_RS04765	EP20_RS04280	ASU36_RS01540	ADL71_RS07095	V676_RS14450	ERS140248_RS02705	ERS154949_RS01520	ERS140026_RS00135	ERS140254_RS01680	V694_RS15310	ERS140095_RS08645	SAMSHR1132_RS04000	AC742_RS08505	A4U95_05065	A4R30_06750	A4R31_10580	A4R32_01735	A4R33_13010	ERS140147_RS13205	ERS140266_RS13215	ERS140239_RS10125	ERS140159_RS11480
Family0509	RSAU_RS04130	SA2981_RS04220	MS7_RS04650	KQ76_RS04040	CA347_RS04260	SAKOR_RS04130	SACOL_RS04540	RU53_RS04665	SAOV_RS04390	SAFDA_RS04100	ER16_RS04110	SAURJH1_RS04505	SAA6159_RS04095	ACH32_RS03025	SARLGA251_RS04065	M013TW_RS04130	HMPREF0769_RS00465	SAR_RS04440	NI36_RS04140	MW_RS04295	SA_RS04405	SAOUHSC_00844	NWMN_RS04425	SAB_RS04160	AA961_RS04010	SAI4T8_RS04165	SAPIG_RS04640	SATW20_RS04770	EP20_RS04285	ASU36_RS01545	ADL71_RS07100	V676_RS14455	ERS140248_RS02700	ERS154949_RS01525	ERS140026_RS00140	ERS140254_RS01685	V694_RS15315	ERS140095_RS08640	SAMSHR1132_RS04005	AC742_RS08510	A4U95_05070	A4R30_06755	A4R31_10585	A4R32_01740	A4R33_13015	ERS140147_RS13200	ERS140266_RS13220	ERS140239_RS10130	ERS140159_RS11485
Family0510	RSAU_RS04135	SA2981_RS04225	MS7_RS04655	KQ76_RS04045	CA347_RS04265	SAKOR_RS04135	SACOL_RS04680	RU53_RS04670	SAOV_RS04395	SAFDA_RS04215	ER16_RS04115	SAURJH1_RS04510	SAA6159_RS04100	ACH32_RS11390	SARLGA251_RS04185	M013TW_RS04270	HMPREF0769_RS00460	SAR_RS04445	NI36_RS04280	MW_RS04300	SA_RS04410	SAOUHSC_00845	NWMN_RS04430	SAB_RS04165	AA961_RS04015	SAI4T8_RS04170	SAPIG_RS04645	SATW20_RS04890	EP20_RS04380	ASU36_RS01550	ADL71_RS07105	V676_RS14460	ERS140248_RS02695	ERS154949_RS01530	ERS140026_RS00145	ERS140254_RS01690	V694_RS15320	ERS140095_RS08635	SAMSHR1132_RS04010	AC742_RS08515	A4U95_05075	A4R30_06760	A4R31_07870	A4R32_01855	A4R33_13020	ERS140147_RS09370	ERS140266_RS13225	ERS140239_RS10135	ERS140159_RS11490
Family0511	RSAU_RS04145	SA2981_RS04235	MS7_RS04665	KQ76_RS04055	CA347_RS04275	SAKOR_RS04145	SACOL_RS04690	RU53_RS04680	SAOV_RS04405	SAFDA_RS04225	ER16_RS04125	SAURJH1_RS04520	SAA6159_RS04110	ACH32_RS11400	SARLGA251_RS04195	M013TW_RS04280	HMPREF0769_RS00450	SAR_RS04455	NI36_RS04290	MW_RS04310	SA_RS04420	SAOUHSC_00847	NWMN_RS04440	SAB_RS04175	AA961_RS04025	SAI4T8_RS04180	SAPIG_RS04655	SATW20_RS04900	EP20_RS04390	ASU36_RS01560	ADL71_RS07115	V676_RS14470	ERS140248_RS02685	ERS154949_RS01540	ERS140026_RS00155	ERS140254_RS01700	V694_RS15330	ERS140095_RS08625	SAMSHR1132_RS04020	AC742_RS08525	A4U95_05085	A4R30_06770	A4R31_07880	A4R32_01865	A4R33_13030	ERS140147_RS09360	ERS140266_RS13235	ERS140239_RS10145	ERS140159_RS11500
Family0512	RSAU_RS04150	SA2981_RS04240	MS7_RS04670	KQ76_RS04060	CA347_RS04280	SAKOR_RS04150	SACOL_RS04695	RU53_RS04685	SAOV_RS04410	SAFDA_RS04230	ER16_RS04130	SAURJH1_RS04525	SAA6159_RS04115	ACH32_RS11405	SARLGA251_RS04200	M013TW_RS04285	HMPREF0769_RS00445	SAR_RS04460	NI36_RS04295	MW_RS04315	SA_RS04425	SAOUHSC_00848	NWMN_RS04445	SAB_RS04180	AA961_RS04030	SAI4T8_RS04185	SAPIG_RS04660	SATW20_RS04905	EP20_RS04395	ASU36_RS01565	ADL71_RS07120	V676_RS14475	ERS140248_RS02680	ERS154949_RS01545	ERS140026_RS00160	ERS140254_RS01705	V694_RS15335	ERS140095_RS08620	SAMSHR1132_RS04025	AC742_RS08530	A4U95_05090	A4R30_06775	A4R31_07885	A4R32_01870	A4R33_13035	ERS140147_RS09355	ERS140266_RS13240	ERS140239_RS10150	ERS140159_RS11505
Family0513	RSAU_RS04155	SA2981_RS04245	MS7_RS04675	KQ76_RS04065	CA347_RS04285	SAKOR_RS04155	SACOL_RS04700	RU53_RS04690	SAOV_RS04415	SAFDA_RS04235	ER16_RS04135	SAURJH1_RS04530	SAA6159_RS04120	ACH32_RS11410	SARLGA251_RS04205	M013TW_RS04290	HMPREF0769_RS00440	SAR_RS04465	NI36_RS04300	MW_RS04320	SA_RS04430	SAOUHSC_00849	NWMN_RS04450	SAB_RS04185	AA961_RS04035	SAI4T8_RS04190	SAPIG_RS04665	SATW20_RS04910	EP20_RS04400	ASU36_RS01570	ADL71_RS07125	V676_RS14480	ERS140248_RS02675	ERS154949_RS01550	ERS140026_RS00165	ERS140254_RS01710	V694_RS15340	ERS140095_RS08615	SAMSHR1132_RS04030	AC742_RS08535	A4U95_05095	A4R30_06780	A4R31_07890	A4R32_01875	A4R33_13040	ERS140147_RS09350	ERS140266_RS13245	ERS140239_RS10155	ERS140159_RS11510
Family0514	RSAU_RS04160	SA2981_RS04250	MS7_RS04680	KQ76_RS04070	CA347_RS04290	SAKOR_RS04160	SACOL_RS04705	RU53_RS04695	SAOV_RS04420	SAFDA_RS04240	ER16_RS04140	SAURJH1_RS04535	SAA6159_RS04125	ACH32_RS11415	SARLGA251_RS04210	M013TW_RS04295	HMPREF0769_RS00435	SAR_RS04470	NI36_RS04305	MW_RS04325	SA_RS04435	SAOUHSC_00850	NWMN_RS04455	SAB_RS04190	AA961_RS04040	SAI4T8_RS04195	SAPIG_RS04670	SATW20_RS04915	EP20_RS04405	ASU36_RS01575	ADL71_RS07130	V676_RS14485	ERS140248_RS02670	ERS154949_RS01555	ERS140026_RS00170	ERS140254_RS01715	V694_RS15345	ERS140095_RS08610	SAMSHR1132_RS04035	AC742_RS08540	A4U95_05100	A4R30_06785	A4R31_07895	A4R32_01880	A4R33_13045	ERS140147_RS09345	ERS140266_RS13250	ERS140239_RS10160	ERS140159_RS11515
Family0515	RSAU_RS04165	SA2981_RS04255	MS7_RS04685	KQ76_RS04075	CA347_RS04295	SAKOR_RS04165	SACOL_RS04710	RU53_RS04700	SAOV_RS04425	SAFDA_RS04245	ER16_RS04145	SAURJH1_RS04540	SAA6159_RS04130	ACH32_RS11420	SARLGA251_RS04215	M013TW_RS04300	HMPREF0769_RS00430	SAR_RS04475	NI36_RS04310	MW_RS04330	SA_RS04440	SAOUHSC_00851	NWMN_RS04460	SAB_RS04195	AA961_RS04045	SAI4T8_RS04200	SAPIG_RS04675	SATW20_RS04920	EP20_RS04410	ASU36_RS01580	ADL71_RS07135	V676_RS14490	ERS140248_RS02665	ERS154949_RS01560	ERS140026_RS00175	ERS140254_RS01720	V694_RS15350	ERS140095_RS08605	SAMSHR1132_RS04040	AC742_RS08545	A4U95_05105	A4R30_06790	A4R31_07900	A4R32_01885	A4R33_13050	ERS140147_RS09340	ERS140266_RS13255	ERS140239_RS10165	ERS140159_RS11520
Family0516	RSAU_RS04190	SA2981_RS04640	MS7_RS04715	KQ76_RS04100	CA347_RS04325	SAKOR_RS04190	SACOL_RS04740	RU53_RS04725	SAOV_RS04450	SAFDA_RS04275	ER16_RS04170	SAURJH1_RS04930	SAA6159_RS04160	ACH32_RS11445	SARLGA251_RS04555	M013TW_RS04330	HMPREF0769_RS00395	SAR_RS04500	NI36_RS04340	MW_RS04355	SA_RS04470	SAOUHSC_00858	NWMN_RS04490	SAB_RS04255	AA961_RS04075	SAI4T8_RS04230	SAPIG_RS04700	SATW20_RS04950	EP20_RS04440	ASU36_RS01615	ADL71_RS07895	V676_RS14510	ERS140248_RS02640	ERS154949_RS01585	ERS140026_RS00200	ERS140254_RS01745	V694_RS15370	ERS140095_RS08580	SAMSHR1132_RS04065	AC742_RS08900	A4U95_05130	A4R30_11610	A4R31_07925	A4R32_01910	A4R33_12785	ERS140147_RS08980	ERS140266_RS13280	ERS140239_RS10535	ERS140159_RS11540
Family0517	RSAU_RS04195	SA2981_RS04645	MS7_RS04720	KQ76_RS04105	CA347_RS04330	SAKOR_RS04195	SACOL_RS04745	RU53_RS04730	SAOV_RS04455	SAFDA_RS04280	ER16_RS04175	SAURJH1_RS04935	SAA6159_RS04165	ACH32_RS11450	SARLGA251_RS04560	M013TW_RS04335	HMPREF0769_RS00390	SAR_RS04505	NI36_RS04345	MW_RS04360	SA_RS04475	SAOUHSC_00859	NWMN_RS04495	SAB_RS04260	AA961_RS04080	SAI4T8_RS04235	SAPIG_RS04705	SATW20_RS04955	EP20_RS04445	ASU36_RS01620	ADL71_RS07900	V676_RS14515	ERS140248_RS02635	ERS154949_RS01590	ERS140026_RS00205	ERS140254_RS01750	V694_RS15375	ERS140095_RS08575	SAMSHR1132_RS04070	AC742_RS08905	A4U95_05135	A4R30_11615	A4R31_07930	A4R32_01915	A4R33_12790	ERS140147_RS08975	ERS140266_RS13285	ERS140239_RS10540	ERS140159_RS11545
Family0518	RSAU_RS04200	SA2981_RS04650	MS7_RS04725	KQ76_RS04110	CA347_RS04335	SAKOR_RS04200	SACOL_RS04750	RU53_RS04735	SAOV_RS04460	SAFDA_RS04285	ER16_RS04180	SAURJH1_RS04940	SAA6159_RS04170	ACH32_RS11455	SARLGA251_RS04565	M013TW_RS04340	HMPREF0769_RS00385	SAR_RS04510	NI36_RS04350	MW_RS04365	SA_RS04480	SAOUHSC_00860	NWMN_RS04500	SAB_RS04265	AA961_RS04085	SAI4T8_RS04240	SAPIG_RS04710	SATW20_RS04960	EP20_RS04450	ASU36_RS01625	ADL71_RS07905	V676_RS14520	ERS140248_RS02630	ERS154949_RS01595	ERS140026_RS00210	ERS140254_RS01755	V694_RS15380	ERS140095_RS08570	SAMSHR1132_RS04075	AC742_RS08910	A4U95_05140	A4R30_11620	A4R31_07935	A4R32_01920	A4R33_12795	ERS140147_RS08970	ERS140266_RS13290	ERS140239_RS10545	ERS140159_RS11550
Family0519	RSAU_RS04205	SA2981_RS04655	MS7_RS04730	KQ76_RS04115	CA347_RS04340	SAKOR_RS04205	SACOL_RS04755	RU53_RS04740	SAOV_RS04465	SAFDA_RS04290	ER16_RS04185	SAURJH1_RS04945	SAA6159_RS04175	ACH32_RS11460	SARLGA251_RS04570	M013TW_RS04345	HMPREF0769_RS00380	SAR_RS04515	NI36_RS04355	MW_RS04370	SA_RS04485	SAOUHSC_00861	NWMN_RS04505	SAB_RS04270	AA961_RS04090	SAI4T8_RS04245	SAPIG_RS04715	SATW20_RS04965	EP20_RS04455	ASU36_RS01630	ADL71_RS07910	V676_RS14525	ERS140248_RS02625	ERS154949_RS01600	ERS140026_RS00215	ERS140254_RS01760	V694_RS15385	ERS140095_RS08565	SAMSHR1132_RS04080	AC742_RS08915	A4U95_05145	A4R30_11625	A4R31_07940	A4R32_01925	A4R33_12800	ERS140147_RS08965	ERS140266_RS13295	ERS140239_RS10550	ERS140159_RS11555
Family0520	RSAU_RS04210	SA2981_RS04660	MS7_RS04735	KQ76_RS04120	CA347_RS04345	SAKOR_RS04210	SACOL_RS04760	RU53_RS04745	SAOV_RS04470	SAFDA_RS04295	ER16_RS04190	SAURJH1_RS04950	SAA6159_RS04180	ACH32_RS11465	SARLGA251_RS04575	M013TW_RS04350	HMPREF0769_RS00375	SAR_RS04520	NI36_RS04360	MW_RS04375	SA_RS04490	SAOUHSC_00862	NWMN_RS04510	SAB_RS04275	AA961_RS04095	SAI4T8_RS04250	SAPIG_RS04720	SATW20_RS04970	EP20_RS04460	ASU36_RS01635	ADL71_RS07915	V676_RS14530	ERS140248_RS02620	ERS154949_RS01605	ERS140026_RS00220	ERS140254_RS01765	V694_RS15390	ERS140095_RS08560	SAMSHR1132_RS04085	AC742_RS08920	A4U95_05150	A4R30_11630	A4R31_07945	A4R32_01930	A4R33_12805	ERS140147_RS08960	ERS140266_RS13300	ERS140239_RS10555	ERS140159_RS11560
Family0521	RSAU_RS04215	SA2981_RS04670	MS7_RS04740	KQ76_RS04125	CA347_RS04350	SAKOR_RS04215	SACOL_RS04765	RU53_RS04750	SAOV_RS04475	SAFDA_RS04300	ER16_RS04195	SAURJH1_RS04960	SAA6159_RS04185	ACH32_RS11470	SARLGA251_RS04580	M013TW_RS04355	HMPREF0769_RS00370	SAR_RS04525	NI36_RS04365	MW_RS04380	SA_RS04500	SAOUHSC_00863	NWMN_RS04515	SAB_RS04280	AA961_RS04100	SAI4T8_RS04260	SAPIG_RS04725	SATW20_RS04975	EP20_RS04465	ASU36_RS01640	ADL71_RS07920	V676_RS14535	ERS140248_RS02615	ERS154949_RS01610	ERS140026_RS00225	ERS140254_RS01770	V694_RS15395	ERS140095_RS08555	SAMSHR1132_RS04090	AC742_RS08925	A4U95_05155	A4R30_11635	A4R31_07950	A4R32_01935	A4R33_12810	ERS140147_RS08955	ERS140266_RS13305	ERS140239_RS10560	ERS140159_RS11565
Family0522	RSAU_RS04220	SA2981_RS04675	MS7_RS04745	KQ76_RS04130	CA347_RS04355	SAKOR_RS04220	SACOL_RS04770	RU53_RS04755	SAOV_RS04480	SAFDA_RS04305	ER16_RS04200	SAURJH1_RS04965	SAA6159_RS04190	ACH32_RS11475	SARLGA251_RS04585	M013TW_RS04360	HMPREF0769_RS00365	SAR_RS04530	NI36_RS04370	MW_RS04385	SA_RS04505	SAOUHSC_00864	NWMN_RS04520	SAB_RS04285	AA961_RS04105	SAI4T8_RS04265	SAPIG_RS04730	SATW20_RS04980	EP20_RS04470	ASU36_RS01645	ADL71_RS07925	V676_RS14540	ERS140248_RS02610	ERS154949_RS01615	ERS140026_RS00230	ERS140254_RS01775	V694_RS15400	ERS140095_RS08550	SAMSHR1132_RS04095	AC742_RS08930	A4U95_05160	A4R30_11640	A4R31_07955	A4R32_01940	A4R33_12815	ERS140147_RS08950	ERS140266_RS13310	ERS140239_RS10565	ERS140159_RS11570
Family0523	RSAU_RS04225	SA2981_RS04680	MS7_RS04750	KQ76_RS04135	CA347_RS04360	SAKOR_RS04225	SACOL_RS04775	RU53_RS04760	SAOV_RS04485	SAFDA_RS04310	ER16_RS04205	SAURJH1_RS04970	SAA6159_RS04195	ACH32_RS11480	SARLGA251_RS04590	M013TW_RS04365	HMPREF0769_RS00360	SAR_RS04535	NI36_RS04375	MW_RS04390	SA_RS04510	SAOUHSC_00865	NWMN_RS04525	SAB_RS04290	AA961_RS04110	SAI4T8_RS04270	SAPIG_RS04735	SATW20_RS04985	EP20_RS04475	ASU36_RS01650	ADL71_RS07930	V676_RS14545	ERS140248_RS02605	ERS154949_RS01620	ERS140026_RS00235	ERS140254_RS01780	V694_RS15405	ERS140095_RS08545	SAMSHR1132_RS04100	AC742_RS08935	A4U95_05165	A4R30_11645	A4R31_07960	A4R32_01945	A4R33_12820	ERS140147_RS08945	ERS140266_RS13315	ERS140239_RS10570	ERS140159_RS11575
Family0524	RSAU_RS04230	SA2981_RS04685	MS7_RS04755	KQ76_RS04140	CA347_RS04365	SAKOR_RS04230	SACOL_RS04780	RU53_RS04765	SAOV_RS04490	SAFDA_RS04315	ER16_RS04210	SAURJH1_RS04975	SAA6159_RS04200	ACH32_RS11485	SARLGA251_RS04595	M013TW_RS04370	HMPREF0769_RS00355	SAR_RS04540	NI36_RS04380	MW_RS04395	SA_RS04515	SAOUHSC_00866	NWMN_RS04530	SAB_RS04295	AA961_RS04115	SAI4T8_RS04275	SAPIG_RS04740	SATW20_RS04990	EP20_RS04480	ASU36_RS01655	ADL71_RS07935	V676_RS14550	ERS140248_RS02600	ERS154949_RS01625	ERS140026_RS00240	ERS140254_RS01785	V694_RS15410	ERS140095_RS08540	SAMSHR1132_RS04105	AC742_RS08940	A4U95_05170	A4R30_11650	A4R31_07965	A4R32_01950	A4R33_12825	ERS140147_RS08940	ERS140266_RS13320	ERS140239_RS10575	ERS140159_RS11580
Family0525	RSAU_RS04240	SA2981_RS04695	MS7_RS04765	KQ76_RS04150	CA347_RS04375	SAKOR_RS04240	SACOL_RS04790	RU53_RS04775	SAOV_RS04500	SAFDA_RS04325	ER16_RS04220	SAURJH1_RS04985	SAA6159_RS04210	ACH32_RS11495	SARLGA251_RS04605	M013TW_RS04380	HMPREF0769_RS00345	SAR_RS04550	NI36_RS04390	MW_RS04405	SA_RS04525	SAOUHSC_00868	NWMN_RS04540	SAB_RS04305	AA961_RS04125	SAI4T8_RS04285	SAPIG_RS04750	SATW20_RS05000	EP20_RS04490	ASU36_RS01665	ADL71_RS07945	V676_RS14555	ERS140248_RS02590	ERS154949_RS01635	ERS140026_RS00250	ERS140254_RS01795	V694_RS15415	ERS140095_RS08530	SAMSHR1132_RS04115	AC742_RS08950	A4U95_05180	A4R30_11660	A4R31_07975	A4R32_01960	A4R33_12835	ERS140147_RS08930	ERS140266_RS13330	ERS140239_RS10585	ERS140159_RS11590
Family0526	RSAU_RS04245	SA2981_RS04700	MS7_RS04770	KQ76_RS04155	CA347_RS04380	SAKOR_RS04245	SACOL_RS04795	RU53_RS04780	SAOV_RS04505	SAFDA_RS04330	ER16_RS04225	SAURJH1_RS04990	SAA6159_RS04215	ACH32_RS11500	SARLGA251_RS04610	M013TW_RS04385	HMPREF0769_RS00340	SAR_RS04555	NI36_RS04395	MW_RS04410	SA_RS04530	SAOUHSC_00869	NWMN_RS04545	SAB_RS04310	AA961_RS04130	SAI4T8_RS04290	SAPIG_RS04755	SATW20_RS05005	EP20_RS04495	ASU36_RS01670	ADL71_RS07950	V676_RS14560	ERS140248_RS02585	ERS154949_RS01640	ERS140026_RS00255	ERS140254_RS01800	V694_RS15420	ERS140095_RS08525	SAMSHR1132_RS04120	AC742_RS08955	A4U95_05185	A4R30_11665	A4R31_07980	A4R32_01965	A4R33_12840	ERS140147_RS08925	ERS140266_RS13335	ERS140239_RS10590	ERS140159_RS11595
Family0527	RSAU_RS04250	SA2981_RS04705	MS7_RS04775	KQ76_RS04160	CA347_RS04385	SAKOR_RS04250	SACOL_RS04800	RU53_RS04785	SAOV_RS04510	SAFDA_RS04335	ER16_RS04230	SAURJH1_RS04995	SAA6159_RS04220	ACH32_RS11505	SARLGA251_RS04615	M013TW_RS04390	HMPREF0769_RS00335	SAR_RS04560	NI36_RS04400	MW_RS04415	SA_RS04535	SAOUHSC_00870	NWMN_RS04550	SAB_RS04315	AA961_RS04135	SAI4T8_RS04295	SAPIG_RS04760	SATW20_RS05010	EP20_RS04500	ASU36_RS01675	ADL71_RS07955	V676_RS14565	ERS140248_RS02580	ERS154949_RS01645	ERS140026_RS00260	ERS140254_RS01805	V694_RS15425	ERS140095_RS08520	SAMSHR1132_RS04125	AC742_RS08960	A4U95_05190	A4R30_11670	A4R31_07985	A4R32_01970	A4R33_12845	ERS140147_RS08920	ERS140266_RS13340	ERS140239_RS10595	ERS140159_RS11600
Family0528	RSAU_RS04255	SA2981_RS04710	MS7_RS04780	KQ76_RS04165	CA347_RS04390	SAKOR_RS04255	SACOL_RS04805	RU53_RS04790	SAOV_RS04515	SAFDA_RS04340	ER16_RS04235	SAURJH1_RS05000	SAA6159_RS04225	ACH32_RS11510	SARLGA251_RS04620	M013TW_RS04395	HMPREF0769_RS00330	SAR_RS04565	NI36_RS04405	MW_RS04420	SA_RS04540	SAOUHSC_00871	NWMN_RS04555	SAB_RS04320	AA961_RS04140	SAI4T8_RS04300	SAPIG_RS04765	SATW20_RS05015	EP20_RS04505	ASU36_RS01680	ADL71_RS07960	V676_RS14570	ERS140248_RS02575	ERS154949_RS01650	ERS140026_RS00265	ERS140254_RS01810	V694_RS15430	ERS140095_RS08515	SAMSHR1132_RS04130	AC742_RS08965	A4U95_05195	A4R30_11675	A4R31_07990	A4R32_01975	A4R33_12850	ERS140147_RS08915	ERS140266_RS13345	ERS140239_RS10600	ERS140159_RS11605
Family0529	RSAU_RS04260	SA2981_RS04715	MS7_RS04785	KQ76_RS04170	CA347_RS04395	SAKOR_RS04260	SACOL_RS04810	RU53_RS04795	SAOV_RS04520	SAFDA_RS04345	ER16_RS04240	SAURJH1_RS05005	SAA6159_RS04230	ACH32_RS11515	SARLGA251_RS04625	M013TW_RS04400	HMPREF0769_RS00325	SAR_RS04570	NI36_RS04410	MW_RS04425	SA_RS04545	SAOUHSC_00872	NWMN_RS04560	SAB_RS04325	AA961_RS04145	SAI4T8_RS04305	SAPIG_RS04770	SATW20_RS05020	EP20_RS04510	ASU36_RS01685	ADL71_RS07965	V676_RS14575	ERS140248_RS02570	ERS154949_RS01655	ERS140026_RS00270	ERS140254_RS01815	V694_RS15435	ERS140095_RS08510	SAMSHR1132_RS04135	AC742_RS08970	A4U95_05200	A4R30_11680	A4R31_07995	A4R32_01980	A4R33_12855	ERS140147_RS08910	ERS140266_RS13350	ERS140239_RS10605	ERS140159_RS11610
Family0530	RSAU_RS04265	SA2981_RS04720	MS7_RS04790	KQ76_RS04175	CA347_RS04400	SAKOR_RS04265	SACOL_RS04815	RU53_RS04800	SAOV_RS04525	SAFDA_RS04350	ER16_RS04245	SAURJH1_RS05010	SAA6159_RS04235	ACH32_RS11520	SARLGA251_RS04630	M013TW_RS04405	HMPREF0769_RS00320	SAR_RS04575	NI36_RS04415	MW_RS04430	SA_RS04550	SAOUHSC_00873	NWMN_RS04565	SAB_RS04330	AA961_RS04150	SAI4T8_RS04310	SAPIG_RS04775	SATW20_RS05025	EP20_RS04515	ASU36_RS01690	ADL71_RS07970	V676_RS14580	ERS140248_RS02565	ERS154949_RS01660	ERS140026_RS00275	ERS140254_RS01820	V694_RS15440	ERS140095_RS08505	SAMSHR1132_RS04140	AC742_RS08975	A4U95_05205	A4R30_11685	A4R31_08000	A4R32_01985	A4R33_12860	ERS140147_RS08900	ERS140266_RS11160	ERS140239_RS10610	ERS140159_RS11615
Family0531	RSAU_RS04270	SA2981_RS04725	MS7_RS04795	KQ76_RS04180	CA347_RS04405	SAKOR_RS04270	SACOL_RS04820	RU53_RS04805	SAOV_RS04530	SAFDA_RS04355	ER16_RS04250	SAURJH1_RS05015	SAA6159_RS04240	ACH32_RS11525	SARLGA251_RS04635	M013TW_RS04410	HMPREF0769_RS00315	SAR_RS04580	NI36_RS04420	MW_RS04435	SA_RS04555	SAOUHSC_00874	NWMN_RS04570	SAB_RS04335	AA961_RS04155	SAI4T8_RS04315	SAPIG_RS04780	SATW20_RS05030	EP20_RS04520	ASU36_RS01695	ADL71_RS07975	V676_RS14585	ERS140248_RS02560	ERS154949_RS01665	ERS140026_RS00280	ERS140254_RS01825	V694_RS15445	ERS140095_RS08500	SAMSHR1132_RS04145	AC742_RS08980	A4U95_05210	A4R30_11690	A4R31_08005	A4R32_01990	A4R33_12865	ERS140147_RS08895	ERS140266_RS11165	ERS140239_RS10615	ERS140159_RS11620
Family0532	RSAU_RS04275	SA2981_RS04730	MS7_RS04800	KQ76_RS04185	CA347_RS04410	SAKOR_RS04275	SACOL_RS04825	RU53_RS04810	SAOV_RS04535	SAFDA_RS04360	ER16_RS04255	SAURJH1_RS05020	SAA6159_RS04245	ACH32_RS11530	SARLGA251_RS04640	M013TW_RS04415	HMPREF0769_RS00310	SAR_RS04585	NI36_RS04425	MW_RS04440	SA_RS04560	SAOUHSC_00875	NWMN_RS04575	SAB_RS04340	AA961_RS04160	SAI4T8_RS04320	SAPIG_RS04785	SATW20_RS05035	EP20_RS04525	ASU36_RS01700	ADL71_RS07980	V676_RS14590	ERS140248_RS02555	ERS154949_RS01670	ERS140026_RS00285	ERS140254_RS01830	V694_RS15450	ERS140095_RS08495	SAMSHR1132_RS04150	AC742_RS08985	A4U95_05215	A4R30_11695	A4R31_08010	A4R32_01995	A4R33_12870	ERS140147_RS08890	ERS140266_RS11170	ERS140239_RS10620	ERS140159_RS11625
Family0533	RSAU_RS04280	SA2981_RS04735	MS7_RS04805	KQ76_RS04190	CA347_RS04415	SAKOR_RS04280	SACOL_RS04830	RU53_RS04815	SAOV_RS04540	SAFDA_RS04365	ER16_RS04260	SAURJH1_RS05025	SAA6159_RS04250	ACH32_RS11535	SARLGA251_RS04645	M013TW_RS04420	HMPREF0769_RS00305	SAR_RS04590	NI36_RS04430	MW_RS04445	SA_RS04565	SAOUHSC_00876	NWMN_RS04580	SAB_RS04345	AA961_RS04165	SAI4T8_RS04325	SAPIG_RS04790	SATW20_RS05040	EP20_RS04530	ASU36_RS01705	ADL71_RS07985	V676_RS16455	ERS140248_RS02550	ERS154949_RS01675	ERS140026_RS00290	ERS140254_RS01835	V694_RS15455	ERS140095_RS08490	SAMSHR1132_RS04155	AC742_RS08990	A4U95_05220	A4R30_11700	A4R31_08015	A4R32_02000	A4R33_12875	ERS140147_RS08885	ERS140266_RS11175	ERS140239_RS10625	ERS140159_RS11630
Family0534	RSAU_RS04290	SA2981_RS04745	MS7_RS04815	KQ76_RS04200	CA347_RS04425	SAKOR_RS04290	SACOL_RS04840	RU53_RS04825	SAOV_RS04550	SAFDA_RS04375	ER16_RS04270	SAURJH1_RS05035	SAA6159_RS04260	ACH32_RS11545	SARLGA251_RS04655	M013TW_RS04430	HMPREF0769_RS00295	SAR_RS04600	NI36_RS04440	MW_RS04455	SA_RS04575	SAOUHSC_00878	NWMN_RS04590	SAB_RS04355	AA961_RS04175	SAI4T8_RS04335	SAPIG_RS04800	SATW20_RS05050	EP20_RS04540	ASU36_RS01715	ADL71_RS07995	V676_RS16465	ERS140248_RS02540	ERS154949_RS01685	ERS140026_RS00300	ERS140254_RS01845	V694_RS15465	ERS140095_RS08480	SAMSHR1132_RS04170	AC742_RS09000	A4U95_12805	A4R30_11710	A4R31_08025	A4R32_02010	A4R33_12885	ERS140147_RS08875	ERS140266_RS11185	ERS140239_RS10635	ERS140159_RS11640
Family0535	RSAU_RS04295	SA2981_RS04750	MS7_RS04820	KQ76_RS04205	CA347_RS04430	SAKOR_RS04295	SACOL_RS04845	RU53_RS04830	SAOV_RS04555	SAFDA_RS04380	ER16_RS04275	SAURJH1_RS05040	SAA6159_RS04265	ACH32_RS11550	SARLGA251_RS04660	M013TW_RS04435	HMPREF0769_RS00290	SAR_RS04605	NI36_RS04445	MW_RS04460	SA_RS04580	SAOUHSC_00879	NWMN_RS04595	SAB_RS04360	AA961_RS04180	SAI4T8_RS04340	SAPIG_RS04805	SATW20_RS05055	EP20_RS04545	ASU36_RS01720	ADL71_RS08010	V676_RS16470	ERS140248_RS02535	ERS154949_RS01690	ERS140026_RS00315	ERS140254_RS01850	V694_RS15470	ERS140095_RS08475	SAMSHR1132_RS04175	AC742_RS09015	A4U95_12810	A4R30_11715	A4R31_08040	A4R32_02025	A4R33_12890	ERS140147_RS11760	ERS140266_RS11190	ERS140239_RS10640	ERS140159_RS11645
[truncated: 3,714 more rows]
[truncated: 2 more columns]
