# Supplementary material for: Preliminary comparative genomics revealed pathogenic potential and international spread of Staphylococcus argenteus
Source: BMC Genomics. 2017 Oct 23;18:808. doi: 10.1186/s12864-017-4149-9 (PMC5651615; doi:10.1186/s12864-017-4149-9)
Supplement: Supplementary file 9 — Prevalence and relatedness of virulence genes among S. aureus complex (SAC) genomes. The presence/absence and interspecies divergence was analyzed for 111 virulence genes from 51 SAC genomes (30 S. aureus, 15 S. argenteus and 6 S. schweitzeri. Five virulence genes, sed, see, sej, selr and etb, are not listed in the table because they were not detected in any of the 51 SAC genomes examined. a *, these genes have tandem repeat regions, so the interspecies divergence of the nucleotide sequences may not clearly reflect the true evolutionary divergence. b The number of SAC genomes of each species harboring each virulence gene. c The gene family numbers as listed in Additional file 3: Table S1. d NA, not applicable; SA, S. aureus; SG, S. argenteus; SW, S. schweitzeri. e Maximum likelihood phylogenetic trees were contructed based on nucleotide sequence, using substitution matrix GTR and executing 100 rapid bootstrap inferences. The species names were omitted in tip labels. f p.g., pseudogene. (XLSX 1797 kb) [file 12864_2017_4149_MOESM9_ESM.xlsx]

## Sheet: Replaced
Cluster0001	0402|cds0510/0402|cds0951/0402|cds2572	1181|cds0511/1181|cds0943/1181|cds2598	6159|cds0480/6159|cds0845/6159|cds2501	6850|cds0440/6850|cds0828/6850|cds2377	ATCC|cds0470/ATCC|cds2476/ATCC|cds0833	CA34|cds0519/CA34|cds0880/CA34|cds2574	CN1|cds0497/CN1|cds0862/CN1|cds2478	SACOL_RS02960/SACOL_RS05010/SACOL_RS13425	DAR4|cds0474/DAR4|cds0912/DAR4|cds2416	ED13|cds0536/ED13|cds0899/ED13|cds2571	FDA2|cds0467/FDA2|cds0866/FDA2|cds2497	HM15|cds0484/HM15|cds0852/HM15|cds2575	SAURJH1_RS02975/SAURJH1_RS14005/SAURJH1_RS05200	JS39|cds1829/JS39|cds2180/JS39|cds1135	LGA2|cds0472/LGA2|cds0920/LGA2|cds2423	M013|cds0478/M013|cds0867/M013|cds2429	MN8|cds0415/MN8|cds1045/MN8|cds0022	SAR_RS02745/SAR_RS13795/SAR_RS04770	MS4|cds0486/MS4|cds0884/MS4|cds2416	MW_RS02655/MW_RS04620/MW_RS13380	SA_RS02840/SA_RS04740/SA_RS13385	SAOUHSC_00505/SAOUHSC_00912/SAOUHSC_02862	NWMN_RS02845/NWMN_RS04760/NWMN_RS14070	SAB_RS02620/SAB_RS13080/SAB_RS04525	RKI4|cds0434/RKI4|cds0776/RKI4|cds2258	ST22|cds0487/ST22|cds0865/ST22|cds2477	ST39|cds0568/ST39|cds0956/ST39|cds2578	TW20|cds0600/TW20|cds1005/TW20|cds2815	V220|cds0501/V220|cds0901/V220|cds2603	XQ|cds0008/XQ|cds0362/XQ|cds2029	1299|cds1155/1299|cds0827/1299|cds1398	2012|cds0566/2012|cds1487/2012|cds2443	2041|cds1522/2041|cds0551/2041|cds2435	2116|cds0935/2116|cds1879/2116|cds2060	2122|cds1823/2122|cds0452/2122|cds2025	2128|cds1930/2128|cds1986/2128|cds2046	CCEE|cds0831/CCEE|cds2461/CCEE|cds0456	CCEF|cds1985/CCEF|cds0474/CCEF|cds1610	CCEM|cds1912/CCEM|cds1327/CCEM|cds0094	CCEN|cds0008/CCEN|cds1628/CCEN|cds0393	CCEP|cds0008/CCEP|cds1546/CCEP|cds0360	F876|cds1845/F876|cds1062/F876|cds0743	M211|cds2249/M211|cds1628/M211|cds0797	MSHR|cds0471/MSHR|cds2363/MSHR|cds0831	SH3|cds0360/SH3|cds2368/SH3|cds0794	CCEG|cds2281/CCEG|cds0485/CCEG|cds1654	CCEH|cds2527/CCEH|cds1802/CCEH|cds1412	CCEK|cds1249/CCEK|cds2316/CCEK|cds1873	CCEL|cds1438/CCEL|cds0035/CCEL|cds2155
Cluster0002	0402|cds0097/0402|cds1433/0402|cds2464	1181|cds0093/1181|cds1422/1181|cds2497	6159|cds0080/6159|cds1318/6159|cds2394	6850|cds0044/6850|cds2273	ATCC|cds0050/ATCC|cds1344/ATCC|cds2378	CA34|cds0109/CA34|cds2478/CA34|cds1362	CN1|cds0067/CN1|cds1344/CN1|cds2370	SACOL_RS00435/SACOL_RS07515/SACOL_RS12855	DAR4|cds0081/DAR4|cds1374/DAR4|cds2318	ED13|cds0048/ED13|cds1440/ED13|cds2472	FDA2|cds0055/FDA2|cds1363/FDA2|cds2396	HM15|cds0075/HM15|cds1362/HM15|cds2467	SAURJH1_RS00480/SAURJH1_RS07975/SAURJH1_RS13455	JS39|cds1439/JS39|cds1038/JS39|cds0002	LGA2|cds0076/LGA2|cds1392/LGA2|cds2322	M013|cds0077/M013|cds1341/M013|cds2323	MN8|cds0824/MN8|cds2306/MN8|cds1136	SAR_RS00515/SAR_RS07400/SAR_RS13290	MS4|cds0080/MS4|cds1365/MS4|cds2303	MW_RS00415/MW_RS07120/MW_RS12845	SA_RS00655/SA_RS07195/SA_RS12825	SAOUHSC_00058/SAOUHSC_01448/SAOUHSC_02740	NWMN_RS00280/NWMN_RS07595/NWMN_RS13500	SAB_RS00240/SAB_RS12580/SAB_RS06980	RKI4|cds0045/RKI4|cds1244/RKI4|cds2162	ST22|cds0074/ST22|cds1342/ST22|cds2372	ST39|cds0105/ST39|cds1425/ST39|cds2477	TW20|cds0112/TW20|cds1499/TW20|cds2708	V220|cds0074/V220|cds1397/V220|cds2493	XQ|cds2243/XQ|cds0872/XQ|cds1932	1299|cds0444/1299|cds2247/1299|cds0586	2012|cds1274/2012|cds1776/2012|cds0338	2041|cds1434/2041|cds0388/2041|cds1968	2116|cds1999/2116|cds0528/2116|cds0910	2122|cds1518/2122|cds1327/2122|cds1618	2128|cds2497/2128|cds1180/2128|cds0444	CCEE|cds1765/CCEE|cds1512/CCEE|cds1239	CCEF|cds0258/CCEF|cds0568/CCEF|cds1155	CCEM|cds1559/CCEM|cds1217/CCEM|cds0546	CCEN|cds0850/CCEN|cds1851/CCEN|cds1534	CCEP|cds1776/CCEP|cds1454/CCEP|cds0875	F876|cds2453/F876|cds0508/F876|cds0231	M211|cds1375/M211|cds2140/M211|cds0080	MSHR|cds0077/MSHR|cds2265/MSHR|cds1288	SH3|cds2599/SH3|cds2259/SH3|cds1246	CCEG|cds1558/CCEG|cds0938	CCEH|cds0763/CCEH|cds0511	CCEK|cds0979/CCEK|cds0122	CCEL|cds1253/CCEL|cds0883
Cluster0003	0402|cds2455/0402|cds1704	1181|cds2489/1181|cds1747	6159|cds1643/6159|cds2387	6850|cds2265/6850|cds1563	ATCC|cds1670/ATCC|cds2369	CA34|cds1690/CA34|cds2470	CN1|cds2361/CN1|cds1605	SACOL_RS12810/SACOL_RS08915	DAR4|cds2312/DAR4|cds1681	ED13|cds2464/ED13|cds1692	FDA2|cds2387/FDA2|cds1625	HM15|cds1690/HM15|cds2459	SAURJH1_RS13410/SAURJH1_RS09340	JS39|cds0256/JS39|cds1030	LGA2|cds2314/LGA2|cds1646	M013|cds2316/M013|cds1662	MN8|cds1145/MN8|cds1984	SAR_RS13245/SAR_RS09085	MS4|cds2296/MS4|cds1755	MW_RS12800/MW_RS08750	SA_RS08555	SAOUHSC_02729/SAOUHSC_01803	NWMN_RS13455/NWMN_RS08915	SAB_RS12535/SAB_RS08310	RKI4|cds2156/RKI4|cds1485	ST22|cds2363/ST22|cds1612	ST39|cds1748/ST39|cds2469	TW20|cds2699/TW20|cds1769	V220|cds2484/V220|cds1724	XQ|cds1924/XQ|cds1181	1299|cds0381/1299|cds2241/1299|cds0870	2012|cds0332/2012|cds1156/2012|cds0795	2041|cds0382/2041|cds0784/2041|cds1588	2116|cds0522/2116|cds1060/2116|cds0814	2122|cds1321/2122|cds1693/2122|cds1584	2128|cds0691/2128|cds1174/2128|cds1426	CCEE|cds0994/CCEE|cds1506/CCEE|cds1609	CCEF|cds0574/CCEF|cds0908/CCEF|cds0104	CCEM|cds0793/CCEM|cds1211/CCEM|cds1787	CCEN|cds1103/CCEN|cds1528/CCEN|cds2010	CCEP|cds0624/CCEP|cds1448/CCEP|cds1934	F876|cds0502/F876|cds1175/F876|cds2516	M211|cds1761/M211|cds2134/M211|cds2079	MSHR|cds1551/MSHR|cds2259/MSHR|cds0234	SH3|cds1553/SH3|cds2253/SH3|cds0120	CCEG|cds1552/CCEG|cds1445	CCEH|cds0769/CCEH|cds0859	CCEK|cds0985/CCEK|cds0375	CCEL|cds1247/CCEL|cds0628
Cluster0004	0402|cds0006/0402|cds1347	1181|cds0006/1181|cds1336	6159|cds0006/6159|cds1236	6850|cds0006/6850|cds1227	ATCC|cds0006/ATCC|cds1262	CA34|cds0006/CA34|cds1279	CN1|cds0006/CN1|cds1260	SACOL_RS00050/SACOL_RS07075	DAR4|cds0006/DAR4|cds1279	ED13|cds0006/ED13|cds1359	FDA2|cds0006/FDA2|cds1278	HM15|cds0006/HM15|cds1261	SAURJH1_RS00030/SAURJH1_RS07535	JS39|cds1308/JS39|cds2578	LGA2|cds0006/LGA2|cds1306	M013|cds0007/M013|cds1263	MN8|cds0868/MN8|cds2386	SAR_RS00030/SAR_RS06975	MS4|cds0007/MS4|cds1285	MW_RS00030/MW_RS06670	SA_RS00170/SA_RS06755	SAOUHSC_00006/SAOUHSC_01352	NWMN_RS00030/NWMN_RS07145	SAB_RS00030/SAB_RS06530	RKI4|cds0006/RKI4|cds1167	ST22|cds0006/ST22|cds1258	ST39|cds0006/ST39|cds1345	TW20|cds0006/TW20|cds1410	V220|cds0006/V220|cds1307	XQ|cds0791/XQ|cds2205	1299|cds1678/1299|cds2169	2012|cds0425/2012|cds2256	2041|cds0969/2041|cds1772	2116|cds0603/2116|cds2230	2122|cds1021/2122|cds2444	2128|cds0367/2128|cds1545	CCEE|cds0077/CCEE|cds1813	CCEF|cds0300/CCEF|cds1231	CCEM|cds0469/CCEM|cds1506	CCEN|cds0774/CCEN|cds1807	CCEP|cds0952/CCEP|cds1716	F876|cds0154/F876|cds1271	M211|cds0003/M211|cds1942	MSHR|cds0006/MSHR|cds1209	SH3|cds1169/SH3|cds2546	CCEG|cds0393/CCEG|cds0858	CCEH|cds1135/CCEH|cds1665	CCEK|cds0043/CCEK|cds0573	CCEL|cds0209/CCEL|cds1738
Cluster0005	0402|cds0102/0402|cds2377	1181|cds0097/1181|cds2413	6159|cds0086/6159|cds2314	6850|cds0048/6850|cds2189	ATCC|cds0054/ATCC|cds2293	CA34|cds0115/CA34|cds2396	CN1|cds0073/CN1|cds2285	SACOL_RS00465/SACOL_RS12410	DAR4|cds0085/DAR4|cds2239	ED13|cds0052/ED13|cds2386	FDA2|cds0061/FDA2|cds2309	HM15|cds0079/HM15|cds2380	SAURJH1_RS00510/SAURJH1_RS13010	JS39|cds0961/JS39|cds1446	LGA2|cds0082/LGA2|cds2237	M013|cds0083/M013|cds2240	MN8|cds0820/MN8|cds1222	SAR_RS00535/SAR_RS12845	MS4|cds0086/MS4|cds2219	MW_RS00435/MW_RS12395	SA_RS00685/SA_RS12380	SAOUHSC_00067/SAOUHSC_02648	NWMN_RS00310/NWMN_RS13055	SAB_RS00270/SAB_RS12145	RKI4|cds0049/RKI4|cds2086	ST22|cds0080/ST22|cds2285	ST39|cds0109/ST39|cds2392	TW20|cds0116/TW20|cds2618	V220|cds0080/V220|cds2404	XQ|cds1848/XQ|cds2249	1299|cds0438/1299|cds1960	2012|cds0291/2012|cds1782	2041|cds0197/2041|cds1440	2116|cds0156/2116|cds2005	2122|cds0197/2122|cds1524	2128|cds1104/2128|cds2503	CCEE|cds1435/CCEE|cds1759	CCEF|cds0252/CCEF|cds0647	CCEM|cds1140/CCEM|cds1565	CCEN|cds1456/CCEN|cds1857	CCEP|cds1374/CCEP|cds1780	F876|cds0430/F876|cds2459	M211|cds0716/M211|cds1369	MSHR|cds0082/MSHR|cds2187	SH3|cds2181/SH3|cds2605	CCEG|cds0344/CCEG|cds1124	CCEH|cds0839/CCEH|cds1182	CCEK|cds0621/CCEK|cds1056	CCEL|cds0261/CCEL|cds1176
Cluster0006	0402|cds0614/0402|cds2456	1181|cds0680/1181|cds2490	6159|cds0583/6159|cds2388	6850|cds0546/6850|cds2266	ATCC|cds0573/ATCC|cds2370	CA34|cds0624/CA34|cds2471	CN1|cds0602/CN1|cds2362	SACOL_RS03535/SACOL_RS12815	DAR4|cds0644/DAR4|cds2313	ED13|cds0642/ED13|cds2465	FDA2|cds0580/FDA2|cds2388	HM15|cds0589/HM15|cds2460	SAURJH1_RS03500/SAURJH1_RS13415	JS39|cds1031/JS39|cds1933	LGA2|cds0575/LGA2|cds2315	M013|cds0583/M013|cds2317	MN8|cds0312/MN8|cds1144	SAR_RS03270/SAR_RS13250	MS4|cds0594/MS4|cds2297	MW_RS03230/MW_RS12805	SA_RS03370/SA_RS12785	SAOUHSC_00633/SAOUHSC_02731	NWMN_RS03420/NWMN_RS13460	SAB_RS03165/SAB_RS12540	RKI4|cds0533/RKI4|cds2157	ST22|cds0593/ST22|cds2364	ST39|cds0678/ST39|cds2470	TW20|cds0715/TW20|cds2700	V220|cds0616/V220|cds2485	XQ|cds0106/XQ|cds1925	1299|cds0174/1299|cds2242	2012|cds0333/2012|cds1126	2041|cds0383/2041|cds1873	2116|cds0523/2116|cds0983	2122|cds1322/2122|cds1376	2128|cds0747/2128|cds1175	CCEE|cds0717/CCEE|cds1507	CCEF|cds0573/CCEF|cds1870	CCEM|cds1212/CCEM|cds2024	CCEN|cds0123/CCEN|cds1529	CCEP|cds0109/CCEP|cds1449	F876|cds0503/F876|cds0968	M211|cds0355/M211|cds2135	MSHR|cds0575/MSHR|cds2260	SH3|cds0472/SH3|cds2254	CCEG|cds1553/CCEG|cds2044	CCEH|cds0768/CCEH|cds1085	CCEK|cds0984/CCEK|cds1360	CCEL|cds1248/CCEL|cds1325
Cluster0007	0402|cds2376/0402|cds2634	1181|cds2412/1181|cds2657	6159|cds2313/6159|cds2562	6850|cds2188/6850|cds2437	ATCC|cds2292/ATCC|cds2534	CA34|cds2395/CA34|cds2630	CN1|cds2284/CN1|cds2537	SACOL_RS12405/SACOL_RS13725	DAR4|cds2238/DAR4|cds2472	ED13|cds2385/ED13|cds2631	FDA2|cds2308/FDA2|cds2558	HM15|cds2379/HM15|cds2638	SAURJH1_RS13005/SAURJH1_RS14325	JS39|cds0960/JS39|cds1192	LGA2|cds2236/LGA2|cds2483	M013|cds2239/M013|cds2490	MN8|cds1223/MN8|cds0988	SAR_RS12840/SAR_RS14090	MS4|cds2218/MS4|cds2479	MW_RS12390/MW_RS13690	SA_RS12375/SA_RS13735	SAOUHSC_02647/SAOUHSC_02927	NWMN_RS13050/NWMN_RS14370	SAB_RS12140/SAB_RS13385	RKI4|cds2085/RKI4|cds2308	ST22|cds2284/ST22|cds2544	ST39|cds2391/ST39|cds2637	TW20|cds2617/TW20|cds2893	V220|cds2403/V220|cds2662	XQ|cds1847/XQ|cds2090	1299|cds0773/1299|cds1961	2012|cds0290/2012|cds0685	2041|cds0605/2041|cds0196	2116|cds1258/2116|cds0155	2122|cds0506/2122|cds0196	2128|cds1337/2128|cds1103	CCEE|cds1434/CCEE|cds1930	CCEF|cds0648/CCEF|cds0418	CCEM|cds1381/CCEM|cds1139	CCEN|cds1455/CCEN|cds1683	CCEP|cds1373/CCEP|cds1600	F876|cds1116/F876|cds0429	M211|cds1682/M211|cds0715	MSHR|cds2186/MSHR|cds2418	SH3|cds2422/SH3|cds2180	CCEG|cds1711/CCEG|cds1125	CCEH|cds1470/CCEH|cds0840	CCEK|cds1931/CCEK|cds1057	CCEL|cds0093/CCEL|cds1175
Cluster0008	0402|cds0005/0402|cds1346	1181|cds0005/1181|cds1335	6159|cds0005/6159|cds1235	6850|cds0005/6850|cds1226	ATCC|cds0005/ATCC|cds1261	CA34|cds0005/CA34|cds1278	CN1|cds0005/CN1|cds1259	gyrB/gyrB	DAR4|cds0005/DAR4|cds1278	ED13|cds0005/ED13|cds1358	FDA2|cds0005/FDA2|cds1277	HM15|cds0005/HM15|cds1260	gyrB/gyrB	JS39|cds2577	LGA2|cds0005/LGA2|cds1305	M013|cds0006/M013|cds1262	MN8|cds0869/MN8|cds2387	gyrB/gyrB	MS4|cds0006/MS4|cds1284	gyrB/gyrB	gyrB/gyrB	SAOUHSC_00005/SAOUHSC_01351	gyrB/gyrB	gyrB/gyrB	RKI4|cds0005/RKI4|cds1166	ST22|cds0005/ST22|cds1257	ST39|cds0005/ST39|cds1344	TW20|cds0005/TW20|cds1409	V220|cds0005/V220|cds1306	XQ|cds0790/XQ|cds2204	1299|cds1679/1299|cds2170	2012|cds0424/2012|cds2255	2041|cds0968/2041|cds1771	2116|cds0602/2116|cds2229	2122|cds1020/2122|cds2443	2128|cds0366/2128|cds1544	CCEE|cds0078/CCEE|cds1814	CCEF|cds0301/CCEF|cds1232	CCEM|cds0468/CCEM|cds1505	CCEN|cds0773/CCEN|cds1806	CCEP|cds0953/CCEP|cds1715	F876|cds0153/F876|cds1270	M211|cds0002/M211|cds1941	MSHR|cds0005/MSHR|cds1208	SH3|cds1168/SH3|cds2545	CCEG|cds0394/CCEG|cds0857	CCEH|cds1134/CCEH|cds1666	CCEK|cds0042/CCEK|cds0572	CCEL|cds0208/CCEL|cds1737
Cluster0009	0402|cds0184/0402|cds2562	1181|cds0180/1181|cds2587	6159|cds0166/6159|cds2491	6850|cds0124/6850|cds2366	ATCC|cds0132/ATCC|cds2466	CA34|cds0194/CA34|cds2564	CN1|cds0157/CN1|cds2468	SACOL_RS00890/SACOL_RS13360	DAR4|cds0163/DAR4|cds2406	ED13|cds0128/ED13|cds2561	FDA2|cds0142/FDA2|cds2487	HM15|cds0160/HM15|cds2565	SAURJH1_RS00915/SAURJH1_RS13955	JS39|cds1125/JS39|cds1524	LGA2|cds0160/LGA2|cds2413	M013|cds0162/M013|cds2418	MN8|cds0744/MN8|cds1054	SAR_RS00935/SAR_RS13745	MS4|cds0165/MS4|cds2405	MW_RS00860/MW_RS13330	SA_RS01095/SA_RS13335	SAOUHSC_00155/SAOUHSC_02848	NWMN_RS00735/NWMN_RS14005	SAB_RS00695/SAB_RS13025	RKI4|cds2247	ST22|cds0162/ST22|cds2467	ST39|cds0188/ST39|cds2568	TW20|cds0196/TW20|cds2802	V220|cds0163/V220|cds2590	XQ|cds2018/XQ|cds2328	1299|cds0678/1299|cds2509	2012|cds0042/2012|cds1477	2041|cds0483/2041|cds0537	2116|cds0329/2116|cds2250	2122|cds0438/2122|cds0719	2128|cds1275/2128|cds1972	CCEE|cds1677/CCEE|cds2451	CCEF|cds0172/CCEF|cds0484	CCEM|cds1313/CCEM|cds1856	CCEN|cds1618/CCEN|cds1938	CCEP|cds1533/CCEP|cds1861	F876|cds1048/F876|cds1949	M211|cds1561/M211|cds1614	MSHR|cds0162/MSHR|cds2353	SH3|cds0051/SH3|cds2354	CCEG|cds0265/CCEG|cds1644	CCEH|cds0273/CCEH|cds2317	CCEK|cds0697/CCEK|cds1862	CCEL|cds0024/CCEL|cds0569
Cluster0010	0402|cds1308/0402|cds2096	1181|cds1301/1181|cds2132	6159|cds1197/6159|cds2029	6850|cds1192/6850|cds1908	ATCC|cds1223/ATCC|cds2013	CA34|cds1240/CA34|cds2118	CN1|cds1221	SACOL_RS06880/SACOL_RS10875	DAR4|cds1243/DAR4|cds1983	ED13|cds1319/ED13|cds2106	FDA2|cds1239/FDA2|cds2030	HM15|cds1219/HM15|cds2099	SAURJH1_RS07340/SAURJH1_RS11540	JS39|cds0665/JS39|cds2539	LGA2|cds1270/LGA2|cds1962	M013|cds1228/M013|cds1962	MN8|cds1506/MN8|cds2425	SAR_RS06770/SAR_RS11340	MS4|cds1250/MS4|cds1935	MW_RS06470/MW_RS10965	SA_RS06560/SA_RS10880	SAOUHSC_01310/SAOUHSC_02323	NWMN_RS06950/NWMN_RS11520	SAB_RS06355/SAB_RS10690	RKI4|cds1131/RKI4|cds1836	ST22|cds1218/ST22|cds1999	ST39|cds1309/ST39|cds2097	TW20|cds1371/TW20|cds2321	V220|cds1268/V220|cds2108	XQ|cds0752/XQ|cds1572	1299|cds0970/1299|cds1715	2012|cds1644/2012|cds2550	2041|cds1163/2041|cds2295	2116|cds0868/2116|cds2145	2122|cds0984/2122|cds1442	2128|cds0330/2128|cds1757	CCEE|cds0114/CCEE|cds2401	CCEF|cds1268/CCEF|cds2198	CCEM|cds0432/CCEM|cds2398	CCEN|cds0737/CCEN|cds2401	CCEP|cds0989/CCEP|cds2335	F876|cds0117/F876|cds1402	M211|cds1230/M211|cds1291	MSHR|cds1172/MSHR|cds1910	SH3|cds1132/SH3|cds1914	CCEG|cds0819/CCEG|cds2140	CCEH|cds1702/CCEH|cds1898	CCEK|cds0007/CCEK|cds2327	CCEL|cds1705/CCEL|cds1965
Cluster0011	0402|cds2683/0402|cds0745	1181|cds0810/1181|cds2708	6159|cds0712/6159|cds2611	6850|cds2486/6850|cds0698	ATCC|cds0703/ATCC|cds2585	CA34|cds2679/CA34|cds0752	CN1|cds2587/CN1|cds0733	SACOL_RS13990/SACOL_RS04195	DAR4|cds0766/DAR4|cds2514	ED13|cds0769/ED13|cds2683	FDA2|cds2610/FDA2|cds0711	HM15|cds0720/HM15|cds2688	SAURJH1_RS14585/SAURJH1_RS04160	JS39|cds1241/JS39|cds2063	LGA2|cds0703/LGA2|cds2533	M013|cds0711/M013|cds2540	MN8|cds0152/MN8|cds0939	SAR_RS04105/SAR_RS14355	MS4|cds0723/MS4|cds2530	MW_RS13950/MW_RS03890	SA_RS13995/SA_RS04025	SAOUHSC_02985/secA	NWMN_RS14635/NWMN_RS04080	SAB_RS03805	RKI4|cds2345/RKI4|cds0654	ST22|cds0724/ST22|cds2594	ST39|cds0807/ST39|cds2688	TW20|cds0847/TW20|cds2943	V220|cds2714/V220|cds0747	XQ|cds0234/XQ|cds2140	1299|cds1172/1299|cds0301	2012|cds1240/2012|cds1918	2041|cds1984/2041|cds1023	2116|cds1612/2116|cds0250	2122|cds2197/2122|cds0275	2128|cds1388/2128|cds0875	CCEE|cds1879/CCEE|cds0590	CCEF|cds0365/CCEF|cds1743	CCEM|cds1435/CCEM|cds2152	CCEN|cds1736/CCEN|cds0250	CCEP|cds1652/CCEP|cds0235	F876|cds2064/F876|cds1359	M211|cds2366/M211|cds0483	MSHR|cds2470/MSHR|cds0702	SH3|cds2476/SH3|cds0600	CCEG|cds2261/CCEG|cds1818	CCEH|cds1621/CCEH|cds1553	CCEK|cds1975/CCEK|cds1484	CCEL|cds0139/CCEL|cds2093
Cluster0012	0402|cds0950/0402|cds2592	1181|cds0942/1181|cds2618	6159|cds0844/6159|cds2521	6850|cds0827/6850|cds2397	ATCC|cds0832/ATCC|cds2496	CA34|cds0879/CA34|cds2593	CN1|cds0861/CN1|cds2497	SACOL_RS05005/SACOL_RS13525	DAR4|cds0911/DAR4|cds2434	ED13|cds0898/ED13|cds2591	FDA2|cds0865/FDA2|cds2517	HM15|cds0851/HM15|cds2595	SAURJH1_RS05195/SAURJH1_RS14105	JS39|cds1154/JS39|cds2179	LGA2|cds0919/LGA2|cds2443	M013|cds0866/M013|cds2449	MN8|cds0023/MN8|cds1025	SAR_RS04765/SAR_RS13895	MS4|cds0883/MS4|cds2436	MW_RS04615/MW_RS13480	SA_RS04735/SA_RS13485	SAOUHSC_00911/SAOUHSC_02885	NWMN_RS04755/NWMN_RS14170	SAB_RS13180	RKI4|cds2275	ST22|cds0864/ST22|cds2497	ST39|cds0955/ST39|cds2598	TW20|cds1004/TW20|cds2835	V220|cds0900/V220|cds2622	XQ|cds0361/XQ|cds2048	1299|cds0812/1299|cds1397	2012|cds1878/2012|cds2519	2041|cds0566/2041|cds1966	2116|cds1894/2116|cds2059	2122|cds0467/2122|cds2024	2128|cds2001/2128|cds2045	CCEE|cds1969	CCEF|cds0459/CCEF|cds1611	CCEM|cds0093/CCEM|cds1342	CCEN|cds0392/CCEN|cds1643	CCEP|cds0359/CCEP|cds1561	F876|cds0742/F876|cds1077	M211|cds0796/M211|cds1643	MSHR|cds0830/MSHR|cds2378	SH3|cds0793/SH3|cds2383	CCEG|cds0484/CCEG|cds1674	CCEH|cds1432/CCEH|cds1801	CCEK|cds1893/CCEK|cds2317	CCEL|cds0055/CCEL|cds2154
Cluster0013	0402|cds1769/0402|cds2166	1181|cds2204/1181|cds1812	6159|cds2102/6159|cds1707	6850|cds1626/6850|cds1982	ATCC|cds2083/ATCC|cds1733	CA34|cds2187/CA34|cds1753	CN1|cds2078	SACOL_RS09255/SACOL_RS11255	DAR4|cds2048/DAR4|cds1744	ED13|cds2181/ED13|cds1755	FDA2|cds1693/FDA2|cds2102	HM15|cds2171/HM15|cds1754	SAURJH1_RS09670/SAURJH1_RS11895	JS39|cds0754/JS39|cds0318	LGA2|cds2033/LGA2|cds1708	M013|cds2039/M013|cds1724	MN8|cds1435/MN8|cds1917	SAR_RS11705/SAR_RS09445	MS4|cds2014/MS4|cds1820	MW_RS09085	SA_RS08890/SA_RS11270	SAOUHSC_02404/SAOUHSC_01873	NWMN_RS09255/NWMN_RS11900	SAB_RS11045	RKI4|cds1901/RKI4|cds1543	ST22|cds1678/ST22|cds2075	ST39|cds2183/ST39|cds1812	TW20|cds1837/TW20|cds2397	V220|cds1792/V220|cds2184	XQ|cds1241/XQ|cds1645	1299|cds0992/1299|cds0702	2012|cds1660/2012|cds1461	2041|cds2073/2041|cds1478	2116|cds1671/2116|cds1083	2122|cds2252/2122|cds1724	2128|cds2313/2128|cds1678	CCEE|cds2334/CCEE|cds0936	CCEF|cds2265/CCEF|cds0850	CCEM|cds2504/CCEM|cds0850	CCEN|cds2331/CCEN|cds1161	CCEP|cds2268/CCEP|cds1121	F876|cds2332/F876|cds1626	M211|cds2430/M211|cds1419	MSHR|cds1986/MSHR|cds1609	SH3|cds1980/SH3|cds1610	CCEG|cds2209/CCEG|cds1386	CCEH|cds2244/CCEH|cds1347	CCEK|cds2393/CCEK|cds0434	CCEL|cds2031/CCEL|cds1484
Cluster0014	0402|cds1831/0402|cds2436	1181|cds1878/1181|cds2469/1181|cds1477	6159|cds1775/6159|cds2370/6159|cds1373	6850|cds1689/6850|cds2246	ATCC|cds2350/ATCC|cds1401	CA34|cds2451	CN1|cds1738/CN1|cds2341	SACOL_RS09650/SACOL_RS12710	DAR4|cds2296/DAR4|cds1425	ED13|cds1824/ED13|cds2444/ED13|cds1881	FDA2|cds1759/FDA2|cds2367	HM15|cds2437	SAURJH1_RS09985/SAURJH1_RS13310	JS39|cds0387/JS39|cds1011	LGA2|cds1768/LGA2|cds2294	M013|cds2297/M013|cds1397	MN8|cds1164	SAR_RS13145	MS4|cds2276/MS4|cds1421/MS4|cds1486	MW_RS09430/MW_RS12700/MW_RS07410	SA_RS09210/SA_RS12680	SAOUHSC_01954/SAOUHSC_02710	NWMN_RS09645/NWMN_RS13355	SAB_RS09000/SAB_RS04230	RKI4|cds2141	ST22|cds1742/ST22|cds2344	ST39|cds2449	TW20|cds1916/TW20|cds2679	V220|cds1841/V220|cds2464/V220|cds1457	XQ|cds1298/XQ|cds1905/XQ|cds0926	1299|cds2223/1299|cds0913	2012|cds0314	2041|cds0364/2041|cds2547	2116|cds0504/2116|cds2124	2122|cds1303/2122|cds2530	2128|cds1156/2128|cds2533	CCEE|cds1488	CCEF|cds0593	CCEM|cds1193/CCEM|cds0912	CCEN|cds1510	CCEP|cds1429/CCEP|cds2395	F876|cds0484/F876|cds1806	M211|cds2116/M211|cds1481	MSHR|cds2241	SH3|cds2235/SH3|cds1672	CCEG|cds1535	CCEH|cds1934/CCEH|cds0785	CCEK|cds1002	CCEL|cds1230
Cluster0015	0402|cds0411/0402|cds1819	1181|cds0411/1181|cds1859/1181|cds2248	6159|cds0387/6159|cds1765	6850|cds0345/6850|cds1679	ATCC|cds0374/ATCC|cds1789	CA34|cds0425	CN1|cds0400/CN1|cds1727	SACOL_RS02410/SACOL_RS09550	DAR4|cds0376/DAR4|cds1794	ED13|cds0442/ED13|cds1808	FDA2|cds0370/FDA2|cds1747	HM15|cds0390	SAURJH1_RS02375/SAURJH1_RS09930	JS39|cds0376/JS39|cds1733	LGA2|cds0377/LGA2|cds1752	M013|cds0386	MN8|cds0512/MN8|cds1861	SAR_RS02150/SAR_RS09730	MS4|cds0390	MW_RS02075/MW_RS09345	SA_RS02245/SA_RS09150	SAOUHSC_00397/SAOUHSC_01933	NWMN_RS02255/NWMN_RS09550	SAB_RS02035/SAB_RS08915	RKI4|cds0346/RKI4|cds1587	ST22|cds0388/ST22|cds1729	ST39|cds0475	TW20|cds0507/TW20|cds1897	V220|cds0401	XQ|cds2556	1299|cds2458	2012|cds2585	2041|cds1378/2041|cds2340	2116|cds2256/2116|cds2482	2122|cds2466/2122|cds2503	2128|cds1730/2128|cds1874	CCEE|cds0883/CCEE|cds2213	CCEF|cds2492	CCEM|cds0902/CCEM|cds1643	CCEN|cds1213/CCEN|cds2101	CCEP|cds2081/CCEP|cds2406	F876|cds0928/F876|cds2574	M211|cds1066/M211|cds1471	MSHR|cds0377/MSHR|cds1661	SH3|cds0265/SH3|cds1662	CCEG|cds0048/CCEG|cds1336	CCEH|cds0576/CCEH|cds1401/CCEH|cds2391	CCEK|cds0932	CCEL|cds0352
Cluster0016	0402|cds0412/0402|cds1818	1181|cds0412/1181|cds2247/1181|cds1858	6159|cds0388/6159|cds1764	6850|cds1678/6850|cds0346	ATCC|cds0375/ATCC|cds1788	CA34|cds0426	CN1|cds0401/CN1|cds1726	SACOL_RS02415/SACOL_RS09545	DAR4|cds1793/DAR4|cds0377	ED13|cds0443/ED13|cds1807	FDA2|cds1746/FDA2|cds0371	HM15|cds0391	SAURJH1_RS02380/SAURJH1_RS09925	JS39|cds0375/JS39|cds1734	LGA2|cds0378	M013|cds0387/M013|cds1770	MN8|cds0511	SAR_RS02155/SAR_RS09725	MS4|cds0391/MS4|cds1866	MW_RS09340/MW_RS02080	SA_RS02250/SA_RS09145	SAOUHSC_00398/SAOUHSC_01932	NWMN_RS02260/NWMN_RS09545	SAB_RS01440	RKI4|cds1586/RKI4|cds0347	ST22|cds0389	ST39|cds0476	TW20|cds0508/TW20|cds1896	V220|cds0402	XQ|cds2557/XQ|cds1289	1299|cds0145/1299|cds0861	2012|cds0516/2012|cds2565	2041|cds1379/2041|cds2339	2116|cds2257/2116|cds2481	2122|cds2465/2122|cds2504	2128|cds1875	CCEE|cds0884/CCEE|cds2212	CCEF|cds2270/CCEF|cds0799	CCEM|cds1642/CCEM|cds0901	CCEN|cds1212/CCEN|cds2100	CCEP|cds2451/CCEP|cds1178	F876|cds2573	M211|cds1067/M211|cds1470	MSHR|cds1660/MSHR|cds0378	SH3|cds0266/SH3|cds1661	CCEG|cds1337/CCEG|cds0047	CCEH|cds0575/CCEH|cds1400/CCEH|cds2390	CCEK|cds0933	CCEL|cds0351
Cluster0017	0402|cds2434/0402|cds1832	1181|cds2467/1181|cds1879	6159|cds2368/6159|cds1776	6850|cds2244/6850|cds1690	ATCC|cds2348	CA34|cds2449	CN1|cds2339/CN1|cds1739	SACOL_RS12700/SACOL_RS09655	DAR4|cds2294	ED13|cds2442/ED13|cds1882	FDA2|cds2365/FDA2|cds1760	HM15|cds2435	SAURJH1_RS13300/SAURJH1_RS09990	JS39|cds0388	LGA2|cds2292/LGA2|cds1769	M013|cds2295	MN8|cds1166	SAR_RS13135	MS4|cds2274	MW_RS12690/MW_RS09435	SA_RS12670/SA_RS09215	SAOUHSC_02708/SAOUHSC_01955	NWMN_RS13345/NWMN_RS09650	SAB_RS12425/SAB_RS09005/SAB_RS04225	RKI4|cds2139	ST22|cds2342/ST22|cds1743	ST39|cds2447	TW20|cds2677/TW20|cds1917	V220|cds2462/V220|cds1842	XQ|cds1903/XQ|cds1299	1299|cds0914	2012|cds0312	2041|cds2548	2116|cds2125	2122|cds2531	2128|cds2534	CCEE|cds1486	CCEF|cds0595	CCEM|cds0913	CCEN|cds1508	CCEP|cds1427/CCEP|cds2394	F876|cds1807	M211|cds1482	MSHR|cds2239	SH3|cds1673	CCEG|cds1533	CCEH|cds0787/CCEH|cds1935	CCEK|cds1004	CCEL|cds1228
Cluster0018	0402|cds0963	1181|cds0955	6159|cds0855/6159|cds0860	6850|cds0840	ATCC|cds0845	CA34|cds0889	CN1|cds0873	SACOL_RS05070	DAR4|cds0923	ED13|cds0911	FDA2|cds0878	HM15|cds0864	SAURJH1_RS05260	JS39|cds2192	LGA2|cds0931	M013|cds0879	MN8|cds0010	SAR_RS04830	MS4|cds0897	MW_RS04680	SA_RS04800	SAOUHSC_00924	NWMN_RS04820	SAB_RS04575/SAB_RS04600	RKI4|cds0787	ST22|cds0876	ST39|cds0965/ST39|cds0970	TW20|cds1017	V220|cds0913	XQ|cds0373	1299|cds1407/1299|cds1412	2012|cds0748	2041|cds2482/2041|cds1602	2116|cds2069/2116|cds2443	2122|cds2524/2122|cds0548	2128|cds0002/2128|cds0007	CCEE|cds0444	CCEF|cds1599	CCEM|cds0103/CCEM|cds0108	CCEN|cds0405	CCEP|cds0370/CCEP|cds0375	F876|cds0752/F876|cds0757	M211|cds0806/M211|cds0811	MSHR|cds0840	SH3|cds0803/SH3|cds0808	CCEG|cds0494	CCEH|cds1811/CCEH|cds1816	CCEK|cds2307/CCEK|cds2302	CCEL|cds2164/CCEL|cds2169
Cluster0019	0402|cds2435	1181|cds1478/1181|cds2468	6159|cds2369/6159|cds1374	6850|cds2245	ATCC|cds1402/ATCC|cds2349	CA34|cds2450	CN1|cds2340	SACOL_RS12705	DAR4|cds1426/DAR4|cds2295	ED13|cds2443	FDA2|cds2366	HM15|cds2436	SAURJH1_RS13305	JS39|cds1010	LGA2|cds2293	M013|cds1398/M013|cds2296	MN8|cds1165	SAR_RS13140	MS4|cds1422/MS4|cds1487/MS4|cds2275	MW_RS07415/MW_RS12695	SA_RS12675	SAOUHSC_02709	NWMN_RS13350	SAB_RS12430	RKI4|cds2140	ST22|cds2343	ST39|cds2448	TW20|cds2678	V220|cds1458/V220|cds2463	XQ|cds0927/XQ|cds1904	1299|cds2222	2012|cds0313	2041|cds0363	2116|cds0503	2122|cds1302	2128|cds1155	CCEE|cds1487	CCEF|cds0594	CCEM|cds1192	CCEN|cds1509	CCEP|cds1428	F876|cds0483	M211|cds2115	MSHR|cds2240	SH3|cds2234	CCEG|cds1534	CCEH|cds0786	CCEK|cds1003	CCEL|cds1229
Cluster0020	0402|cds2736	1181|cds2760	6159|cds2662	6850|cds2542/6850|cds2544	ATCC|cds2637	CA34|cds2727	CN1|cds2635	SACOL_RS14255/SACOL_RS14270	DAR4|cds2569/DAR4|cds2567	ED13|cds2730	FDA2|cds2660/FDA2|cds2662	HM15|cds2734	SAURJH1_RS14850	JS39|cds1291/JS39|cds1293	LGA2|cds2581	M013|cds2595/M013|cds2597	MN8|cds0887	SAR_RS14620	MS4|cds2585/MS4|cds2587	MW_RS14215	SA_RS14260	SAOUHSC_03037a/SAOUHSC_3042a	NWMN_RS14900/NWMN_RS14915	SAB_RS13925	RKI4|cds2389	ST22|cds2647	ST39|cds2737	TW20|cds2995	V220|cds2767/V220|cds2769	XQ|cds2188	1299|cds2185	2012|cds0409	2041|cds0953	2116|cds0587	2122|cds1938	2128|cds1529	CCEE|cds1829	CCEF|cds0316	CCEM|cds1490	CCEN|cds1791	CCEP|cds1700	F876|cds1255	M211|cds1926	MSHR|cds2526	SH3|cds2530	CCEG|cds0409	CCEH|cds1119	CCEK|cds0557	CCEL|cds0193
Cluster0021	0402|cds1785	1181|cds1828	6159|cds1723	6850|cds1642	ATCC|cds1749	CA34|cds1769	CN1|cds1688	SACOL_RS09345	DAR4|cds1761	ED13|cds1771	FDA2|cds1709	HM15|cds1771	SAURJH1_RS09750	JS39|cds0334/JS39|cds1381	LGA2|cds1724/LGA2|cds0051	M013|cds1740	MN8|cds0259/MN8|cds1901	SAR_RS09525/SAR_RS03550	MS4|cds1836	MW_RS09165	SA_RS08970	SAOUHSC_01893	NWMN_RS09345	SAB_RS08725	RKI4|cds1558	ST22|cds1694	ST39|cds1828	TW20|cds1856	V220|cds1810	XQ|cds1257	1299|cds0718	2012|cds2470	2041|cds1493	2116|cds1099	2122|cds1740	2128|cds1694	CCEE|cds0920	CCEF|cds0834	CCEM|cds0866	CCEN|cds1177	CCEP|cds1137	F876|cds1642	M211|cds1435	MSHR|cds1625	SH3|cds1626	CCEG|cds1370	CCEH|cds1363	CCEK|cds0450	CCEL|cds1500
Cluster0022	0402|cds2557	1181|cds2582	6159|cds2486	6850|cds2361	ATCC|cds2461	CA34|cds2559	CN1|cds2463	SACOL_RS13335	DAR4|cds2401	ED13|cds2556	FDA2|cds2482	HM15|cds2558	SAURJH1_RS13930	JS39|cds1120	LGA2|cds2408	M013|cds2413	MN8|cds1059	SAR_RS13720	MS4|cds2400	MW_RS13305	SA_RS13310	SAOUHSC_02842	NWMN_RS13980	SAB_RS13000	RKI4|cds2242	ST22|cds2462	ST39|cds2563	TW20|cds2797	V220|cds2585	XQ|cds2013	1299|cds0673	2012|cds1472	2041|cds0532	2116|cds2245/2116|cds2358	2122|cds0433	2128|cds1967	CCEE|cds2446	CCEF|cds0489	CCEM|cds1308	CCEN|cds1613	CCEP|cds1528	F876|cds1043	M211|cds1609	MSHR|cds2348	SH3|cds2349	CCEG|cds1639	CCEH|cds2322	CCEK|cds2466	CCEL|cds0019
Cluster0023	0402|cds0308	1181|cds0302	6159|cds0284	6850|cds0243	ATCC|cds0252	CA34|cds0320	CN1|cds0288	SACOL_RS01540	DAR4|cds0273	ED13|cds0258	FDA2|cds0267	HM15|cds0274	SAURJH1_RS01535	JS39|cds1632	LGA2|cds0275/LGA2|cds0047	M013|cds0277	MN8|cds0631	SAR_RS01525	MS4|cds0280	MW_RS01505	SA_RS01720	SAOUHSC_00285	NWMN_RS01385	SAB_RS01335	RKI4|cds0239	ST22|cds0284	ST39|cds0300	TW20|cds0316	V220|cds0299	XQ|cds2435	1299|cds0097	2012|cds0108	2041|cds0643	2116|cds0372	2122|cds0887	2128|cds1471	CCEE|cds2312	CCEF|cds0059	CCEM|cds1738	CCEN|cds2199	CCEP|cds1978	F876|cds0832	M211|cds0969	MSHR|cds0283	SH3|cds0169	CCEG|cds0139	CCEH|cds0389	CCEK|cds0815	CCEL|cds0452
Cluster0024	0402|cds1424	1181|cds1412	6159|cds1309	6850|cds1301	ATCC|cds1335	CA34|cds1354	CN1|cds1335	SACOL_RS07465	DAR4|cds1367	ED13|cds1432	FDA2|cds1353	HM15|cds1353	SAURJH1_RS07925	JS39|cds2651	LGA2|cds1384	M013|cds1335	MN8|cds2314	SAR_RS07355	MS4|cds1358	MW_RS07070	SA_RS07145	thyA	NWMN_RS07540	SAB_RS06905	RKI4|cds1238	ST22|cds1333	ST39|cds1417	TW20|cds1489	V220|cds1387	XQ|cds0864	1299|cds1608	2012|cds1962	2041|cds1722	2116|cds0778	2122|cds2437	2128|cds0437	CCEE|cds0007	CCEF|cds1163	CCEM|cds0539	CCEN|cds0843	CCEP|cds0883	F876|cds0224	M211|cds0073/M211|cds2599	MSHR|cds1280	SH3|cds1239	CCEG|cds0929	CCEH|cds0519	CCEK|cds0113	CCEL|cds1809
Cluster0025	0402|cds0214	1181|cds0204	6159|cds0190	6850|cds0146	ATCC|cds0153	CA34|cds0216	CN1|cds0181	SACOL_RS01010	DAR4|cds0186	ED13|cds0151	FDA2|cds0172	HM15|cds0184	SAURJH1_RS01065	JS39|cds1546	LGA2|cds0183	M013|cds0184	MN8|cds0723	SAR_RS01040	MS4|cds0187	MW_RS01015	SA_RS01245	SAOUHSC_00181	NWMN_RS00855	SAB_RS00855	RKI4|cds0151	ST22|cds0192	ST39|cds0210	TW20|cds0217	V220|cds0187/V220|cds0199	XQ|cds2350	1299|cds2488	2012|cds0066	2041|cds0504	2116|cds0349	2122|cds0740	2128|cds1296	CCEE|cds1656	CCEF|cds0151	CCEM|cds1835	CCEN|cds1962	CCEP|cds1885	F876|cds2313	M211|cds1582	MSHR|cds0183	SH3|cds0072	CCEG|cds0236	CCEH|cds0295	CCEK|cds0720	CCEL|cds0546
Cluster0026	0402|cds0215	1181|cds0205	6159|cds0191	6850|cds0147	ATCC|cds0154	CA34|cds0217	CN1|cds0182	SACOL_RS01015	DAR4|cds0187	ED13|cds0152	FDA2|cds0173	HM15|cds0185	SAURJH1_RS01070	JS39|cds1547	LGA2|cds0184	M013|cds0185	MN8|cds0722	SAR_RS01045	MS4|cds0188	MW_RS01020	SA_RS01250	SAOUHSC_00182	NWMN_RS00860	SAB_RS00860	RKI4|cds0152	ST22|cds0193	ST39|cds0211	TW20|cds0218	V220|cds0188/V220|cds0200	XQ|cds2351	1299|cds2487	2012|cds0067	2041|cds0505	2116|cds0350	2122|cds0741	2128|cds1297	CCEE|cds1655	CCEF|cds0150	CCEM|cds1834	CCEN|cds1963	CCEP|cds1886	F876|cds2314	M211|cds1583	MSHR|cds0184	SH3|cds0073	CCEG|cds0235	CCEH|cds0296	CCEK|cds0721	CCEL|cds0545
Cluster0027	0402|cds0217	1181|cds0207	6159|cds0193	6850|cds0149	ATCC|cds0156	CA34|cds0219	CN1|cds0184	SACOL_RS01025	DAR4|cds0189	ED13|cds0154	FDA2|cds0175	HM15|cds0187	SAURJH1_RS01080	JS39|cds1549	LGA2|cds0186	M013|cds0187	MN8|cds0720	SAR_RS01055	MS4|cds0190	MW_RS01030	SA_RS01260	SAOUHSC_00184	NWMN_RS00870	SAB_RS00870	RKI4|cds0154	ST22|cds0195	ST39|cds0214	TW20|cds0220	V220|cds0190/V220|cds0201	XQ|cds2353	1299|cds2485	2012|cds0069	2041|cds0507	2116|cds0352	2122|cds0743	2128|cds1299	CCEE|cds1653	CCEF|cds0148	CCEM|cds1832	CCEN|cds1965	CCEP|cds1888	F876|cds2316	M211|cds1585	MSHR|cds0186	SH3|cds0075	CCEG|cds0233	CCEH|cds0298	CCEK|cds0723	CCEL|cds0543
Cluster0028	0402|cds0218	1181|cds0208	6159|cds0194	6850|cds0150	ATCC|cds0157	CA34|cds0220	CN1|cds0185	SACOL_RS01030	DAR4|cds0190	ED13|cds0155	FDA2|cds0176	HM15|cds0188	SAURJH1_RS01085	JS39|cds1550	LGA2|cds0187	M013|cds0188	MN8|cds0719	SAR_RS01060	MS4|cds0191	MW_RS01035	SA_RS01265	SAOUHSC_00185	NWMN_RS00875	SAB_RS00875	RKI4|cds0155	ST22|cds0196	ST39|cds0215	TW20|cds0221	V220|cds0191/V220|cds0202	XQ|cds2354	1299|cds2484	2012|cds0070	2041|cds0508	2116|cds0353	2122|cds0744	2128|cds1300	CCEE|cds1652	CCEF|cds0147	CCEM|cds1831	CCEN|cds1966	CCEP|cds1889	F876|cds2317	M211|cds1586	MSHR|cds0187	SH3|cds0076	CCEG|cds0232	CCEH|cds0299	CCEK|cds0724	CCEL|cds0542
Cluster0029	0402|cds0219	1181|cds0209	6159|cds0195	6850|cds0151	ATCC|cds0158	CA34|cds0221	CN1|cds0186	SACOL_RS01035	DAR4|cds0191	ED13|cds0156	FDA2|cds0177	HM15|cds0189	SAURJH1_RS01090	JS39|cds1551	LGA2|cds0188	M013|cds0189	MN8|cds0718	SAR_RS01065	MS4|cds0192	MW_RS01040	SA_RS01270	SAOUHSC_00186	NWMN_RS00880	SAB_RS00880	RKI4|cds0156	ST22|cds0197	ST39|cds0216	TW20|cds0222	V220|cds0192/V220|cds0203	XQ|cds2355	1299|cds2483	2012|cds0071	2041|cds0509	2116|cds0354	2122|cds0745	2128|cds1301	CCEE|cds1651	CCEF|cds0146	CCEM|cds1830	CCEN|cds1967	CCEP|cds1890	F876|cds2318	M211|cds1587	MSHR|cds0188	SH3|cds0077	CCEG|cds0231	CCEH|cds0300	CCEK|cds0725	CCEL|cds0541
Cluster0030	0402|cds0220	1181|cds0210	6159|cds0196	6850|cds0152	ATCC|cds0159	CA34|cds0222	CN1|cds0187	SACOL_RS01040	DAR4|cds0192	ED13|cds0157	FDA2|cds0178	HM15|cds0190	SAURJH1_RS01095	JS39|cds1552	LGA2|cds0189	M013|cds0190	MN8|cds0717	SAR_RS01070	MS4|cds0193	MW_RS01045	SA_RS01275	SAOUHSC_00187	NWMN_RS00885	SAB_RS00885	RKI4|cds0157	ST22|cds0198	ST39|cds0217	TW20|cds0223	V220|cds0193/V220|cds0204	XQ|cds2356	1299|cds2482	2012|cds0072	2041|cds0510	2116|cds0355	2122|cds0746	2128|cds1302	CCEE|cds1650	CCEF|cds0145	CCEM|cds1829	CCEN|cds1968	CCEP|cds1891	F876|cds2319	M211|cds1588	MSHR|cds0189	SH3|cds0078	CCEG|cds0230	CCEH|cds0301	CCEK|cds0726	CCEL|cds0540
Cluster0031	0402|cds0221	1181|cds0211	6159|cds0197	6850|cds0153	ATCC|cds0160	CA34|cds0223	CN1|cds0188	SACOL_RS01045	DAR4|cds0193	ED13|cds0158	FDA2|cds0179	HM15|cds0191	SAURJH1_RS01100	JS39|cds1553	LGA2|cds0190	M013|cds0191	MN8|cds0716	SAR_RS01075	MS4|cds0194	MW_RS01050	SA_RS01280	SAOUHSC_00188	NWMN_RS00890	SAB_RS00890	RKI4|cds0158	ST22|cds0199	ST39|cds0218	TW20|cds0224	V220|cds0194/V220|cds0205	XQ|cds2357	1299|cds2481	2012|cds0073	2041|cds0511	2116|cds0356	2122|cds0747	2128|cds1303	CCEE|cds1649	CCEF|cds0144	CCEM|cds1828	CCEN|cds1969	CCEP|cds1892	F876|cds2320	M211|cds1589	MSHR|cds0190	SH3|cds0079	CCEG|cds0229	CCEH|cds0302	CCEK|cds0727	CCEL|cds0539
Cluster0032	0402|cds0752	1181|cds0817	6159|cds0719	6850|cds0704	ATCC|cds0710	CA34|cds0757	CN1|cds0740	SACOL_RS04230	DAR4|cds0771	ED13|cds0775	FDA2|cds0718	HM15|cds0727	SAURJH1_RS04195	JS39|cds2069	LGA2|cds0710	M013|cds0718	MN8|cds0145	SAR_RS04140	MS4|cds0730	MW_RS03925	SA_RS04060	SAOUHSC_00776/SAOUHSC_00779	NWMN_RS04115	SAB_RS03845	RKI4|cds0659	ST22|cds0731	ST39|cds0814	TW20|cds0854	V220|cds0754	XQ|cds0240	1299|cds0306	2012|cds1248	2041|cds1028	2116|cds0255	2122|cds0280	2128|cds0880	CCEE|cds0585	CCEF|cds1738	CCEM|cds2157	CCEN|cds0255	CCEP|cds0240	F876|cds1364	M211|cds0488	MSHR|cds0707	SH3|cds0605	CCEG|cds1823	CCEH|cds1558	CCEK|cds1489	CCEL|cds2098
Cluster0033	0402|cds0001	1181|cds0001	6159|cds0001	6850|cds0001	ATCC|cds0001	CA34|cds0001	CN1|cds0001	SACOL_RS00025	DAR4|cds0001	ED13|cds0001	FDA2|cds0001	HM15|cds0001	SAURJH1_RS00005	JS39|cds1304	LGA2|cds0001	M013|cds0001	MN8|cds0873	SAR_RS00005	MS4|cds0001	MW_RS00005	SA_RS00145	dnaA	NWMN_RS00005	SAB_RS00005	RKI4|cds0001	ST22|cds0001	ST39|cds0001	TW20|cds0001	V220|cds0001	XQ|cds2200	1299|cds2174	2012|cds0420	2041|cds0964	2116|cds0598	2122|cds1949	2128|cds1540	CCEE|cds1818	CCEF|cds0305	CCEM|cds1501	CCEN|cds1802	CCEP|cds1711	F876|cds1266	M211|cds1937	MSHR|cds0001	SH3|cds2541	CCEG|cds0398	CCEH|cds1130	CCEK|cds0568	CCEL|cds0204
Cluster0034	0402|cds0002	1181|cds0002	6159|cds0002	6850|cds0002	ATCC|cds0002	CA34|cds0002	CN1|cds0002	SACOL_RS00030	DAR4|cds0002	ED13|cds0002	FDA2|cds0002	HM15|cds0002	SAURJH1_RS00010	JS39|cds1305	LGA2|cds0002	M013|cds0002	MN8|cds0872	SAR_RS00010	MS4|cds0002	MW_RS00010	SA_RS00150	SAOUHSC_00002	NWMN_RS00010	SAB_RS00010	RKI4|cds0002	ST22|cds0002	ST39|cds0002	TW20|cds0002	V220|cds0002	XQ|cds2201	1299|cds2173	2012|cds0421	2041|cds0965	2116|cds0599	2122|cds1950	2128|cds1541	CCEE|cds1817	CCEF|cds0304	CCEM|cds1502	CCEN|cds1803	CCEP|cds1712	F876|cds1267	M211|cds1938	MSHR|cds0002	SH3|cds2542	CCEG|cds0397	CCEH|cds1131	CCEK|cds0569	CCEL|cds0205
Cluster0035	0402|cds0003	1181|cds0003	6159|cds0003	6850|cds0003	ATCC|cds0003	CA34|cds0003	CN1|cds0003	SACOL_RS00035	DAR4|cds0003	ED13|cds0003	FDA2|cds0003	HM15|cds0003	SAURJH1_RS00015	JS39|cds1306	LGA2|cds0003	M013|cds0004	MN8|cds0871	SAR_RS00015	MS4|cds0004	MW_RS00015	SA_RS00155	SAOUHSC_00003	NWMN_RS00015	SAB_RS00015	RKI4|cds0003	ST22|cds0003	ST39|cds0003	TW20|cds0003	V220|cds0003	XQ|cds2202	1299|cds2172	2012|cds0422	2041|cds0966	2116|cds0600	2122|cds1951	2128|cds1542	CCEE|cds1816	CCEF|cds0303	CCEM|cds1503	CCEN|cds1804	CCEP|cds1713	F876|cds1268	M211|cds1939	MSHR|cds0003	SH3|cds2543	CCEG|cds0396	CCEH|cds1132	CCEK|cds0570	CCEL|cds0206
Cluster0036	0402|cds0004	1181|cds0004	6159|cds0004	6850|cds0004	ATCC|cds0004	CA34|cds0004	CN1|cds0004	SACOL_RS00040	DAR4|cds0004	ED13|cds0004	FDA2|cds0004	HM15|cds0004	SAURJH1_RS00020	JS39|cds1307	LGA2|cds0004	M013|cds0005	MN8|cds0870	SAR_RS00020	MS4|cds0005	MW_RS00020	SA_RS00160	recF	NWMN_RS00020	SAB_RS00020	RKI4|cds0004	ST22|cds0004	ST39|cds0004	TW20|cds0004	V220|cds0004	XQ|cds2203	1299|cds2171	2012|cds0423	2041|cds0967	2116|cds0601	2122|cds1952	2128|cds1543	CCEE|cds1815	CCEF|cds0302	CCEM|cds1504	CCEN|cds1805	CCEP|cds1714	F876|cds1269	M211|cds1940	MSHR|cds0004	SH3|cds2544	CCEG|cds0395	CCEH|cds1133	CCEK|cds0571	CCEL|cds0207
Cluster0037	0402|cds0007	1181|cds0007	6159|cds0007	6850|cds0007	ATCC|cds0007	CA34|cds0007	CN1|cds0007	SACOL_RS00055	DAR4|cds0007	ED13|cds0007	FDA2|cds0007	HM15|cds0007	SAURJH1_RS00035	JS39|cds1309	LGA2|cds0007	M013|cds0008	MN8|cds0867	SAR_RS00035	MS4|cds0008	MW_RS00035	SA_RS00175	SAOUHSC_00007	NWMN_RS00035	SAB_RS00035	RKI4|cds0007	ST22|cds0007	ST39|cds0007	TW20|cds0007	V220|cds0007	XQ|cds2206	1299|cds2168	2012|cds0426	2041|cds0970	2116|cds0604	2122|cds2445	2128|cds1546	CCEE|cds1812	CCEF|cds0299	CCEM|cds1507	CCEN|cds1808	CCEP|cds1717	F876|cds1272	M211|cds1943	MSHR|cds0007	SH3|cds2547	CCEG|cds0392	CCEH|cds1136	CCEK|cds0574	CCEL|cds0210
Cluster0038	0402|cds0008	1181|cds0008	6159|cds0008	6850|cds0008	ATCC|cds0008	CA34|cds0008	CN1|cds0008	SACOL_RS00060	DAR4|cds0008	ED13|cds0008	FDA2|cds0008	HM15|cds0008	SAURJH1_RS00040	JS39|cds1310	LGA2|cds0008	M013|cds0009	MN8|cds0866	SAR_RS00040	MS4|cds0009	MW_RS00040	SA_RS00180	SAOUHSC_00008	NWMN_RS00040	SAB_RS00040	RKI4|cds0008	ST22|cds0008	ST39|cds0008	TW20|cds0008	V220|cds0008	XQ|cds2207	1299|cds2167	2012|cds0427	2041|cds0971	2116|cds0605	2122|cds2446	2128|cds1547	CCEE|cds1811	CCEF|cds0298	CCEM|cds1508	CCEN|cds1809	CCEP|cds1718	F876|cds1273	M211|cds1944	MSHR|cds0008	SH3|cds2548	CCEG|cds0391	CCEH|cds1137	CCEK|cds0575	CCEL|cds0211
Cluster0039	0402|cds0009	1181|cds0009	6159|cds0009	6850|cds0009	ATCC|cds0009	CA34|cds0009	CN1|cds0009	SACOL_RS00065	DAR4|cds0009	ED13|cds0009	FDA2|cds0009	HM15|cds0009	SAURJH1_RS00045	JS39|cds1311	LGA2|cds0009	M013|cds0010	MN8|cds0865	SAR_RS00045	MS4|cds0010	MW_RS00045	SA_RS00185	SAOUHSC_00009	NWMN_RS00045	SAB_RS00045	RKI4|cds0009	ST22|cds0009	ST39|cds0009	TW20|cds0009	V220|cds0009	XQ|cds2208	1299|cds2166	2012|cds0428	2041|cds0972	2116|cds0606	2122|cds2447	2128|cds1548	CCEE|cds1810	CCEF|cds0297	CCEM|cds1509	CCEN|cds1810	CCEP|cds1719	F876|cds1274	M211|cds1945	MSHR|cds0009	SH3|cds2549	CCEG|cds0390	CCEH|cds1138	CCEK|cds0576	CCEL|cds0212
Cluster0040	0402|cds0010	1181|cds0010	6159|cds0010	6850|cds0010	ATCC|cds0010	CA34|cds0010	CN1|cds0010	SACOL_RS00070	DAR4|cds0010	ED13|cds0010	FDA2|cds0010	HM15|cds0010	SAURJH1_RS00050	JS39|cds1312	LGA2|cds0010	M013|cds0011	MN8|cds0864	SAR_RS00050	MS4|cds0011	MW_RS00050	SA_RS00190	SAOUHSC_00010	NWMN_RS00050	SAB_RS00050	RKI4|cds0010	ST22|cds0010	ST39|cds0010	TW20|cds0010	V220|cds0010	XQ|cds2209	1299|cds2165	2012|cds0429	2041|cds0973	2116|cds0607	2122|cds2448	2128|cds1549	CCEE|cds1809	CCEF|cds0296	CCEM|cds1510	CCEN|cds1811	CCEP|cds1720	F876|cds1275	M211|cds1946	MSHR|cds0010	SH3|cds2550	CCEG|cds0389	CCEH|cds1139	CCEK|cds0577	CCEL|cds0213
Cluster0041	0402|cds0011	1181|cds0011	6159|cds0011	6850|cds0011	ATCC|cds0011	CA34|cds0011	CN1|cds0011	SACOL_RS00075	DAR4|cds0011	ED13|cds0011	FDA2|cds0011	HM15|cds0011	SAURJH1_RS00055	JS39|cds1313	LGA2|cds0011	M013|cds0012	MN8|cds0863	SAR_RS00055	MS4|cds0012	MW_RS00055	SA_RS00195	SAOUHSC_00012	NWMN_RS00055	SAB_RS00055	RKI4|cds0011	ST22|cds0011	ST39|cds0011	TW20|cds0011	V220|cds0011	XQ|cds2210	1299|cds2164	2012|cds0430	2041|cds0974	2116|cds0608	2122|cds2449	2128|cds1550	CCEE|cds1808	CCEF|cds0295	CCEM|cds1511	CCEN|cds1812	CCEP|cds1721	F876|cds1276	M211|cds1947	MSHR|cds0011	SH3|cds2551	CCEG|cds0388	CCEH|cds1140	CCEK|cds0578	CCEL|cds0214
Cluster0042	0402|cds0012	1181|cds0012	6159|cds0012	6850|cds0012	ATCC|cds0012	CA34|cds0012	CN1|cds0012	SACOL_RS00080	DAR4|cds0012	ED13|cds0012	FDA2|cds0012	HM15|cds0012	SAURJH1_RS00060	JS39|cds1314	LGA2|cds0012	M013|cds0013	MN8|cds0862	SAR_RS00060	MS4|cds0013	MW_RS00060	SA_RS00200	SAOUHSC_00013	NWMN_RS00060	SAB_RS00060	RKI4|cds0012	ST22|cds0012	ST39|cds0012	TW20|cds0012	V220|cds0012	XQ|cds2211	1299|cds2163	2012|cds0431	2041|cds0975	2116|cds0609	2122|cds2450	2128|cds1551	CCEE|cds1807	CCEF|cds0294	CCEM|cds1512	CCEN|cds1813	CCEP|cds1722	F876|cds1277	M211|cds1948	MSHR|cds0012	SH3|cds2552	CCEG|cds0387	CCEH|cds1141	CCEK|cds0579	CCEL|cds0215
Cluster0043	0402|cds0013	1181|cds0013	6159|cds0013	6850|cds0013	ATCC|cds0013	CA34|cds0013	CN1|cds0013	SACOL_RS00085	DAR4|cds0013	ED13|cds0013	FDA2|cds0013	HM15|cds0013	SAURJH1_RS00065	JS39|cds1315	LGA2|cds0013	M013|cds0014	MN8|cds0861	SAR_RS00065	MS4|cds0014	MW_RS00065	SA_RS00205	SAOUHSC_00014	NWMN_RS00065	SAB_RS00065	RKI4|cds0013	ST22|cds0013	ST39|cds0013	TW20|cds0013	V220|cds0013	XQ|cds2212	1299|cds2162	2012|cds0432	2041|cds0976	2116|cds0610	2122|cds2378	2128|cds1552	CCEE|cds1806	CCEF|cds0293	CCEM|cds1513	CCEN|cds1814	CCEP|cds1723	F876|cds1278	M211|cds1949	MSHR|cds0013	SH3|cds2553	CCEG|cds0386	CCEH|cds1142	CCEK|cds0580	CCEL|cds0216
Cluster0044	0402|cds0014	1181|cds0014	6159|cds0014	6850|cds0014	ATCC|cds0014	CA34|cds0014	CN1|cds0014	SACOL_RS00090	DAR4|cds0014	ED13|cds0014	FDA2|cds0014	HM15|cds0014	SAURJH1_RS00070	JS39|cds1316	LGA2|cds0014	M013|cds0015	MN8|cds0860	SAR_RS00070	MS4|cds0015	MW_RS00070	SA_RS00210	SAOUHSC_00015	NWMN_RS00070	SAB_RS00070	RKI4|cds0014	ST22|cds0014	ST39|cds0014	TW20|cds0014	V220|cds0014	XQ|cds2213	1299|cds2161	2012|cds0433	2041|cds0977	2116|cds0611	2122|cds2379	2128|cds1553	CCEE|cds1805	CCEF|cds0292	CCEM|cds1514	CCEN|cds1815	CCEP|cds1724	F876|cds1279	M211|cds1950	MSHR|cds0014	SH3|cds2554	CCEG|cds0385	CCEH|cds1143	CCEK|cds0581	CCEL|cds0217
Cluster0045	0402|cds0015	1181|cds0015	6159|cds0015	6850|cds0015	ATCC|cds0015	CA34|cds0015	CN1|cds0015	SACOL_RS00095	DAR4|cds0015	ED13|cds0015	FDA2|cds0015	HM15|cds0015	SAURJH1_RS00075	JS39|cds1317	LGA2|cds0015	M013|cds0016	MN8|cds0859	SAR_RS00075	MS4|cds0016	MW_RS00075	SA_RS00215	rplI	NWMN_RS00075	SAB_RS00075	RKI4|cds0015	ST22|cds0015	ST39|cds0015	TW20|cds0015	V220|cds0015	XQ|cds2214	1299|cds2160	2012|cds0434	2041|cds0978	2116|cds0612	2122|cds2380	2128|cds1554	CCEE|cds1804	CCEF|cds0291	CCEM|cds1515	CCEN|cds1816	CCEP|cds1725	F876|cds1280	M211|cds1951	MSHR|cds0015	SH3|cds2555	CCEG|cds0384	CCEH|cds1144	CCEK|cds0582	CCEL|cds0218
Cluster0046	0402|cds0016	1181|cds0016	6159|cds0016	6850|cds0016	ATCC|cds0016	CA34|cds0016	CN1|cds0016	SACOL_RS00100	DAR4|cds0016	ED13|cds0016	FDA2|cds0016	HM15|cds0016	SAURJH1_RS00080	JS39|cds1318	LGA2|cds0016	M013|cds0017	MN8|cds0858	SAR_RS00080	MS4|cds0017	MW_RS00080	SA_RS00220	SAOUHSC_00018	NWMN_RS00080	SAB_RS00080	RKI4|cds0016	ST22|cds0016	ST39|cds0016	TW20|cds0016	V220|cds0016	XQ|cds2215	1299|cds2159	2012|cds0435	2041|cds0979	2116|cds0613	2122|cds2381	2128|cds1555	CCEE|cds1803	CCEF|cds0290	CCEM|cds1516	CCEN|cds1817	CCEP|cds1726	F876|cds1281	M211|cds1952	MSHR|cds0016	SH3|cds2556	CCEG|cds0383	CCEH|cds1145	CCEK|cds0583	CCEL|cds0219
Cluster0047	0402|cds0017	1181|cds0017	6159|cds0017	6850|cds0017	ATCC|cds0017	CA34|cds0017	CN1|cds0017	SACOL_RS00105	DAR4|cds0017	ED13|cds0017	FDA2|cds0017	HM15|cds0017	SAURJH1_RS00085	JS39|cds1319	LGA2|cds0017	M013|cds0018	MN8|cds0857	SAR_RS00085	MS4|cds0018	MW_RS00085	SA_RS00225	SAOUHSC_00019	NWMN_RS00085	SAB_RS00085	RKI4|cds0017	ST22|cds0017	ST39|cds0017	TW20|cds0017	V220|cds0017	XQ|cds2216	1299|cds2158	2012|cds0436	2041|cds0980	2116|cds0614	2122|cds2382	2128|cds1556	CCEE|cds1802	CCEF|cds0289	CCEM|cds1517	CCEN|cds1818	CCEP|cds1727	F876|cds1282	M211|cds1953	MSHR|cds0017	SH3|cds2557	CCEG|cds0382	CCEH|cds1146	CCEK|cds0584	CCEL|cds0220
Cluster0048	0402|cds0018	1181|cds0018	6159|cds0018	6850|cds0018	ATCC|cds0018	CA34|cds0018	CN1|cds0018	SACOL_RS00120	DAR4|cds0018	ED13|cds0018	FDA2|cds0018	HM15|cds0018	SAURJH1_RS00100	JS39|cds1320	LGA2|cds0018	M013|cds0019	MN8|cds0856	SAR_RS00100	MS4|cds0019	MW_RS00100	SA_RS00240	SAOUHSC_00020	NWMN_RS00100	SAB_RS00100	RKI4|cds0018	ST22|cds0018	ST39|cds0018	TW20|cds0018	V220|cds0018	XQ|cds2217	1299|cds1119	2012|cds0437	2041|cds0981	2116|cds0615	2122|cds2383	2128|cds1557	CCEE|cds1801	CCEF|cds0288	CCEM|cds1518	CCEN|cds1819	CCEP|cds1728	F876|cds1283	M211|cds1954	MSHR|cds0018	SH3|cds2558	CCEG|cds0381	CCEH|cds1147	CCEK|cds0585	CCEL|cds0221
Cluster0049	0402|cds0019	1181|cds0019	6159|cds0019	6850|cds0019	ATCC|cds0019	CA34|cds0019	CN1|cds0019	SACOL_RS00125	DAR4|cds0019	ED13|cds0019	FDA2|cds0019	HM15|cds0019	SAURJH1_RS00105	JS39|cds1321	LGA2|cds0019	M013|cds0020	MN8|cds0855	SAR_RS00105	MS4|cds0020	MW_RS00105	SA_RS00245	SAOUHSC_00021	NWMN_RS00105	SAB_RS00105	RKI4|cds0019	ST22|cds0019	ST39|cds0019	TW20|cds0019	V220|cds0019	XQ|cds2218	1299|cds1118	2012|cds0438	2041|cds0982	2116|cds0616	2122|cds2384	2128|cds1558	CCEE|cds1800	CCEF|cds0287	CCEM|cds1519	CCEN|cds1820	CCEP|cds1729	F876|cds1284	M211|cds1955	MSHR|cds0019	SH3|cds2559	CCEG|cds0380	CCEH|cds1148	CCEK|cds0586	CCEL|cds0222
Cluster0050	0402|cds0020	1181|cds0020	6159|cds0020	6850|cds0020	ATCC|cds0020	CA34|cds0020	CN1|cds0020	SACOL_RS00130	DAR4|cds0020	ED13|cds0020	FDA2|cds0020	HM15|cds0020	SAURJH1_RS00110	JS39|cds1322	LGA2|cds0020	M013|cds0021	MN8|cds0854	SAR_RS00110	MS4|cds0021	MW_RS00110	SA_RS00250	SAOUHSC_00022	NWMN_RS00110	SAB_RS00110	RKI4|cds0020	ST22|cds0020	ST39|cds0020	TW20|cds0020	V220|cds0020	XQ|cds2219	1299|cds1117	2012|cds0439	2041|cds0983	2116|cds0617	2122|cds2385	2128|cds1559	CCEE|cds1799	CCEF|cds0286	CCEM|cds1520	CCEN|cds1821	CCEP|cds1730	F876|cds1285	M211|cds1956	MSHR|cds0020	SH3|cds2560	CCEG|cds0379	CCEH|cds1149	CCEK|cds0587	CCEL|cds0223
Cluster0051	0402|cds0022	1181|cds0022	6159|cds0022	6850|cds0022	ATCC|cds0022	CA34|cds0022	CN1|cds0022	SACOL_RS00140	DAR4|cds0022	ED13|cds0022	FDA2|cds0021	HM15|cds0022	SAURJH1_RS00120	JS39|cds1324	LGA2|cds0022	M013|cds0023	MN8|cds0852	SAR_RS00120	MS4|cds0023	MW_RS00120	SA_RS00260	SAOUHSC_00024	NWMN_RS00120	SAB_RS00120	RKI4|cds0022	ST22|cds0022	ST39|cds0022	TW20|cds0022	V220|cds0022	XQ|cds2221	1299|cds1115	2012|cds0441	2041|cds0985	2116|cds0619	2122|cds2387	2128|cds1561	CCEE|cds1797	CCEF|cds0284	CCEM|cds1522	CCEN|cds1823	CCEP|cds1732	F876|cds1287	M211|cds1958	MSHR|cds0022	SH3|cds2562	CCEG|cds0377	CCEH|cds1151	CCEK|cds0589	CCEL|cds0225
Cluster0052	0402|cds0023	1181|cds0023	6159|cds0023	6850|cds0023	ATCC|cds0023	CA34|cds0023	CN1|cds0023	SACOL_RS00145	DAR4|cds0023	ED13|cds0023	FDA2|cds0022	HM15|cds0023	SAURJH1_RS00125	JS39|cds1325	LGA2|cds0023	M013|cds0024	MN8|cds0851	SAR_RS00125	MS4|cds0024	MW_RS00125	SA_RS00265	SAOUHSC_00025	NWMN_RS00125	SAB_RS00125	RKI4|cds0023	ST22|cds0023	ST39|cds0023	TW20|cds0023	V220|cds0023	XQ|cds2222	1299|cds1114	2012|cds0442	2041|cds0986	2116|cds0620	2122|cds2388	2128|cds1562	CCEE|cds1796	CCEF|cds0283	CCEM|cds1523	CCEN|cds1824	CCEP|cds1733	F876|cds1288	M211|cds1959	MSHR|cds0023	SH3|cds2563	CCEG|cds0376	CCEH|cds1152	CCEK|cds0590	CCEL|cds0226
Cluster0053	0402|cds0024	1181|cds0025	6159|cds0024	6850|cds0024	ATCC|cds0024	CA34|cds0024	CN1|cds0025	SACOL_RS00150	DAR4|cds0024	ED13|cds0024	FDA2|cds0023	HM15|cds0024	SAURJH1_RS00130	JS39|cds1326	LGA2|cds0024	M013|cds0025	MN8|cds0850	SAR_RS00130	MS4|cds0025	MW_RS00130	SA_RS00270	SAOUHSC_00027	NWMN_RS00130	SAB_RS00130	RKI4|cds0024	ST22|cds0024	ST39|cds0024	TW20|cds0024	V220|cds0024	XQ|cds2223	1299|cds1113	2012|cds0443	2041|cds0987	2116|cds0621	2122|cds2389	2128|cds1563	CCEE|cds1795	CCEF|cds0282	CCEM|cds1524	CCEN|cds1825	CCEP|cds1734	F876|cds1289	M211|cds1960	MSHR|cds0025	SH3|cds2564	CCEG|cds0375	CCEH|cds1153	CCEK|cds0592	CCEL|cds0227
Cluster0054	0402|cds0083	1181|cds0078	6159|cds0063	6850|cds0026	ATCC|cds0041	CA34|cds0085	CN1|cds0054	SACOL_RS00345	DAR4|cds0066	ED13|cds0037	FDA2|cds0039	HM15|cds0056	SAURJH1_RS00405	JS39|cds1424	LGA2|cds0066	M013|cds0066	MN8|cds0833	SAR_RS00465	MS4|cds0067	MW_RS00315	SA_RS00585	SAOUHSC_00039	NWMN_RS00190	SAB_RS00190	RKI4|cds0032	ST22|cds0061	ST39|cds0090	TW20|cds0103	V220|cds0056	XQ|cds2232	1299|cds0844	2012|cds2092	2041|cds2312	2116|cds2214	2122|cds1496	2128|cds2538	CCEE|cds1782	CCEF|cds0273	CCEM|cds1537	CCEN|cds1831	CCEP|cds1763	F876|cds2480	M211|cds1397	MSHR|cds0062	SH3|cds2577	CCEG|cds0368	CCEH|cds1160	CCEK|cds0597	CCEL|cds0237
Cluster0055	0402|cds0085	1181|cds0080	6159|cds0065	6850|cds0028	ATCC|cds0042	CA34|cds0087	CN1|cds0056	SACOL_RS00355	DAR4|cds0068	ED13|cds0039	FDA2|cds0041	HM15|cds0058	SAURJH1_RS00415	JS39|cds1426	LGA2|cds0068	M013|cds0068	MN8|cds0832	SAR_RS00475	MS4|cds0069	MW_RS00325	SA_RS00595	SAOUHSC_00041	NWMN_RS00200	SAB_RS00200	RKI4|cds0034	ST22|cds0063	ST39|cds0092	TW20|cds0104	V220|cds0058	XQ|cds2234	1299|cds0846	2012|cds2094	2041|cds2314	2116|cds2216	2122|cds1498	2128|cds2540	CCEE|cds1780	CCEF|cds0271	CCEM|cds1539	CCEN|cds1833	CCEP|cds1765	F876|cds2482	M211|cds1395	MSHR|cds0064	SH3|cds2579	CCEG|cds0366	CCEH|cds1162	CCEK|cds0599	CCEL|cds0239
Cluster0056	0402|cds0088	1181|cds0083	6159|cds0073	6850|cds0035	ATCC|cds0045	CA34|cds0105	CN1|cds0061	SACOL_RS00395	DAR4|cds0071	ED13|cds0042	FDA2|cds0044	HM15|cds0067	SAURJH1_RS00435	JS39|cds1429	LGA2|cds0072	M013|cds0073	MN8|cds0829	SAR_RS00490	MS4|cds0076	MW_RS00365	SA_RS00610	SAOUHSC_00050	NWMN_RS00240	SAB_RS00210	RKI4|cds0037	ST22|cds0066	ST39|cds0100	TW20|cds0107	V220|cds0066	XQ|cds2238	1299|cds0852	2012|cds2101	2041|cds2320	2116|cds2222	2122|cds1504	2128|cds2546	CCEE|cds1774	CCEF|cds0267	CCEM|cds1545	CCEN|cds1840	CCEP|cds1768	F876|cds2488	M211|cds1389	MSHR|cds0068	SH3|cds2585	CCEG|cds0362	CCEH|cds1166	CCEK|cds0603	CCEL|cds0243
Cluster0057	0402|cds0096	1181|cds0092	6159|cds0079	6850|cds0043	ATCC|cds0049	CA34|cds0108	CN1|cds0066	SACOL_RS00430	DAR4|cds0080	ED13|cds0047	FDA2|cds0054	HM15|cds0074	SAURJH1_RS00475	JS39|cds1438	LGA2|cds0075	M013|cds0076	MN8|cds0825	SAR_RS00510	MS4|cds0079	MW_RS00410	SA_RS00650	SAOUHSC_00057	NWMN_RS00275	SAB_RS00235	RKI4|cds0044	ST22|cds0073	ST39|cds0104	TW20|cds0111	V220|cds0073	XQ|cds2242	1299|cds0445	2012|cds1775	2041|cds1433	2116|cds1998	2122|cds1517	2128|cds2496	CCEE|cds1766	CCEF|cds0259	CCEM|cds1558	CCEN|cds1850	CCEP|cds1775	F876|cds2452	M211|cds1376	MSHR|cds0076	SH3|cds2598	CCEG|cds0354	CCEH|cds1173	CCEK|cds0612	CCEL|cds0252
Cluster0058	0402|cds0098	1181|cds0094	6159|cds0083	6850|cds0045	ATCC|cds0051	CA34|cds0110	CN1|cds0068	SACOL_RS00440	DAR4|cds0082	ED13|cds0049	FDA2|cds0056	HM15|cds0076	SAURJH1_RS00485	JS39|cds1441	LGA2|cds0077	M013|cds0078	MN8|cds0823	SAR_RS00520	MS4|cds0081	MW_RS00420	SA_RS00660	SAOUHSC_00060	NWMN_RS00285	SAB_RS00245	RKI4|cds0046	ST22|cds0075	ST39|cds0106	TW20|cds0113	V220|cds0075	XQ|cds2244	1299|cds0443	2012|cds1777	2041|cds1435	2116|cds2000	2122|cds1519	2128|cds2498	CCEE|cds1764	CCEF|cds0257	CCEM|cds1560	CCEN|cds1852	CCEP|cds1777	F876|cds2454	M211|cds1374	MSHR|cds0078	SH3|cds2600	CCEG|cds0347	CCEH|cds1179	CCEK|cds0618	CCEL|cds0258
Cluster0059	0402|cds0101	1181|cds0096	6159|cds0085	6850|cds0047	ATCC|cds0053	CA34|cds0114	CN1|cds0072	SACOL_RS00460	DAR4|cds0084	ED13|cds0051	FDA2|cds0060	HM15|cds0078	SAURJH1_RS00505	JS39|cds1445	LGA2|cds0081	M013|cds0082	MN8|cds0821	SAR_RS00530	MS4|cds0085	MW_RS00430	SA_RS00680	SAOUHSC_00065	NWMN_RS00305	SAB_RS00265	RKI4|cds0048	ST22|cds0079	ST39|cds0108	TW20|cds0115	V220|cds0079	XQ|cds2248	1299|cds0439	2012|cds1781	2041|cds1439	2116|cds2004	2122|cds1523	2128|cds2502	CCEE|cds1760	CCEF|cds0253	CCEM|cds1564	CCEN|cds1856	CCEP|cds1779	F876|cds2458	M211|cds1370	MSHR|cds0081	SH3|cds2604	CCEG|cds0345	CCEH|cds1181	CCEK|cds0620	CCEL|cds0260
Cluster0060	0402|cds0105	1181|cds0100	6159|cds0089	6850|cds0050	ATCC|cds0057	CA34|cds0118	CN1|cds0076	SACOL_RS00480	DAR4|cds0088	ED13|cds0055	FDA2|cds0064	HM15|cds0082	SAURJH1_RS00525	JS39|cds1449	LGA2|cds0085	M013|cds0087	MN8|cds0818	SAR_RS00550	MS4|cds0090	MW_RS00450	SA_RS00700	SAOUHSC_00071	NWMN_RS00325	SAB_RS00295	RKI4|cds0052	ST22|cds0083	ST39|cds0112	TW20|cds0119	V220|cds0083	XQ|cds2252	1299|cds1276	2012|cds1310	2041|cds1443	2116|cds1677	2122|cds1527	2128|cds2320	CCEE|cds1756	CCEF|cds0249	CCEM|cds1568	CCEN|cds1860	CCEP|cds1783	F876|cds2462	M211|cds1366	MSHR|cds0085	SH3|cds2608	CCEG|cds0341	CCEH|cds1185	CCEK|cds0624	CCEL|cds0264
Cluster0061	0402|cds0106	1181|cds0101	6159|cds0090	6850|cds0051	ATCC|cds0058	CA34|cds0119	CN1|cds0077	SACOL_RS00485	DAR4|cds0089	ED13|cds0056	FDA2|cds0065	HM15|cds0083	SAURJH1_RS00530	JS39|cds1450	LGA2|cds0086	M013|cds0088	MN8|cds0817	SAR_RS00555	MS4|cds0091	MW_RS00455	SA_RS00705	SAOUHSC_00072	NWMN_RS00330	SAB_RS00300	RKI4|cds0053	ST22|cds0084	ST39|cds0113	TW20|cds0120	V220|cds0084	XQ|cds2253	1299|cds1277	2012|cds1311	2041|cds1444	2116|cds1678	2122|cds1528	2128|cds2321	CCEE|cds1755	CCEF|cds0248	CCEM|cds1569	CCEN|cds1861	CCEP|cds1784	F876|cds2463	M211|cds1365	MSHR|cds0086	SH3|cds2609	CCEG|cds0340	CCEH|cds1186	CCEK|cds0625	CCEL|cds0265
Cluster0062	0402|cds0107	1181|cds0102	6159|cds0091	6850|cds0052	ATCC|cds0059	CA34|cds0120	CN1|cds0078	SACOL_RS00490	DAR4|cds0090	ED13|cds0057	FDA2|cds0066	HM15|cds0084	SAURJH1_RS00535	JS39|cds1451	LGA2|cds0087	M013|cds0089	MN8|cds0816	SAR_RS00560	MS4|cds0092	MW_RS00460	SA_RS00710	SAOUHSC_00074	NWMN_RS00335	SAB_RS00305	RKI4|cds0054	ST22|cds0085	ST39|cds0114	TW20|cds0121	V220|cds0085	XQ|cds2254	1299|cds1278	2012|cds1312	2041|cds1445	2116|cds1679	2122|cds1529	2128|cds2322	CCEE|cds1754	CCEF|cds0247	CCEM|cds1570	CCEN|cds1862	CCEP|cds1785	F876|cds2464	M211|cds1364	MSHR|cds0087	SH3|cds2610	CCEG|cds0339	CCEH|cds1187	CCEK|cds0626	CCEL|cds0266
Cluster0063	0402|cds0108	1181|cds0103	6159|cds0092	6850|cds0053	ATCC|cds0060	CA34|cds0121	CN1|cds0079	SACOL_RS00495	DAR4|cds0091	ED13|cds0058	FDA2|cds0067	HM15|cds0085	SAURJH1_RS00540	JS39|cds1452	LGA2|cds0088	M013|cds0090	MN8|cds0815	SAR_RS00565	MS4|cds0093	MW_RS00465	SA_RS00715	SAOUHSC_00075	NWMN_RS00340	SAB_RS00310	RKI4|cds0055	ST22|cds0086	ST39|cds0115	TW20|cds0122	V220|cds0086	XQ|cds2255	1299|cds1279	2012|cds1313	2041|cds1446	2116|cds1680	2122|cds1530	2128|cds2323	CCEE|cds1753	CCEF|cds0246	CCEM|cds1571	CCEN|cds1863	CCEP|cds1786	F876|cds2465	M211|cds1363	MSHR|cds0088	SH3|cds2611	CCEG|cds0338	CCEH|cds1188	CCEK|cds0627	CCEL|cds0267
Cluster0064	0402|cds0109	1181|cds0104	6159|cds0093	6850|cds0054	ATCC|cds0061	CA34|cds0122	CN1|cds0080	SACOL_RS00500	DAR4|cds0092	ED13|cds0059	FDA2|cds0068	HM15|cds0086	SAURJH1_RS00545	JS39|cds1453	LGA2|cds0089	M013|cds0091	MN8|cds0814	SAR_RS00570	MS4|cds0094	MW_RS00470	SA_RS00720	SAOUHSC_00076	NWMN_RS00345	SAB_RS00315	RKI4|cds0056	ST22|cds0087	ST39|cds0116	TW20|cds0123	V220|cds0087	XQ|cds2256	1299|cds1280	2012|cds1314	2041|cds1447	2116|cds1681	2122|cds1531	2128|cds2324	CCEE|cds1752	CCEF|cds0245	CCEM|cds1572	CCEN|cds1864	CCEP|cds1787	F876|cds2466	M211|cds1362	MSHR|cds0089	SH3|cds2612	CCEG|cds0337	CCEH|cds1189	CCEK|cds0628	CCEL|cds0268
Cluster0065	0402|cds0110	1181|cds0105	6159|cds0094	6850|cds0055	ATCC|cds0062	CA34|cds0123	CN1|cds0081	SACOL_RS00505	DAR4|cds0093	ED13|cds0060	FDA2|cds0069	HM15|cds0087	SAURJH1_RS00550	JS39|cds1454	LGA2|cds0090	M013|cds0092	MN8|cds0813	SAR_RS00575	MS4|cds0095	MW_RS00475	SA_RS00725	SAOUHSC_00077	NWMN_RS00350	SAB_RS00320	RKI4|cds0057	ST22|cds0088	ST39|cds0117	TW20|cds0124	V220|cds0088	XQ|cds2257	1299|cds1281	2012|cds1315	2041|cds1448	2116|cds1682	2122|cds1532	2128|cds2325	CCEE|cds1751	CCEF|cds0244	CCEM|cds1573	CCEN|cds1865	CCEP|cds1788	F876|cds2467	M211|cds1361	MSHR|cds0090	SH3|cds2613	CCEG|cds0336	CCEH|cds1190	CCEK|cds0629	CCEL|cds0269
Cluster0066	0402|cds0112	1181|cds0107	6159|cds0096	6850|cds0057	ATCC|cds0064	CA34|cds0125	CN1|cds0083	SACOL_RS00515	DAR4|cds0095	ED13|cds0062	FDA2|cds0071	HM15|cds0089	SAURJH1_RS00560	JS39|cds1456	LGA2|cds0092	M013|cds0094	MN8|cds0811	SAR_RS00585	MS4|cds0097	MW_RS00485	SA_RS00735	SAOUHSC_00079	NWMN_RS00360	SAB_RS00330	RKI4|cds0059	ST22|cds0090	ST39|cds0118	TW20|cds0126	V220|cds0090	XQ|cds2259	1299|cds1283	2012|cds1317	2041|cds1450	2116|cds1684	2122|cds1534	2128|cds2327	CCEE|cds1749	CCEF|cds0242	CCEM|cds1575	CCEN|cds1867	CCEP|cds1790	F876|cds2469	M211|cds1359	MSHR|cds0092	SH3|cds2615	CCEG|cds0334	CCEH|cds1192	CCEK|cds0631	CCEL|cds0271
Cluster0067	0402|cds0113	1181|cds0108	6159|cds0097	6850|cds0058	ATCC|cds0065	CA34|cds0126	CN1|cds0084	SACOL_RS00520	DAR4|cds0096	ED13|cds0063	FDA2|cds0072	HM15|cds0090	SAURJH1_RS00565	JS39|cds1457	LGA2|cds0093	M013|cds0095	MN8|cds0810	SAR_RS00590	MS4|cds0098	MW_RS00490	SA_RS00740	SAOUHSC_00080	NWMN_RS00365	SAB_RS00335	RKI4|cds0060	ST22|cds0091	ST39|cds0119	TW20|cds0127	V220|cds0091	XQ|cds2260	1299|cds1284	2012|cds1318	2041|cds1451	2116|cds1685	2122|cds1535	2128|cds2328	CCEE|cds1748	CCEF|cds0241	CCEM|cds1576	CCEN|cds1868	CCEP|cds1791	F876|cds2470	M211|cds1358	MSHR|cds0093	SH3|cds2616	CCEG|cds0333	CCEH|cds1193	CCEK|cds0632	CCEL|cds0272
Cluster0068	0402|cds0114	1181|cds0109	6159|cds0098	6850|cds0059	ATCC|cds0066	CA34|cds0127	CN1|cds0085	SACOL_RS00525	DAR4|cds0097	ED13|cds0064	FDA2|cds0073	HM15|cds0091	SAURJH1_RS00570	JS39|cds1458	LGA2|cds0094	M013|cds0096	MN8|cds0809	SAR_RS00595	MS4|cds0099	MW_RS00495	SA_RS00745	SAOUHSC_00081	NWMN_RS00370	SAB_RS00340	RKI4|cds0061	ST22|cds0092	ST39|cds0120	TW20|cds0128	V220|cds0092	XQ|cds2261	1299|cds1285	2012|cds1319	2041|cds1452	2116|cds1686	2122|cds1536	2128|cds2329	CCEE|cds1747	CCEF|cds0240	CCEM|cds1577	CCEN|cds1869	CCEP|cds1792	F876|cds2471	M211|cds1357	MSHR|cds0094	SH3|cds2617	CCEG|cds0332	CCEH|cds1194	CCEK|cds0633	CCEL|cds0273
Cluster0069	0402|cds0115	1181|cds0110	6159|cds0099	6850|cds0060	ATCC|cds0067	CA34|cds0128	CN1|cds0086	SACOL_RS00530	DAR4|cds0098	ED13|cds0065	FDA2|cds0074	HM15|cds0092	SAURJH1_RS00575	JS39|cds1459	LGA2|cds0095	M013|cds0097	MN8|cds0808	SAR_RS00600	MS4|cds0100	MW_RS00500	SA_RS00750	SAOUHSC_00082	NWMN_RS00375	SAB_RS00345	RKI4|cds0062	ST22|cds0093	ST39|cds0121	TW20|cds0129	V220|cds0093	XQ|cds2262	1299|cds1286	2012|cds1320	2041|cds1453	2116|cds1687	2122|cds1537	2128|cds2330	CCEE|cds1746	CCEF|cds0239	CCEM|cds1578	CCEN|cds1870	CCEP|cds1793	F876|cds2472	M211|cds1356	MSHR|cds0095	SH3|cds2618	CCEG|cds0331	CCEH|cds1195	CCEK|cds0634	CCEL|cds0274
Cluster0070	0402|cds0116	1181|cds0111	6159|cds0100	6850|cds0061	ATCC|cds0068	CA34|cds0129	CN1|cds0087	SACOL_RS00535	DAR4|cds0099	ED13|cds0066	FDA2|cds0075	HM15|cds0093	SAURJH1_RS00580	JS39|cds1460	LGA2|cds0096	M013|cds0098	MN8|cds0807	SAR_RS00605	MS4|cds0101	MW_RS00505	SA_RS00755	SAOUHSC_00083	NWMN_RS00380	SAB_RS00350	RKI4|cds0063	ST22|cds0094	ST39|cds0122	TW20|cds0130	V220|cds0094	XQ|cds2263	1299|cds1287	2012|cds1321	2041|cds1454	2116|cds1688	2122|cds1538	2128|cds2331	CCEE|cds1745	CCEF|cds0238	CCEM|cds1579	CCEN|cds1871	CCEP|cds1794	F876|cds2473	M211|cds1355	MSHR|cds0096	SH3|cds2619	CCEG|cds0330	CCEH|cds1196	CCEK|cds0635	CCEL|cds0275
Cluster0071	0402|cds0118	1181|cds0113	6159|cds0103	6850|cds0063	ATCC|cds0070	CA34|cds0133	CN1|cds0090	SACOL_RS00550	DAR4|cds0101	ED13|cds0068	FDA2|cds0078	HM15|cds0096	SAURJH1_RS00590	JS39|cds1464	LGA2|cds0099	M013|cds0101	MN8|cds0805	SAR_RS00615	MS4|cds0104	MW_RS00520	SA_RS00765	SAOUHSC_00085	NWMN_RS00395	SAB_RS00365	RKI4|cds0065	ST22|cds0096	ST39|cds0125	TW20|cds0132	V220|cds0097	XQ|cds2265	1299|cds1290	2012|cds1324	2041|cds1457	2116|cds1691	2122|cds1541	2128|cds2334	CCEE|cds1742	CCEF|cds0235	CCEM|cds1582	CCEN|cds1874	CCEP|cds1797	F876|cds2004	M211|cds1352	MSHR|cds0099	SH3|cds2622	CCEG|cds0326	CCEH|cds1199	CCEK|cds0637	CCEL|cds0279
Cluster0072	0402|cds0119	1181|cds0114	6159|cds0104	6850|cds0064	ATCC|cds0071	CA34|cds0134	CN1|cds0091	SACOL_RS00555	DAR4|cds0102	ED13|cds0069	FDA2|cds0079	HM15|cds0097	SAURJH1_RS00595	JS39|cds1465	LGA2|cds0100	M013|cds0102	MN8|cds0804	SAR_RS00620	MS4|cds0105	MW_RS00525	SA_RS00770	SAOUHSC_00086	NWMN_RS00400	SAB_RS00370	RKI4|cds0066	ST22|cds0097	ST39|cds0126	TW20|cds0133	V220|cds0098	XQ|cds2266	1299|cds1291	2012|cds1325	2041|cds1458	2116|cds1692	2122|cds1542	2128|cds2335	CCEE|cds1741	CCEF|cds0234	CCEM|cds1583	CCEN|cds1875	CCEP|cds1798	F876|cds2005	M211|cds1351	MSHR|cds0100	SH3|cds2623	CCEG|cds0325	CCEH|cds1200	CCEK|cds0638	CCEL|cds0280
Cluster0073	0402|cds0122	1181|cds0116	6159|cds0107	6850|cds0066	ATCC|cds0073	CA34|cds0136	CN1|cds0094	SACOL_RS00570	DAR4|cds0104	ED13|cds0072	FDA2|cds0082	HM15|cds0100	SAURJH1_RS00610	JS39|cds1467	LGA2|cds0102	M013|cds0104	MN8|cds0802	SAR_RS00635	MS4|cds0107	MW_RS00540	SA_RS00785	SAOUHSC_00089	NWMN_RS00415	SAB_RS00385	RKI4|cds0068	ST22|cds0100	ST39|cds0127	TW20|cds0135	V220|cds0101	XQ|cds2269	1299|cds1293	2012|cds1327	2041|cds1460	2116|cds1694	2122|cds1544	2128|cds2337	CCEE|cds1739	CCEF|cds0232	CCEM|cds1585	CCEN|cds1877	CCEP|cds1800	F876|cds2007	M211|cds1349	MSHR|cds0102	SH3|cds2625	CCEG|cds0323	CCEH|cds1202	CCEK|cds0640	CCEL|cds0282
Cluster0074	0402|cds0123	1181|cds0117	6159|cds0108	6850|cds0067	ATCC|cds0074	CA34|cds0137	CN1|cds0095	SACOL_RS00575	DAR4|cds0105	ED13|cds0073	FDA2|cds0083	HM15|cds0101	SAURJH1_RS00615	JS39|cds1468	LGA2|cds0103	M013|cds0105	MN8|cds0801	SAR_RS00640	MS4|cds0108	MW_RS00545	SA_RS00790	SAOUHSC_00090	NWMN_RS00420	SAB_RS00390	RKI4|cds0069	ST22|cds0101	ST39|cds0128	TW20|cds0136	V220|cds0102	XQ|cds2270	1299|cds1294	2012|cds1328	2041|cds1461	2116|cds1695	2122|cds1545	2128|cds2338	CCEE|cds1738	CCEF|cds0231	CCEM|cds1586	CCEN|cds1878	CCEP|cds1801	F876|cds2008	M211|cds1348	MSHR|cds0103	SH3|cds2626	CCEG|cds0322	CCEH|cds1203	CCEK|cds0641	CCEL|cds0283
Cluster0075	0402|cds0125	1181|cds0119	6159|cds0110	6850|cds0069	ATCC|cds0076	CA34|cds0139	CN1|cds0097	SACOL_RS00585	DAR4|cds0107	ED13|cds0075	FDA2|cds0085	HM15|cds0103	SAURJH1_RS00625	JS39|cds1470	LGA2|cds0105	M013|cds0107	MN8|cds0799	SAR_RS00650	MS4|cds0110	MW_RS00555	SA_RS00800	SAOUHSC_00092	NWMN_RS00430	SAB_RS00400	RKI4|cds0071	ST22|cds0103	ST39|cds0130	TW20|cds0138	V220|cds0104	XQ|cds2271	1299|cds1296	2012|cds1330	2041|cds1463	2116|cds1697	2122|cds1547	2128|cds2340	CCEE|cds1736	CCEF|cds0229	CCEM|cds1588	CCEN|cds1880	CCEP|cds1803	F876|cds2010	M211|cds1346	MSHR|cds0105	SH3|cds2628	CCEG|cds0320	CCEH|cds1205	CCEK|cds0643	CCEL|cds0285
Cluster0076	0402|cds0126	1181|cds0120	6159|cds0111	6850|cds0070	ATCC|cds0077	CA34|cds0140	CN1|cds0098	SACOL_RS00590	DAR4|cds0108	ED13|cds0076	FDA2|cds0086	HM15|cds0104	SAURJH1_RS00630	JS39|cds1471	LGA2|cds0106	M013|cds0108	MN8|cds0798	SAR_RS00655	MS4|cds0111	MW_RS00560	SA_RS00805	SAOUHSC_00093	NWMN_RS00435	SAB_RS00405	RKI4|cds0072	ST22|cds0104	ST39|cds0131	TW20|cds0139	V220|cds0105	XQ|cds2272	1299|cds1297	2012|cds1331	2041|cds1464	2116|cds1698	2122|cds1548	2128|cds2341	CCEE|cds1735	CCEF|cds0228	CCEM|cds1589	CCEN|cds1881	CCEP|cds1804	F876|cds2011	M211|cds1345	MSHR|cds0106	SH3|cds2629	CCEG|cds0319	CCEH|cds1206	CCEK|cds0644	CCEL|cds0286
Cluster0077	0402|cds0128	1181|cds0122	6159|cds0113	6850|cds0072	ATCC|cds0079	CA34|cds0142	CN1|cds0100	SACOL_RS00600	DAR4|cds0110	ED13|cds0077	FDA2|cds0088	HM15|cds0105	SAURJH1_RS00640	JS39|cds1472	LGA2|cds0107	M013|cds0110	MN8|cds0796	SAR_RS00665	MS4|cds0113	MW_RS00570	SA_RS00815	SAOUHSC_00096	NWMN_RS00445	SAB_RS00415	RKI4|cds0074	ST22|cds0106	ST39|cds0133	TW20|cds0141	V220|cds0107	XQ|cds2273	1299|cds1299	2012|cds1333	2041|cds1466	2116|cds1700	2122|cds1550	2128|cds2343	CCEE|cds1733	CCEF|cds0226	CCEM|cds1591	CCEN|cds1883	CCEP|cds1806	F876|cds2013	M211|cds1343	MSHR|cds0108	SH3|cds2631	CCEG|cds0317	CCEH|cds1208	CCEK|cds0646	CCEL|cds0288
Cluster0078	0402|cds0131	1181|cds0125	6159|cds0116	6850|cds0075	ATCC|cds0082	CA34|cds0145	CN1|cds0103	SACOL_RS00615	DAR4|cds0112	ED13|cds0080	FDA2|cds0091	HM15|cds0108	SAURJH1_RS00655	JS39|cds1475	LGA2|cds0110	M013|cds0113	MN8|cds0794	SAR_RS00680	MS4|cds0116	MW_RS00585	SA_RS00830	SAOUHSC_00099	NWMN_RS00460	SAB_RS00430	RKI4|cds0076	ST22|cds0109	ST39|cds0136	TW20|cds0144	V220|cds0110	XQ|cds2276	1299|cds1302	2012|cds1336	2041|cds1469	2116|cds1703	2122|cds1553	2128|cds2346	CCEE|cds1730	CCEF|cds0223	CCEM|cds1594	CCEN|cds1886	CCEP|cds1809	F876|cds2016	M211|cds1340	MSHR|cds0111	SH3|cds2634	CCEG|cds0314	CCEH|cds1211	CCEK|cds0649	CCEL|cds0291
Cluster0079	0402|cds0133	1181|cds0127	6159|cds0118	6850|cds0077	ATCC|cds0084	CA34|cds0147	CN1|cds0105	SACOL_RS00625	DAR4|cds0114	ED13|cds0082	FDA2|cds0093	HM15|cds0110	SAURJH1_RS00665	JS39|cds1477	LGA2|cds0112	M013|cds0115	MN8|cds0792	SAR_RS00690	MS4|cds0118	MW_RS00595	SA_RS00840	SAOUHSC_00101	NWMN_RS00470	SAB_RS00440	RKI4|cds0078	ST22|cds0111	ST39|cds0138	TW20|cds0146	V220|cds0112	XQ|cds2278	1299|cds2557	2012|cds2102	2041|cds0435	2116|cds0281	2122|cds0671	2128|cds1227	CCEE|cds1728	CCEF|cds0221	CCEM|cds1904	CCEN|cds1888	CCEP|cds1811	F876|cds2018	M211|cds1513	MSHR|cds0113	SH3|cds0003	CCEG|cds0312	CCEH|cds2544	CCEK|cds0651	CCEL|cds0293
Cluster0080	0402|cds0134	1181|cds0128	6159|cds0119	6850|cds0078	ATCC|cds0085	CA34|cds0148	CN1|cds0106	SACOL_RS00630	DAR4|cds0115	ED13|cds0083	FDA2|cds0094	HM15|cds0111	SAURJH1_RS00670	JS39|cds1478	LGA2|cds0113	M013|cds0116	MN8|cds0791	SAR_RS00695	MS4|cds0119	MW_RS00600	SA_RS00845	SAOUHSC_00102	NWMN_RS00475	SAB_RS00455	RKI4|cds0079	ST22|cds0112	ST39|cds0139	TW20|cds0147	V220|cds0113	XQ|cds2281	1299|cds2556	2012|cds2103	2041|cds0436	2116|cds0282	2122|cds0672	2128|cds1228	CCEE|cds1727	CCEF|cds0220	CCEM|cds1903	CCEN|cds1889	CCEP|cds1812	F876|cds2019	M211|cds1514	MSHR|cds0114	SH3|cds0004	CCEG|cds0311	CCEH|cds2543	CCEK|cds0652	CCEL|cds0294
Cluster0081	0402|cds0136	1181|cds0130	6159|cds0121	6850|cds0080	ATCC|cds0087	CA34|cds0150	CN1|cds0108	SACOL_RS00640	DAR4|cds0117	ED13|cds0085	FDA2|cds0096	HM15|cds0113	SAURJH1_RS00680	JS39|cds1480	LGA2|cds0115	M013|cds0118	MN8|cds0789	SAR_RS00705	MS4|cds0121	MW_RS00610	SA_RS00855	SAOUHSC_00104	NWMN_RS00485	SAB_RS00465	RKI4|cds0080	ST22|cds0114	ST39|cds0141	TW20|cds0149	V220|cds0115	XQ|cds2283	1299|cds2554	2012|cds2105	2041|cds0438	2116|cds0284	2122|cds0674	2128|cds1230	CCEE|cds1725	CCEF|cds0218	CCEM|cds1901	CCEN|cds1891	CCEP|cds1814	F876|cds2021	M211|cds1516	MSHR|cds0116	SH3|cds0006	CCEG|cds0309	CCEH|cds2541	CCEK|cds0654	CCEL|cds0296
Cluster0082	0402|cds0137	1181|cds0131	6159|cds0122	6850|cds0081	ATCC|cds0088	CA34|cds0151	CN1|cds0109	SACOL_RS00645	DAR4|cds0118	ED13|cds0086	FDA2|cds0097	HM15|cds0114	SAURJH1_RS00685	JS39|cds1481	LGA2|cds0116	M013|cds0119	MN8|cds0788	SAR_RS00710	MS4|cds0122	MW_RS00615	SA_RS00860	SAOUHSC_00105	NWMN_RS00490	SAB_RS00470	RKI4|cds0081	ST22|cds0115	ST39|cds0142	TW20|cds0150	V220|cds0116	XQ|cds2284	1299|cds2553	2012|cds2106	2041|cds0439	2116|cds0285	2122|cds0675	2128|cds1231	CCEE|cds1724	CCEF|cds0217	CCEM|cds1900	CCEN|cds1892	CCEP|cds1815	F876|cds2022	M211|cds1517	MSHR|cds0117	SH3|cds0007	CCEG|cds0308	CCEH|cds2540	CCEK|cds0655	CCEL|cds0297
Cluster0083	0402|cds0138	1181|cds0132	6159|cds0123	6850|cds0082	ATCC|cds0089	CA34|cds0152	CN1|cds0110	SACOL_RS00650	DAR4|cds0119	ED13|cds0087	FDA2|cds0098	HM15|cds0115	SAURJH1_RS00690	JS39|cds1482	LGA2|cds0117	M013|cds0120	MN8|cds0787	SAR_RS00715	MS4|cds0123	MW_RS00620	SA_RS00865	SAOUHSC_00106	NWMN_RS00495	SAB_RS00475	RKI4|cds0082	ST22|cds0116	ST39|cds0143	TW20|cds0151	V220|cds0117	XQ|cds2285	1299|cds2552	2012|cds2107	2041|cds0440	2116|cds0286	2122|cds0676	2128|cds1232	CCEE|cds1723	CCEF|cds0216	CCEM|cds1899	CCEN|cds1893	CCEP|cds1816	F876|cds2023	M211|cds1518	MSHR|cds0118	SH3|cds0008	CCEG|cds0307	CCEH|cds2539	CCEK|cds0656	CCEL|cds0298
Cluster0084	0402|cds0139	1181|cds0133	6159|cds0124	6850|cds0083	ATCC|cds0090	CA34|cds0153	CN1|cds0111	SACOL_RS00655	DAR4|cds0120	ED13|cds0088	FDA2|cds0099	HM15|cds0116	SAURJH1_RS00695	JS39|cds1483	LGA2|cds0118	M013|cds0121	MN8|cds0786	SAR_RS00720	MS4|cds0124	MW_RS00625	SA_RS00870	SAOUHSC_00107	NWMN_RS00500	SAB_RS00480	RKI4|cds0083	ST22|cds0117	ST39|cds0144	TW20|cds0152	V220|cds0118	XQ|cds2286	1299|cds2551	2012|cds2108	2041|cds0441	2116|cds0287	2122|cds0677	2128|cds1233	CCEE|cds1722	CCEF|cds0215	CCEM|cds1898	CCEN|cds1894	CCEP|cds1817	F876|cds2024	M211|cds1519	MSHR|cds0119	SH3|cds0009	CCEG|cds0306	CCEH|cds2538	CCEK|cds0657	CCEL|cds0299
Cluster0085	0402|cds0142	1181|cds0138	6159|cds0128	6850|cds0086	ATCC|cds0093	CA34|cds0155	CN1|cds0116	SACOL_RS00685	DAR4|cds0123	ED13|cds0090	FDA2|cds0102	HM15|cds0119	SAURJH1_RS00710	JS39|cds1485	LGA2|cds0120	M013|cds0124	MN8|cds0783	SAR_RS00735	MS4|cds0127	MW_RS00655	SA_RS00885	SAOUHSC_00113	NWMN_RS00530	SAB_RS00495	RKI4|cds0086	ST22|cds0120	ST39|cds0147	TW20|cds0155	V220|cds0123	XQ|cds2289	1299|cds2550	2012|cds0001	2041|cds0442	2116|cds0288	2122|cds0678	2128|cds1234	CCEE|cds1719	CCEF|cds0214	CCEM|cds1897	CCEN|cds1896	CCEP|cds1820	F876|cds2025	M211|cds1520	MSHR|cds0120	SH3|cds0010	CCEG|cds0305	CCEH|cds0233	CCEK|cds0658	CCEL|cds0302
Cluster0086	0402|cds0144	1181|cds0140	6159|cds0130	6850|cds0088	ATCC|cds0095	CA34|cds0157	CN1|cds0118	SACOL_RS00695	DAR4|cds0125	ED13|cds0092	FDA2|cds0104	HM15|cds0122	SAURJH1_RS00720	JS39|cds1487	LGA2|cds0122	M013|cds0126	MN8|cds0781	SAR_RS00745	MS4|cds0129	MW_RS00665	SA_RS00895	SAOUHSC_00115	NWMN_RS00540	SAB_RS00505	RKI4|cds0088	ST22|cds0122	ST39|cds0149	TW20|cds0157	V220|cds0125	XQ|cds2291	1299|cds2548	2012|cds0003	2041|cds0444	2116|cds0290	2122|cds0680	2128|cds1236	CCEE|cds1717	CCEF|cds0212	CCEM|cds1895	CCEN|cds1898	CCEP|cds1822	F876|cds2027	M211|cds1522	MSHR|cds0122	SH3|cds0012	CCEG|cds0303	CCEH|cds0235	CCEK|cds0660	CCEL|cds0607
Cluster0087	0402|cds0145	1181|cds0141	6159|cds0131	6850|cds0089	ATCC|cds0096	CA34|cds0158	CN1|cds0119	SACOL_RS00700	DAR4|cds0126	ED13|cds0093	FDA2|cds0105	HM15|cds0123	SAURJH1_RS00725	JS39|cds1488	LGA2|cds0123	M013|cds0127	MN8|cds0780	SAR_RS00750	MS4|cds0130	MW_RS00670	SA_RS00900	SAOUHSC_00116	NWMN_RS00545	SAB_RS00510	RKI4|cds0089	ST22|cds0123	ST39|cds0150	TW20|cds0158	V220|cds0126	XQ|cds2292	1299|cds2547	2012|cds0004	2041|cds0445	2116|cds0291	2122|cds0681	2128|cds1237	CCEE|cds1716	CCEF|cds0211	CCEM|cds1894	CCEN|cds1899	CCEP|cds1823	F876|cds2028	M211|cds1523	MSHR|cds0123	SH3|cds0013	CCEG|cds0302	CCEH|cds0236	CCEK|cds0661	CCEL|cds0606
Cluster0088	0402|cds0147	1181|cds0143	6159|cds0133	6850|cds0091	ATCC|cds0098	CA34|cds0160	CN1|cds0121	SACOL_RS00710	DAR4|cds0128	ED13|cds0095	FDA2|cds0106	HM15|cds0125	SAURJH1_RS00735	JS39|cds1490	LGA2|cds0125	M013|cds0129	MN8|cds0778	SAR_RS00760	MS4|cds0132	MW_RS00680	SA_RS00910	SAOUHSC_00118	NWMN_RS00555	SAB_RS00520	RKI4|cds0091	ST22|cds0125	ST39|cds0152	TW20|cds0160	V220|cds0127	XQ|cds2294	1299|cds2546	2012|cds0006	2041|cds0446	2116|cds0292	2122|cds0682	2128|cds1238	CCEE|cds1714	CCEF|cds0209	CCEM|cds1893	CCEN|cds1901	CCEP|cds1824	F876|cds2029	M211|cds1524	MSHR|cds0125	SH3|cds0014	CCEG|cds0300	CCEH|cds0238	CCEK|cds0663	CCEL|cds0604
Cluster0089	0402|cds0148	1181|cds0144	6159|cds0134	6850|cds0092	ATCC|cds0099	CA34|cds0161	CN1|cds0122	SACOL_RS00715	DAR4|cds0129	ED13|cds0096	FDA2|cds0107	HM15|cds0126	SAURJH1_RS00740	JS39|cds1491	LGA2|cds0126	M013|cds0130	MN8|cds0777	SAR_RS00765	MS4|cds0133	MW_RS00685	SA_RS00915	SAOUHSC_00119	NWMN_RS00560	SAB_RS00525	RKI4|cds0092	ST22|cds0126	ST39|cds0153	TW20|cds0161	V220|cds0128	XQ|cds2295	1299|cds2545	2012|cds0007	2041|cds0447	2116|cds0293	2122|cds0683	2128|cds1239	CCEE|cds1713	CCEF|cds0208	CCEM|cds1892	CCEN|cds1902	CCEP|cds1825	F876|cds2030	M211|cds1525	MSHR|cds0126	SH3|cds0015	CCEG|cds0299	CCEH|cds0239	CCEK|cds0664	CCEL|cds0603
Cluster0090	0402|cds0149	1181|cds0145	6159|cds0135	6850|cds0093	ATCC|cds0100	CA34|cds0162	CN1|cds0123	SACOL_RS00720	DAR4|cds0130	ED13|cds0097	FDA2|cds0108	HM15|cds0127	SAURJH1_RS00745	JS39|cds1492	LGA2|cds0127	M013|cds0131	MN8|cds0776	SAR_RS00770	MS4|cds0134	MW_RS00690	SA_RS00920	SAOUHSC_00120	NWMN_RS00565	SAB_RS00530	RKI4|cds0093	ST22|cds0127	ST39|cds0154	TW20|cds0162	V220|cds0129	XQ|cds2296	1299|cds2544	2012|cds0008	2041|cds0448	2116|cds0294	2122|cds0684	2128|cds1240	CCEE|cds1712	CCEF|cds0207	CCEM|cds1891	CCEN|cds1903	CCEP|cds1826	F876|cds2031	M211|cds1526	MSHR|cds0127	SH3|cds0016	CCEG|cds0298	CCEH|cds0240	CCEK|cds0665	CCEL|cds0602
Cluster0091	0402|cds0154	1181|cds0150	6159|cds0140	6850|cds0098	ATCC|cds0105	CA34|cds0167	CN1|cds0128	SACOL_RS00745	DAR4|cds0135	ED13|cds0102	FDA2|cds0113	HM15|cds0132	SAURJH1_RS00770	JS39|cds1497	LGA2|cds0132	M013|cds0136	MN8|cds0771	SAR_RS00795	MS4|cds0139	MW_RS00715	SA_RS00945	SAOUHSC_00125	NWMN_RS00590	SAB_RS00555	RKI4|cds0098	ST22|cds0132	ST39|cds0159	TW20|cds0167	V220|cds0134	XQ|cds2301	1299|cds2539	2012|cds0013	2041|cds0453	2116|cds0299	2122|cds0689	2128|cds1245	CCEE|cds1707	CCEF|cds0202	CCEM|cds1886	CCEN|cds1908	CCEP|cds1831	F876|cds2036	M211|cds1531	MSHR|cds0132	SH3|cds0021	CCEG|cds0293	CCEH|cds0245	CCEK|cds0670	CCEL|cds0597
Cluster0092	0402|cds0155	1181|cds0151	6159|cds0141	6850|cds0099	ATCC|cds0106	CA34|cds0168	CN1|cds0129	SACOL_RS00750	DAR4|cds0136	ED13|cds0103	FDA2|cds0114	HM15|cds0133	SAURJH1_RS00775	JS39|cds1498	LGA2|cds0133	M013|cds0137	MN8|cds0770	SAR_RS00800	MS4|cds0140	MW_RS00720	SA_RS00950	SAOUHSC_00126	NWMN_RS00595	SAB_RS00560	RKI4|cds0099	ST22|cds0133	ST39|cds0160	TW20|cds0168	V220|cds0135	XQ|cds2302	1299|cds2538	2012|cds0014	2041|cds0454	2116|cds0300	2122|cds0690	2128|cds1246	CCEE|cds1706	CCEF|cds0201	CCEM|cds1885	CCEN|cds1909	CCEP|cds1832	F876|cds2037	M211|cds1532	MSHR|cds0133	SH3|cds0022	CCEG|cds0292	CCEH|cds0246	CCEK|cds0671	CCEL|cds0596
Cluster0093	0402|cds0156	1181|cds0152	6159|cds0142	6850|cds0100	ATCC|cds0107	CA34|cds0169	CN1|cds0130	SACOL_RS00755	DAR4|cds0137	ED13|cds0104	FDA2|cds0115	HM15|cds0134	SAURJH1_RS00780	JS39|cds1499	LGA2|cds0134	M013|cds0138	MN8|cds0769	SAR_RS00805	MS4|cds0141	MW_RS00725	SA_RS00955	SAOUHSC_00127	NWMN_RS00600	SAB_RS00565	RKI4|cds0100	ST22|cds0134	ST39|cds0161	TW20|cds0169	V220|cds0136	XQ|cds2303	1299|cds2537	2012|cds0015	2041|cds0455	2116|cds0301	2122|cds0691	2128|cds1247	CCEE|cds1705	CCEF|cds0200	CCEM|cds1884	CCEN|cds1910	CCEP|cds1833	F876|cds2038	M211|cds1533	MSHR|cds0134	SH3|cds0023	CCEG|cds0291	CCEH|cds0247	CCEK|cds0672	CCEL|cds0595
Cluster0094	0402|cds0157	1181|cds0153	6159|cds0143	6850|cds0101	ATCC|cds0108	CA34|cds0170	CN1|cds0131	SACOL_RS00760	DAR4|cds0138	ED13|cds0105	FDA2|cds0116	HM15|cds0135	SAURJH1_RS00785	JS39|cds1500	LGA2|cds0135	M013|cds0139	MN8|cds0768	SAR_RS00810	MS4|cds0142	MW_RS00730	SA_RS00960	SAOUHSC_00128	NWMN_RS00605	SAB_RS00570	RKI4|cds0101	ST22|cds0135	ST39|cds0162	TW20|cds0170	V220|cds0137	XQ|cds2304	1299|cds2536	2012|cds0016	2041|cds0456	2116|cds0302	2122|cds0692	2128|cds1248	CCEE|cds1704	CCEF|cds0199	CCEM|cds1883	CCEN|cds1911	CCEP|cds1834	F876|cds2039	M211|cds1534	MSHR|cds0135	SH3|cds0024	CCEG|cds0290	CCEH|cds0248	CCEK|cds0673	CCEL|cds0594
Cluster0095	0402|cds0158	1181|cds0154	6159|cds0144	6850|cds0102	ATCC|cds0109	CA34|cds0171	CN1|cds0132	SACOL_RS00765	DAR4|cds0139	ED13|cds0106	FDA2|cds0117	HM15|cds0136	SAURJH1_RS00790	JS39|cds1501	LGA2|cds0136	M013|cds0140	MN8|cds0767	SAR_RS00815	MS4|cds0143	MW_RS00735	SA_RS00965	SAOUHSC_00129	NWMN_RS00610	SAB_RS00575	RKI4|cds0102	ST22|cds0136	ST39|cds0163	TW20|cds0171	V220|cds0138	XQ|cds2305	1299|cds2535	2012|cds0017	2041|cds0457	2116|cds0303	2122|cds0693	2128|cds1249	CCEE|cds1703	CCEF|cds0198	CCEM|cds1882	CCEN|cds1912	CCEP|cds1835	F876|cds2040	M211|cds1535	MSHR|cds0136	SH3|cds0025	CCEG|cds0289	CCEH|cds0249	CCEK|cds0674	CCEL|cds0593
Cluster0096	0402|cds0160	1181|cds0156	6159|cds0146	6850|cds0104	ATCC|cds0111	CA34|cds0173	CN1|cds0134	SACOL_RS00775	DAR4|cds0141	ED13|cds0108	FDA2|cds0119	HM15|cds0138	SAURJH1_RS00800	JS39|cds1503	LGA2|cds0138	M013|cds0142	MN8|cds0765	SAR_RS00825	MS4|cds0145	MW_RS00745	SA_RS00975	SAOUHSC_00131	NWMN_RS00620	SAB_RS00585	RKI4|cds0104	ST22|cds0138	ST39|cds0165	TW20|cds0173	V220|cds0140	XQ|cds2307	1299|cds2533	2012|cds0019	2041|cds0459	2116|cds0305	2122|cds0695	2128|cds1251	CCEE|cds1701	CCEF|cds0196	CCEM|cds1880	CCEN|cds1914	CCEP|cds1837	F876|cds2042	M211|cds1537	MSHR|cds0138	SH3|cds0027	CCEG|cds0287	CCEH|cds0251	CCEK|cds0676	CCEL|cds0591
Cluster0097	0402|cds0161	1181|cds0157	6159|cds0147	6850|cds0105	ATCC|cds0112	CA34|cds0174	CN1|cds0135	SACOL_RS00780	DAR4|cds0142	ED13|cds0109	FDA2|cds0120	HM15|cds0139	SAURJH1_RS00805	JS39|cds1504	LGA2|cds0139	M013|cds0143	MN8|cds0764	SAR_RS00830	MS4|cds0146	MW_RS00750	SA_RS00980	SAOUHSC_00132	NWMN_RS00625	SAB_RS00590	RKI4|cds0105	ST22|cds0139	ST39|cds0166	TW20|cds0174	V220|cds0141	XQ|cds2308	1299|cds2532	2012|cds0020	2041|cds0460	2116|cds0306	2122|cds0696	2128|cds1252	CCEE|cds1700	CCEF|cds0195	CCEM|cds1879	CCEN|cds1915	CCEP|cds1838	F876|cds2043	M211|cds1538	MSHR|cds0139	SH3|cds0028	CCEG|cds0286	CCEH|cds0252	CCEK|cds0677	CCEL|cds0590
Cluster0098	0402|cds0162	1181|cds0158	6159|cds0148	6850|cds0106	ATCC|cds0113	CA34|cds0175	CN1|cds0136	SACOL_RS00785	DAR4|cds0143	ED13|cds0110	FDA2|cds0121	HM15|cds0140	SAURJH1_RS00810	JS39|cds1505	LGA2|cds0140	M013|cds0144	MN8|cds0763	SAR_RS00835	MS4|cds0147	MW_RS00755	SA_RS00985	SAOUHSC_00133	NWMN_RS00630	SAB_RS00595	RKI4|cds0106	ST22|cds0140	ST39|cds0167	TW20|cds0175	V220|cds0142	XQ|cds2309	1299|cds2531	2012|cds0021	2041|cds0461	2116|cds0307	2122|cds0697	2128|cds1253	CCEE|cds1699	CCEF|cds0194	CCEM|cds1878	CCEN|cds1916	CCEP|cds1839	F876|cds1927	M211|cds1539	MSHR|cds0140	SH3|cds0029	CCEG|cds0285	CCEH|cds0253	CCEK|cds0678	CCEL|cds0589
Cluster0099	0402|cds0164	1181|cds0160	6159|cds0149	6850|cds0107	ATCC|cds0114	CA34|cds0176	CN1|cds0137	SACOL_RS00790	DAR4|cds0144	ED13|cds0111	FDA2|cds0122	HM15|cds0141	SAURJH1_RS00815	JS39|cds1506	LGA2|cds0141	M013|cds0145	MN8|cds0762	SAR_RS00840	MS4|cds0148	MW_RS00760	SA_RS00995	SAOUHSC_00134	NWMN_RS00635	SAB_RS00600	RKI4|cds0107	ST22|cds0142	ST39|cds0168	TW20|cds0176	V220|cds0143	XQ|cds2310	1299|cds2530	2012|cds0022	2041|cds0462	2116|cds0308	2122|cds0698	2128|cds1254	CCEE|cds1698	CCEF|cds0193	CCEM|cds1877	CCEN|cds1917	CCEP|cds1840	F876|cds1928	M211|cds1540	MSHR|cds0141	SH3|cds0030	CCEG|cds0284	CCEH|cds0254	CCEK|cds0679	CCEL|cds0588
Cluster0100	0402|cds0165	1181|cds0161	6159|cds0150	6850|cds0108	ATCC|cds0115	CA34|cds0177	CN1|cds0138	SACOL_RS00795	DAR4|cds0145	ED13|cds0112	FDA2|cds0123	HM15|cds0142	SAURJH1_RS00820	JS39|cds1507	LGA2|cds0142	M013|cds0146	MN8|cds0761	SAR_RS00845	MS4|cds0149	MW_RS00765	SA_RS01000	SAOUHSC_00135	NWMN_RS00640	SAB_RS00605	RKI4|cds0108	ST22|cds0143	ST39|cds0169	TW20|cds0177	V220|cds0144	XQ|cds2311	1299|cds2529	2012|cds0023	2041|cds0463	2116|cds0309	2122|cds0699	2128|cds1255	CCEE|cds1697	CCEF|cds0192	CCEM|cds1876	CCEN|cds1918	CCEP|cds1841	F876|cds1929	M211|cds1541	MSHR|cds0142	SH3|cds0031	CCEG|cds0283	CCEH|cds0255	CCEK|cds0680	CCEL|cds0587
Cluster0101	0402|cds0166	1181|cds0162	6159|cds0151	6850|cds0109	ATCC|cds0116	CA34|cds0178	CN1|cds0139	SACOL_RS00800	DAR4|cds0146	ED13|cds0113	FDA2|cds0124	HM15|cds0143	SAURJH1_RS00825	JS39|cds1508	LGA2|cds0143	M013|cds0147	MN8|cds0760	SAR_RS00850	MS4|cds0150	MW_RS00770	SA_RS01005	SAOUHSC_00136	NWMN_RS00645	SAB_RS00610	RKI4|cds0109	ST22|cds0144	ST39|cds0170	TW20|cds0178	V220|cds0145	XQ|cds2312	1299|cds2528	2012|cds0024	2041|cds0464	2116|cds0310	2122|cds0700	2128|cds1256	CCEE|cds1696	CCEF|cds0191	CCEM|cds1875	CCEN|cds1919	CCEP|cds1842	F876|cds1930	M211|cds1542	MSHR|cds0143	SH3|cds0032	CCEG|cds0282	CCEH|cds0256	CCEK|cds0681	CCEL|cds0586
Cluster0102	0402|cds0167	1181|cds0163	6159|cds0152	6850|cds0110	ATCC|cds0117	CA34|cds0179	CN1|cds0140	SACOL_RS00805	DAR4|cds0147	ED13|cds0114	FDA2|cds0125	HM15|cds0144	SAURJH1_RS00830	JS39|cds1509	LGA2|cds0144	M013|cds0148	MN8|cds0759	SAR_RS00855	MS4|cds0151	MW_RS00775	SA_RS01010	SAOUHSC_00137	NWMN_RS00650	SAB_RS00615	RKI4|cds0110	ST22|cds0145	ST39|cds0171	TW20|cds0179	V220|cds0146	XQ|cds2313	1299|cds2527	2012|cds0025	2041|cds0465	2116|cds0311	2122|cds0701	2128|cds1257	CCEE|cds1695	CCEF|cds0190	CCEM|cds1874	CCEN|cds1920	CCEP|cds1843	F876|cds1931	M211|cds1543	MSHR|cds0144	SH3|cds0033	CCEG|cds0281	CCEH|cds0257	CCEK|cds0682	CCEL|cds0585
Cluster0103	0402|cds0168	1181|cds0164	6159|cds0153	6850|cds0111	ATCC|cds0118	CA34|cds0180	CN1|cds0141	SACOL_RS00810	DAR4|cds0148	ED13|cds0115	FDA2|cds0126	HM15|cds0145	SAURJH1_RS00835	JS39|cds1510	LGA2|cds0145	M013|cds0149	MN8|cds0758	SAR_RS00860	MS4|cds0152	MW_RS00780	SA_RS01015	SAOUHSC_00138	NWMN_RS00655	SAB_RS00620	RKI4|cds0111	ST22|cds0146	ST39|cds0172	TW20|cds0180	V220|cds0147	XQ|cds2314	1299|cds2526	2012|cds0026	2041|cds0466	2116|cds0312	2122|cds0702	2128|cds1258	CCEE|cds1694	CCEF|cds0189	CCEM|cds1873	CCEN|cds1921	CCEP|cds1844	F876|cds1932	M211|cds1544	MSHR|cds0145	SH3|cds0034	CCEG|cds0280	CCEH|cds0258	CCEK|cds0683	CCEL|cds0584
Cluster0104	0402|cds0172	1181|cds0168	6159|cds0155	6850|cds0113	ATCC|cds0122	CA34|cds0182	CN1|cds0145	SACOL_RS00830	DAR4|cds0152	ED13|cds0117	FDA2|cds0130	HM15|cds0148	SAURJH1_RS00855	JS39|cds1513	LGA2|cds0148	M013|cds0151	MN8|cds0754	SAR_RS00880	MS4|cds0154	MW_RS00800	SA_RS01035	SAOUHSC_00143	NWMN_RS00675	SAB_RS00640	RKI4|cds0115	ST22|cds0150	ST39|cds0176	TW20|cds0184	V220|cds0151	XQ|cds2317	1299|cds2522	2012|cds0030	2041|cds0470	2116|cds0316	2122|cds0706	2128|cds1262	CCEE|cds1690	CCEF|cds0185	CCEM|cds1869	CCEN|cds1925	CCEP|cds1848	F876|cds1936	M211|cds1548	MSHR|cds0149	SH3|cds0038	CCEG|cds0276	CCEH|cds0262	CCEK|cds0687	CCEL|cds0580
Cluster0105	0402|cds0173	1181|cds0169	6159|cds0156	6850|cds0114	ATCC|cds0123	CA34|cds0183	CN1|cds0146	SACOL_RS00835	DAR4|cds0153	ED13|cds0118	FDA2|cds0131	HM15|cds0149	SAURJH1_RS00860	JS39|cds1514	LGA2|cds0149	M013|cds0152	MN8|cds0753	SAR_RS00885	MS4|cds0155	MW_RS00805	SA_RS01040	SAOUHSC_00144	NWMN_RS00680	SAB_RS00645	RKI4|cds0116	ST22|cds0151	ST39|cds0177	TW20|cds0185	V220|cds0152	XQ|cds2318	1299|cds2521	2012|cds0031	2041|cds0471	2116|cds0317	2122|cds0707	2128|cds1263	CCEE|cds1689	CCEF|cds0184	CCEM|cds1868	CCEN|cds1926	CCEP|cds1849	F876|cds1937	M211|cds1549	MSHR|cds0150	SH3|cds0039	CCEG|cds0275	CCEH|cds0263	CCEK|cds0688	CCEL|cds0579
Cluster0106	0402|cds0174	1181|cds0170	6159|cds0157	6850|cds0115	ATCC|cds0124	CA34|cds0184	CN1|cds0147	SACOL_RS00840	DAR4|cds0154	ED13|cds0119	FDA2|cds0132	HM15|cds0150	SAURJH1_RS00865	JS39|cds1515	LGA2|cds0150	M013|cds0153	MN8|cds0752	SAR_RS00890	MS4|cds0156	MW_RS00810	SA_RS01045	SAOUHSC_00145	NWMN_RS00685	SAB_RS00650	RKI4|cds0117	ST22|cds0152	ST39|cds0178	TW20|cds0186	V220|cds0153	XQ|cds2319	1299|cds2520	2012|cds0032	2041|cds0472	2116|cds0318	2122|cds0708	2128|cds1264	CCEE|cds1688	CCEF|cds0183	CCEM|cds1867	CCEN|cds1927	CCEP|cds1850	F876|cds1938	M211|cds1550	MSHR|cds0151	SH3|cds0040	CCEG|cds0274	CCEH|cds0264	CCEK|cds0689	CCEL|cds0578
Cluster0107	0402|cds0175	1181|cds0171	6159|cds0158	6850|cds0116	ATCC|cds0125	CA34|cds0185	CN1|cds0148	SACOL_RS00845	DAR4|cds0155	ED13|cds0120	FDA2|cds0133	HM15|cds0151	SAURJH1_RS00870	JS39|cds1516	LGA2|cds0151	M013|cds0154	MN8|cds0751	SAR_RS00895	MS4|cds0157	MW_RS00815	SA_RS01050	SAOUHSC_00146	NWMN_RS00690	SAB_RS00655	RKI4|cds0118	ST22|cds0153	ST39|cds0179	TW20|cds0187	V220|cds0154	XQ|cds2320	1299|cds2519	2012|cds0033	2041|cds0473	2116|cds0319	2122|cds0709	2128|cds1265	CCEE|cds1687	CCEF|cds0182	CCEM|cds1866	CCEN|cds1928	CCEP|cds1851	F876|cds1939	M211|cds1551	MSHR|cds0152	SH3|cds0041	CCEG|cds0273	CCEH|cds0265	CCEK|cds0690	CCEL|cds0577
Cluster0108	0402|cds0176	1181|cds0172	6159|cds0159	6850|cds0117	ATCC|cds0126	CA34|cds0186	CN1|cds0149	SACOL_RS00850	DAR4|cds0156	ED13|cds0121	FDA2|cds0134	HM15|cds0152	SAURJH1_RS00875	JS39|cds1517	LGA2|cds0152	M013|cds0155	MN8|cds0750	SAR_RS00900	MS4|cds0158	MW_RS00820	SA_RS01055	SAOUHSC_00147	NWMN_RS00695	SAB_RS00660	RKI4|cds0119	ST22|cds0154	ST39|cds0180	TW20|cds0188	V220|cds0155	XQ|cds2321	1299|cds2518	2012|cds0034	2041|cds0474	2116|cds0320	2122|cds0710	2128|cds1266	CCEE|cds1686	CCEF|cds0181	CCEM|cds1865	CCEN|cds1929	CCEP|cds1852	F876|cds1940	M211|cds1552	MSHR|cds0153	SH3|cds0042	CCEG|cds0272	CCEH|cds0266	CCEK|cds0691	CCEL|cds0576
Cluster0109	0402|cds0179	1181|cds0175	6159|cds0162	6850|cds0120	ATCC|cds0128	CA34|cds0189	CN1|cds0152	SACOL_RS00865	DAR4|cds0159	ED13|cds0124	FDA2|cds0137	HM15|cds0155	SAURJH1_RS00890	JS39|cds1520	LGA2|cds0155	M013|cds0158	MN8|cds0747	SAR_RS00915	MS4|cds0161	MW_RS00835	SA_RS01070	SAOUHSC_00150	NWMN_RS00710	SAB_RS00675	RKI4|cds0122	ST22|cds0157	ST39|cds0182	TW20|cds0191	V220|cds0158	XQ|cds2324	1299|cds2515	2012|cds0037	2041|cds0477	2116|cds0323	2122|cds0713	2128|cds1269	CCEE|cds1683	CCEF|cds0178	CCEM|cds1862	CCEN|cds1932	CCEP|cds1855	F876|cds1943	M211|cds1555	MSHR|cds0156	SH3|cds0045	CCEG|cds0269	CCEH|cds0269	CCEK|cds0694	CCEL|cds0573
Cluster0110	0402|cds0180	1181|cds0176	6159|cds0163	6850|cds0121	ATCC|cds0129	CA34|cds0191	CN1|cds0153	SACOL_RS00870	DAR4|cds0160	ED13|cds0125	FDA2|cds0138	HM15|cds0156	SAURJH1_RS00895	JS39|cds1521	LGA2|cds0156	M013|cds0159	MN8|cds0746	SAR_RS00920	MS4|cds0162	MW_RS00840	SA_RS01075	SAOUHSC_00151	NWMN_RS00715	SAB_RS00680	RKI4|cds0123	ST22|cds0158	ST39|cds0185	TW20|cds0192	V220|cds0159	XQ|cds2325	1299|cds2512	2012|cds0039	2041|cds0480	2116|cds0326	2122|cds0716	2128|cds1272	CCEE|cds1680	CCEF|cds0175	CCEM|cds1859	CCEN|cds1935	CCEP|cds1858	F876|cds1946	M211|cds1558	MSHR|cds0159	SH3|cds0048	CCEG|cds0268	CCEH|cds0270	CCEK|cds0695	CCEL|cds0572
Cluster0111	0402|cds0182	1181|cds0178	6159|cds0165	6850|cds0123	ATCC|cds0131	CA34|cds0193	CN1|cds0155	SACOL_RS00880	DAR4|cds0162	ED13|cds0127	FDA2|cds0140	HM15|cds0158	SAURJH1_RS00905	JS39|cds1523	LGA2|cds0158	M013|cds0161	MN8|cds0745	SAR_RS00930	MS4|cds0164	MW_RS00850	SA_RS01085	SAOUHSC_00153	NWMN_RS00725	SAB_RS00690	RKI4|cds0125	ST22|cds0160	ST39|cds0187	TW20|cds0194	V220|cds0161	XQ|cds2327	1299|cds2510	2012|cds0041	2041|cds0482	2116|cds0328	2122|cds0718	2128|cds1274	CCEE|cds1678	CCEF|cds0173	CCEM|cds1857	CCEN|cds1937	CCEP|cds1860	F876|cds1948	M211|cds1560	MSHR|cds0161	SH3|cds0050	CCEG|cds0266	CCEH|cds0272	CCEK|cds0696	CCEL|cds0570
Cluster0112	0402|cds0186	1181|cds0182	6159|cds0168	6850|cds0126	ATCC|cds0134	CA34|cds0196	CN1|cds0159	murQ	DAR4|cds0165	ED13|cds0130	FDA2|cds0144	HM15|cds0162	murQ	JS39|cds1526	LGA2|cds0162	M013|cds0164	MN8|cds0742	murQ	MS4|cds0167	murQ	murQ	murQ	murQ	murQ	RKI4|cds0127	ST22|cds0164	ST39|cds0190	TW20|cds0198	V220|cds0165	XQ|cds2330	1299|cds2507	2012|cds0044	2041|cds0485	2116|cds0331	2122|cds0721	2128|cds1277	CCEE|cds1675	CCEF|cds0170	CCEM|cds1854	CCEN|cds1940	CCEP|cds1863	F876|cds1951	M211|cds1563	MSHR|cds0164	SH3|cds0053	CCEG|cds0264	CCEH|cds0274	CCEK|cds0698	CCEL|cds0568
Cluster0113	0402|cds0187	1181|cds0183	6159|cds0169	6850|cds0127	ATCC|cds0135	CA34|cds0197	CN1|cds0160	SACOL_RS00905	DAR4|cds0166	ED13|cds0131	FDA2|cds0145	HM15|cds0163	SAURJH1_RS00930	JS39|cds1527	LGA2|cds0163	M013|cds0165	MN8|cds0741	SAR_RS00950	MS4|cds0168	MW_RS00875	SA_RS01110	SAOUHSC_00158	NWMN_RS00750	SAB_RS00710	RKI4|cds0128	ST22|cds0165	ST39|cds0191	TW20|cds0199	V220|cds0166	XQ|cds2331	1299|cds2506	2012|cds0045	2041|cds0486	2116|cds0332	2122|cds0722	2128|cds1278	CCEE|cds1674	CCEF|cds0169	CCEM|cds1853	CCEN|cds1941	CCEP|cds1864	F876|cds1952	M211|cds1564	MSHR|cds0165	SH3|cds0054	CCEG|cds0263	CCEH|cds0275	CCEK|cds0699	CCEL|cds0567
Cluster0114	0402|cds0188	1181|cds0184	6159|cds0170	6850|cds0128	ATCC|cds0136	CA34|cds0198	CN1|cds0161	SACOL_RS00910	DAR4|cds0167	ED13|cds0132	FDA2|cds0146	HM15|cds0164	SAURJH1_RS00935	JS39|cds1528	LGA2|cds0164	M013|cds0166	MN8|cds0740	SAR_RS00955	MS4|cds0169	MW_RS00880	SA_RS01115	SAOUHSC_00160	NWMN_RS00755	SAB_RS00715	RKI4|cds0129	ST22|cds0166	ST39|cds0192	TW20|cds0200	V220|cds0167	XQ|cds2332	1299|cds2505	2012|cds0046	2041|cds0487	2116|cds0333	2122|cds0723	2128|cds1279	CCEE|cds1673	CCEF|cds0168	CCEM|cds1852	CCEN|cds1942	CCEP|cds1865	F876|cds1953	M211|cds1565	MSHR|cds0166	SH3|cds0055	CCEG|cds0262	CCEH|cds0276	CCEK|cds0700	CCEL|cds0566
Cluster0115	0402|cds0190	1181|cds0186	6159|cds0172	6850|cds0130	ATCC|cds0138	CA34|cds0200	CN1|cds0163	SACOL_RS00920	DAR4|cds0168	ED13|cds0134	FDA2|cds0148	HM15|cds0166	SAURJH1_RS00945	JS39|cds1530	LGA2|cds0166	M013|cds0168	MN8|cds0738	SAR_RS00965	MS4|cds0171	MW_RS00890	SA_RS01125	SAOUHSC_00162	NWMN_RS00765	SAB_RS00725	RKI4|cds0130	ST22|cds0168	ST39|cds0194	TW20|cds0202	V220|cds0169	XQ|cds2334	1299|cds2503	2012|cds0048	2041|cds0489	2116|cds0335	2122|cds0725	2128|cds1281	CCEE|cds1671	CCEF|cds0166	CCEM|cds1850	CCEN|cds1944	CCEP|cds1867	F876|cds1955	M211|cds1567	MSHR|cds0168	SH3|cds0057	CCEG|cds0260	CCEH|cds0277	CCEK|cds0702	CCEL|cds0564
Cluster0116	0402|cds0201	1181|cds0191	6159|cds0177	6850|cds0133	ATCC|cds0141	CA34|cds0203	CN1|cds0168	SACOL_RS00945	DAR4|cds0173	ED13|cds0139	FDA2|cds0159	HM15|cds0171	SAURJH1_RS01000	JS39|cds1533	LGA2|cds0171	M013|cds0171	MN8|cds0735	SAR_RS00980	MS4|cds0174	MW_RS00950	SA_RS01180	SAOUHSC_00168	NWMN_RS00790	SAB_RS00790	RKI4|cds0139	ST22|cds0179	ST39|cds0197	TW20|cds0205	V220|cds0174	XQ|cds2338	1299|cds2501	2012|cds0053	2041|cds0491	2116|cds0337	2122|cds0727	2128|cds1283	CCEE|cds1669	CCEF|cds0164	CCEM|cds1848	CCEN|cds1949	CCEP|cds1872	F876|cds1957	M211|cds1569	MSHR|cds0170	SH3|cds0059	CCEG|cds0249	CCEH|cds0282	CCEK|cds0707	CCEL|cds0559
Cluster0117	0402|cds0202	1181|cds0192	6159|cds0178	6850|cds0134	ATCC|cds0142	CA34|cds0204	CN1|cds0169	SACOL_RS00950	DAR4|cds0174	ED13|cds0140	FDA2|cds0160	HM15|cds0172	SAURJH1_RS01005	JS39|cds1534	LGA2|cds0172	M013|cds0172	MN8|cds0734	SAR_RS00985	MS4|cds0175	MW_RS00955	SA_RS01185	SAOUHSC_00169	NWMN_RS00795	SAB_RS00795	RKI4|cds0140	ST22|cds0180	ST39|cds0198	TW20|cds0206	V220|cds0175	XQ|cds2339	1299|cds2500	2012|cds0054	2041|cds0492	2116|cds0338	2122|cds0728	2128|cds1284	CCEE|cds1668	CCEF|cds0163	CCEM|cds1847	CCEN|cds1950	CCEP|cds1873	F876|cds1958	M211|cds1570	MSHR|cds0171	SH3|cds0060	CCEG|cds0248	CCEH|cds0283	CCEK|cds0708	CCEL|cds0558
Cluster0118	0402|cds0206	1181|cds0196	6159|cds0182	6850|cds0138	ATCC|cds0145	CA34|cds0208	CN1|cds0173	SACOL_RS00970	DAR4|cds0178	ED13|cds0143	FDA2|cds0164	HM15|cds0176	SAURJH1_RS01025	JS39|cds1538	LGA2|cds0175	M013|cds0176	MN8|cds0731	SAR_RS01000	MS4|cds0179	MW_RS00975	SA_RS01205	SAOUHSC_00173	NWMN_RS00815	SAB_RS00810	RKI4|cds0143	ST22|cds0184	ST39|cds0202	TW20|cds0209	V220|cds0179	XQ|cds2342	1299|cds2496	2012|cds0058	2041|cds0496	2116|cds0341	2122|cds0732	2128|cds1288	CCEE|cds1664	CCEF|cds0159	CCEM|cds1843	CCEN|cds1954	CCEP|cds1877	F876|cds2305	M211|cds1574	MSHR|cds0175	SH3|cds0064	CCEG|cds0244	CCEH|cds0287	CCEK|cds0712	CCEL|cds0554
Cluster0119	0402|cds0207	1181|cds0197	6159|cds0183	6850|cds0139	ATCC|cds0146	CA34|cds0209	CN1|cds0174	SACOL_RS00975	DAR4|cds0179	ED13|cds0144	FDA2|cds0165	HM15|cds0177	SAURJH1_RS01030	JS39|cds1539	LGA2|cds0176	M013|cds0177	MN8|cds0730	SAR_RS01005	MS4|cds0180	MW_RS00980	SA_RS01210	SAOUHSC_00174	NWMN_RS00820	SAB_RS00815	RKI4|cds0144	ST22|cds0185	ST39|cds0203	TW20|cds0210	V220|cds0180	XQ|cds2343	1299|cds2495	2012|cds0059	2041|cds0497	2116|cds0342	2122|cds0733	2128|cds1289	CCEE|cds1663	CCEF|cds0158	CCEM|cds1842	CCEN|cds1955	CCEP|cds1878	F876|cds2306	M211|cds1575	MSHR|cds0176	SH3|cds0065	CCEG|cds0243	CCEH|cds0288	CCEK|cds0713	CCEL|cds0553
Cluster0120	0402|cds0208	1181|cds0198	6159|cds0184	6850|cds0140	ATCC|cds0147	CA34|cds0210	CN1|cds0175	SACOL_RS00980	DAR4|cds0180	ED13|cds0145	FDA2|cds0166	HM15|cds0178	SAURJH1_RS01035	JS39|cds1540	LGA2|cds0177	M013|cds0178	MN8|cds0729	SAR_RS01010	MS4|cds0181	MW_RS00985	SA_RS01215	SAOUHSC_00175	NWMN_RS00825	SAB_RS00820	RKI4|cds0145	ST22|cds0186	ST39|cds0204	TW20|cds0211	V220|cds0181	XQ|cds2344	1299|cds2494	2012|cds0060	2041|cds0498	2116|cds0343	2122|cds0734	2128|cds1290	CCEE|cds1662	CCEF|cds0157	CCEM|cds1841	CCEN|cds1956	CCEP|cds1879	F876|cds2307	M211|cds1576	MSHR|cds0177	SH3|cds0066	CCEG|cds0242	CCEH|cds0289	CCEK|cds0714	CCEL|cds0552
Cluster0121	0402|cds0209	1181|cds0199	6159|cds0185	6850|cds0141	ATCC|cds0148	CA34|cds0211	CN1|cds0176	SACOL_RS00985	DAR4|cds0181	ED13|cds0146	FDA2|cds0167	HM15|cds0179	SAURJH1_RS01040	JS39|cds1541	LGA2|cds0178	M013|cds0179	MN8|cds0728	SAR_RS01015	MS4|cds0182	MW_RS00990	SA_RS01220	SAOUHSC_00176	NWMN_RS00830	SAB_RS00825	RKI4|cds0146	ST22|cds0187	ST39|cds0205	TW20|cds0212	V220|cds0182	XQ|cds2345	1299|cds2493	2012|cds0061	2041|cds0499	2116|cds0344	2122|cds0735	2128|cds1291	CCEE|cds1661	CCEF|cds0156	CCEM|cds1840	CCEN|cds1957	CCEP|cds1880	F876|cds2308	M211|cds1577	MSHR|cds0178	SH3|cds0067	CCEG|cds0241	CCEH|cds0290	CCEK|cds0715	CCEL|cds0551
Cluster0122	0402|cds0210	1181|cds0200	6159|cds0186	6850|cds0142	ATCC|cds0149	CA34|cds0212	CN1|cds0177	SACOL_RS00990	DAR4|cds0182	ED13|cds0147	FDA2|cds0168	HM15|cds0180	SAURJH1_RS01045	JS39|cds1542	LGA2|cds0179	M013|cds0180	MN8|cds0727	SAR_RS01020	MS4|cds0183	MW_RS00995	SA_RS01225	SAOUHSC_00177	NWMN_RS00835	SAB_RS00830	RKI4|cds0147	ST22|cds0188	ST39|cds0206	TW20|cds0213	V220|cds0183	XQ|cds2346	1299|cds2492	2012|cds0062	2041|cds0500	2116|cds0345	2122|cds0736	2128|cds1292	CCEE|cds1660	CCEF|cds0155	CCEM|cds1839	CCEN|cds1958	CCEP|cds1881	F876|cds2309	M211|cds1578	MSHR|cds0179	SH3|cds0068	CCEG|cds0240	CCEH|cds0291	CCEK|cds0716	CCEL|cds0550
Cluster0123	0402|cds0211	1181|cds0201	6159|cds0187	6850|cds0143	ATCC|cds0150	CA34|cds0213	CN1|cds0178	SACOL_RS00995	DAR4|cds0183	ED13|cds0148	FDA2|cds0169	HM15|cds0181	SAURJH1_RS01050	JS39|cds1543	LGA2|cds0180	M013|cds0181	MN8|cds0726	SAR_RS01025	MS4|cds0184	MW_RS01000	SA_RS01230	SAOUHSC_00178	NWMN_RS00840	SAB_RS00835	RKI4|cds0148	ST22|cds0189	ST39|cds0207	TW20|cds0214	V220|cds0184	XQ|cds2347	1299|cds2491	2012|cds0063	2041|cds0501	2116|cds0346	2122|cds0737	2128|cds1293	CCEE|cds1659	CCEF|cds0154	CCEM|cds1838	CCEN|cds1959	CCEP|cds1882	F876|cds2310	M211|cds1579	MSHR|cds0180	SH3|cds0069	CCEG|cds0239	CCEH|cds0292	CCEK|cds0717	CCEL|cds0549
Cluster0124	0402|cds0212	1181|cds0202	6159|cds0188	6850|cds0144	ATCC|cds0151	CA34|cds0214	CN1|cds0179	SACOL_RS01000	DAR4|cds0184	ED13|cds0149	FDA2|cds0170	HM15|cds0182	SAURJH1_RS01055	JS39|cds1544	LGA2|cds0181	M013|cds0182	MN8|cds0725	SAR_RS01030	MS4|cds0185	MW_RS01005	SA_RS01235	SAOUHSC_00179	NWMN_RS00845	SAB_RS00845	RKI4|cds0149	ST22|cds0190	ST39|cds0208	TW20|cds0215	V220|cds0185	XQ|cds2348	1299|cds2490	2012|cds0064	2041|cds0502	2116|cds0347	2122|cds0738	2128|cds1294	CCEE|cds1658	CCEF|cds0153	CCEM|cds1837	CCEN|cds1960	CCEP|cds1883	F876|cds2311	M211|cds1580	MSHR|cds0181	SH3|cds0070	CCEG|cds0238	CCEH|cds0293	CCEK|cds0718	CCEL|cds0548
Cluster0125	0402|cds0213	1181|cds0203	6159|cds0189	6850|cds0145	ATCC|cds0152	CA34|cds0215	CN1|cds0180	SACOL_RS01005	DAR4|cds0185	ED13|cds0150	FDA2|cds0171	HM15|cds0183	SAURJH1_RS01060	JS39|cds1545	LGA2|cds0182	M013|cds0183	MN8|cds0724	SAR_RS01035	MS4|cds0186	MW_RS01010	SA_RS01240	SAOUHSC_00180	NWMN_RS00850	SAB_RS00850	RKI4|cds0150	ST22|cds0191	ST39|cds0209	TW20|cds0216	V220|cds0186	XQ|cds2349	1299|cds2489	2012|cds0065	2041|cds0503	2116|cds0348	2122|cds0739	2128|cds1295	CCEE|cds1657	CCEF|cds0152	CCEM|cds1836	CCEN|cds1961	CCEP|cds1884	F876|cds2312	M211|cds1581	MSHR|cds0182	SH3|cds0071	CCEG|cds0237	CCEH|cds0294	CCEK|cds0719	CCEL|cds0547
Cluster0126	0402|cds0216	1181|cds0206	6159|cds0192	6850|cds0148	ATCC|cds0155	CA34|cds0218	CN1|cds0183	SACOL_RS01020	DAR4|cds0188	ED13|cds0153	FDA2|cds0174	HM15|cds0186	SAURJH1_RS01075	JS39|cds1548	LGA2|cds0185	M013|cds0186	MN8|cds0721	SAR_RS01050	MS4|cds0189	MW_RS01025	SA_RS01255	uhpT	NWMN_RS00865	SAB_RS00865	RKI4|cds0153	ST22|cds0194	ST39|cds0212	TW20|cds0219	V220|cds0189	XQ|cds2352	1299|cds2486	2012|cds0068	2041|cds0506	2116|cds0351	2122|cds0742	2128|cds1298	CCEE|cds1654	CCEF|cds0149	CCEM|cds1833	CCEN|cds1964	CCEP|cds1887	F876|cds2315	M211|cds1584	MSHR|cds0185	SH3|cds0074	CCEG|cds0234	CCEH|cds0297	CCEK|cds0722	CCEL|cds0544
Cluster0127	0402|cds0223	1181|cds0214	6159|cds0199	6850|cds0154	ATCC|cds0163	CA34|cds0226	CN1|cds0191	SACOL_RS01060	DAR4|cds0196	ED13|cds0161	FDA2|cds0182	HM15|cds0194	SAURJH1_RS01110	JS39|cds1555	LGA2|cds0193	M013|cds0194	MN8|cds0713	SAR_RS01090	MS4|cds0197	MW_RS01065	SA_RS01290	SAOUHSC_00191	NWMN_RS00905	SAB_RS00905	RKI4|cds0161	ST22|cds0201	ST39|cds0220	TW20|cds0227	V220|cds0208	XQ|cds2359	1299|cds2479	2012|cds0075	2041|cds0513	2116|cds0358	2122|cds0749	2128|cds1305	CCEE|cds1647	CCEF|cds0142	CCEM|cds1826	CCEN|cds1971	CCEP|cds1894	F876|cds2322	M211|cds1591	MSHR|cds0192	SH3|cds0081	CCEG|cds0227	CCEH|cds0304	CCEK|cds0729	CCEL|cds0537
Cluster0128	0402|cds0227	1181|cds0218	6159|cds0202	6850|cds0157	ATCC|cds0167	CA34|cds0229	CN1|cds0195	SACOL_RS01080	DAR4|cds0198	ED13|cds0164	FDA2|cds0186	HM15|cds0198	SAURJH1_RS01130	JS39|cds1558	LGA2|cds0196	M013|cds0197	MN8|cds0709	SAR_RS01110	MS4|cds0200	MW_RS01085	SA_RS01310	SAOUHSC_00195	NWMN_RS00925	SAB_RS00925	RKI4|cds0163	ST22|cds0205	ST39|cds0224	TW20|cds0231	V220|cds0210	XQ|cds2361	1299|cds2477	2012|cds0077	2041|cds0515	2116|cds0360	2122|cds0751	2128|cds1307	CCEE|cds1645	CCEF|cds0140	CCEM|cds1824	CCEN|cds1973	CCEP|cds1896	F876|cds2162	M211|cds1592	MSHR|cds0194	SH3|cds0083	CCEG|cds0224	CCEH|cds0308	CCEK|cds0733	CCEL|cds0533
Cluster0129	0402|cds0228	1181|cds0219	6159|cds0203	6850|cds0158	ATCC|cds0168	CA34|cds0230	CN1|cds0196	SACOL_RS01085	DAR4|cds0199	ED13|cds0165	FDA2|cds0187	HM15|cds0199	SAURJH1_RS01135	JS39|cds1559	LGA2|cds0197	M013|cds0198	MN8|cds0708	SAR_RS01115	MS4|cds0201	MW_RS01090	SA_RS01315	SAOUHSC_00196	NWMN_RS00930	SAB_RS00930	RKI4|cds0164	ST22|cds0206	ST39|cds0225	TW20|cds0232	V220|cds0211	XQ|cds2362	1299|cds2476	2012|cds0078	2041|cds0516	2116|cds0361	2122|cds0752	2128|cds1308	CCEE|cds1644	CCEF|cds0139	CCEM|cds1823	CCEN|cds1974	CCEP|cds1897	F876|cds2163	M211|cds1593	MSHR|cds0195	SH3|cds0084	CCEG|cds0223	CCEH|cds0309	CCEK|cds0734	CCEL|cds0532
Cluster0130	0402|cds0230	1181|cds0221	6159|cds0205	6850|cds0160	ATCC|cds0170	CA34|cds0232	CN1|cds0198	SACOL_RS01095	DAR4|cds0201	ED13|cds0167	FDA2|cds0189	HM15|cds0201	SAURJH1_RS01145	JS39|cds1561	LGA2|cds0199	M013|cds0200	MN8|cds0706	SAR_RS01125	MS4|cds0203	MW_RS01100	SA_RS01325	SAOUHSC_00198	NWMN_RS00940	SAB_RS00940	RKI4|cds0166	ST22|cds0208	ST39|cds0227	TW20|cds0234	V220|cds0213	XQ|cds2364	1299|cds2474	2012|cds0080	2041|cds0518	2116|cds0363	2122|cds0754	2128|cds1310	CCEE|cds1642	CCEF|cds0137	CCEM|cds1821	CCEN|cds1976	CCEP|cds1899	F876|cds2165	M211|cds1595	MSHR|cds0197	SH3|cds0086	CCEG|cds0221	CCEH|cds0311	CCEK|cds0736	CCEL|cds0530
Cluster0131	0402|cds0231	1181|cds0222	6159|cds0206	6850|cds0161	ATCC|cds0171	CA34|cds0233	CN1|cds0199	SACOL_RS01100	DAR4|cds0202	ED13|cds0168	FDA2|cds0190	HM15|cds0202	SAURJH1_RS01150	JS39|cds1562	LGA2|cds0200	M013|cds0201	MN8|cds0705	SAR_RS01130	MS4|cds0204	MW_RS01105	SA_RS01330	SAOUHSC_00199	NWMN_RS00945	SAB_RS00945	RKI4|cds0167	ST22|cds0209	ST39|cds0228	TW20|cds0235	V220|cds0214	XQ|cds2365	1299|cds2473	2012|cds0081	2041|cds0519	2116|cds0364	2122|cds0755	2128|cds1311	CCEE|cds1641	CCEF|cds0136	CCEM|cds1820	CCEN|cds1977	CCEP|cds1900	F876|cds2166	M211|cds1596	MSHR|cds0198	SH3|cds0087	CCEG|cds0220	CCEH|cds0312	CCEK|cds0737	CCEL|cds0529
Cluster0132	0402|cds0232	1181|cds0223	6159|cds0207	6850|cds0162	ATCC|cds0173	CA34|cds0235	CN1|cds0200	SACOL_RS01105	DAR4|cds0203	ED13|cds0169	FDA2|cds0191	HM15|cds0204	SAURJH1_RS01155	JS39|cds1564	LGA2|cds0201	M013|cds0202	MN8|cds0703	SAR_RS01140	MS4|cds0205	MW_RS01110	SA_RS01335	SAOUHSC_00200	NWMN_RS00950	SAB_RS00950	RKI4|cds0168	ST22|cds0210	ST39|cds0230	TW20|cds0237	V220|cds0215	XQ|cds2366	1299|cds2471	2012|cds0083	2041|cds0521	2116|cds0366	2122|cds0757	2128|cds1313	CCEE|cds1639	CCEF|cds0134	CCEM|cds1818	CCEN|cds1979	CCEP|cds1902	F876|cds2168	M211|cds1598	MSHR|cds0200	SH3|cds0089	CCEG|cds0219	CCEH|cds0313	CCEK|cds0738	CCEL|cds0528
Cluster0133	0402|cds0236	1181|cds0227	6159|cds0214	6850|cds0166	ATCC|cds0177	CA34|cds0243	CN1|cds0204	SACOL_RS01125	DAR4|cds0206	ED13|cds0173	FDA2|cds0195	HM15|cds0208	SAURJH1_RS01175	JS39|cds1572	LGA2|cds0205	M013|cds0206	MN8|cds0699	SAR_RS01160	MS4|cds0209	MW_RS01130	SA_RS01355	SAOUHSC_00204	NWMN_RS00970	SAB_RS00970	RKI4|cds0171	ST22|cds0214	ST39|cds0233	TW20|cds0241	V220|cds0219	XQ|cds2369	1299|cds0637	2012|cds0087	2041|cds1561	2116|cds0787	2122|cds1557	2128|cds1399	CCEE|cds1635	CCEF|cds0130	CCEM|cds1814	CCEN|cds1983	CCEP|cds1909	F876|cds2172	M211|cds2052	MSHR|cds0207	SH3|cds0093	CCEG|cds0215	CCEH|cds0317	CCEK|cds0742	CCEL|cds0524
Cluster0134	0402|cds0238	1181|cds0229	6159|cds0216	6850|cds0168	ATCC|cds0179	CA34|cds0245	CN1|cds0205	SACOL_RS01135	DAR4|cds0207	ED13|cds0175	FDA2|cds0197	HM15|cds0209	SAURJH1_RS01185	JS39|cds1574	LGA2|cds0207	M013|cds0208	MN8|cds0697	SAR_RS01170	MS4|cds0211	MW_RS01140	SA_RS01365	SAOUHSC_00206	NWMN_RS00980	SAB_RS00980	RKI4|cds0172	ST22|cds0216	ST39|cds0234	TW20|cds0243	V220|cds0221	XQ|cds2371	1299|cds0638	2012|cds0088	2041|cds1562	2116|cds0788	2122|cds1558	2128|cds1400	CCEE|cds1634	CCEF|cds0129	CCEM|cds1813	CCEN|cds1984	CCEP|cds1910	F876|cds2173	M211|cds2053	MSHR|cds0208	SH3|cds0094	CCEG|cds0214	CCEH|cds0318	CCEK|cds0743	CCEL|cds0523
Cluster0135	0402|cds0241	1181|cds0232	6159|cds0219	6850|cds0171	ATCC|cds0182	CA34|cds0248	CN1|cds0208	SACOL_RS01150	DAR4|cds0209	ED13|cds0177	FDA2|cds0200	HM15|cds0212	SAURJH1_RS01200	JS39|cds1576	LGA2|cds0210	M013|cds0211	MN8|cds0694	SAR_RS01185	MS4|cds0214	MW_RS01155	SA_RS01380	SAOUHSC_00211	NWMN_RS00995	SAB_RS00995	RKI4|cds0174	ST22|cds0219	ST39|cds0237	TW20|cds0246	V220|cds0224	XQ|cds2374	1299|cds0640	2012|cds0090	2041|cds1564	2116|cds0790	2122|cds1560	2128|cds1402	CCEE|cds1632	CCEF|cds0127	CCEM|cds1811	CCEN|cds1986	CCEP|cds1912	F876|cds2175	M211|cds2055	MSHR|cds0210	SH3|cds0096	CCEG|cds0212	CCEH|cds0320	CCEK|cds0745	CCEL|cds0521
Cluster0136	0402|cds0252	1181|cds0245	6159|cds0231	6850|cds0183	ATCC|cds0194	CA34|cds0259	CN1|cds0220	SACOL_RS01210	DAR4|cds0219	ED13|cds0188	FDA2|cds0211	HM15|cds0223	SAURJH1_RS01260	JS39|cds1582	LGA2|cds0221	M013|cds0222	MN8|cds0683	SAR_RS01250	MS4|cds0225	MW_RS01215	SA_RS01440	SAOUHSC_00223	NWMN_RS01055	SAB_RS01055	RKI4|cds0184	ST22|cds0230	ST39|cds0248	TW20|cds0258	V220|cds0236	XQ|cds2386	1299|cds0920	2012|cds2383	2041|cds1576	2116|cds0802	2122|cds1572	2128|cds1414	CCEE|cds1621	CCEF|cds0116	CCEM|cds1799	CCEN|cds1998	CCEP|cds1922	F876|cds2187	M211|cds2067	MSHR|cds0222	SH3|cds0108	CCEG|cds0201	CCEH|cds0331	CCEK|cds0756	CCEL|cds0510
Cluster0137	0402|cds0259	1181|cds0252	6159|cds0238	6850|cds0194	ATCC|cds0201	CA34|cds0266	CN1|cds0227	SACOL_RS01245	DAR4|cds0226	ED13|cds0196	FDA2|cds0217	HM15|cds0230	SAURJH1_RS01295	JS39|cds1585	LGA2|cds0228	M013|cds0229	MN8|cds0676	SAR_RS01285	MS4|cds0232	MW_RS01250	SA_RS01475	SAOUHSC_00231	NWMN_RS01090	SAB_RS01090	RKI4|cds0191	ST22|cds0237	ST39|cds0255	TW20|cds0265	V220|cds0243	XQ|cds2393	1299|cds0864	2012|cds0789	2041|cds1582	2116|cds0808	2122|cds1578	2128|cds1420	CCEE|cds1615	CCEF|cds0110	CCEM|cds1793	CCEN|cds2004	CCEP|cds1928	F876|cds2510	M211|cds2073	MSHR|cds0228	SH3|cds0114	CCEG|cds0194	CCEH|cds0338	CCEK|cds0763	CCEL|cds0503
Cluster0138	0402|cds0260	1181|cds0253	6159|cds0239	6850|cds0195	ATCC|cds0202	CA34|cds0267	CN1|cds0228	SACOL_RS01250	DAR4|cds0227	ED13|cds0197	FDA2|cds0218	HM15|cds0231	SAURJH1_RS01300	JS39|cds1586	LGA2|cds0229	M013|cds0230	MN8|cds0675	SAR_RS01290	MS4|cds0233	MW_RS01255	SA_RS01480	SAOUHSC_00232	NWMN_RS01095	SAB_RS01095	RKI4|cds0192	ST22|cds0238	ST39|cds0256	TW20|cds0266	V220|cds0244	XQ|cds2394	1299|cds0865	2012|cds0790	2041|cds1583	2116|cds0809	2122|cds1579	2128|cds1421	CCEE|cds1614	CCEF|cds0109	CCEM|cds1792	CCEN|cds2005	CCEP|cds1929	F876|cds2511	M211|cds2074	MSHR|cds0229	SH3|cds0115	CCEG|cds0193	CCEH|cds0339	CCEK|cds0764	CCEL|cds0502
Cluster0139	0402|cds0261	1181|cds0254	6159|cds0240	6850|cds0196	ATCC|cds0203	CA34|cds0268	CN1|cds0229	SACOL_RS01255	DAR4|cds0228	ED13|cds0198	FDA2|cds0219	HM15|cds0232	SAURJH1_RS01305	JS39|cds1587	LGA2|cds0230	M013|cds0231	MN8|cds0674	SAR_RS01295	MS4|cds0234	MW_RS01260	SA_RS01485	SAOUHSC_00233	NWMN_RS01100	SAB_RS01100	RKI4|cds0193	ST22|cds0239	ST39|cds0257	TW20|cds0267	V220|cds0245	XQ|cds2395	1299|cds0866	2012|cds0791	2041|cds1584	2116|cds0810	2122|cds1580	2128|cds1422	CCEE|cds1613	CCEF|cds0108	CCEM|cds1791	CCEN|cds2006	CCEP|cds1930	F876|cds2512	M211|cds2075	MSHR|cds0230	SH3|cds0116	CCEG|cds0192	CCEH|cds0340	CCEK|cds0765	CCEL|cds0501
Cluster0140	0402|cds0262	1181|cds0255	6159|cds0242	6850|cds0197	ATCC|cds0205	CA34|cds0269	CN1|cds0230	SACOL_RS01260	DAR4|cds0230	ED13|cds0200	FDA2|cds0220	HM15|cds0234	SAURJH1_RS01310	JS39|cds1588	LGA2|cds0232	M013|cds0232	MN8|cds0672	SAR_RS01305	MS4|cds0235	MW_RS01265	SA_RS01490	SAOUHSC_00234	NWMN_RS01105	SAB_RS01105	RKI4|cds0194	ST22|cds0240	ST39|cds0259	TW20|cds0269	V220|cds0246	XQ|cds2396	1299|cds0867	2012|cds0792	2041|cds1585	2116|cds0811	2122|cds1581	2128|cds1423	CCEE|cds1612	CCEF|cds0107	CCEM|cds1790	CCEN|cds2007	CCEP|cds1931	F876|cds2513	M211|cds2076	MSHR|cds0231	SH3|cds0117	CCEG|cds0191	CCEH|cds0341	CCEK|cds0766	CCEL|cds0500
Cluster0141	0402|cds0264	1181|cds0257	6159|cds0244	6850|cds0199	ATCC|cds0207	CA34|cds0271	CN1|cds0232	SACOL_RS01270	DAR4|cds0232	ED13|cds0202	FDA2|cds0222	HM15|cds0236	SAURJH1_RS01320	JS39|cds1590	LGA2|cds0234	M013|cds0234	MN8|cds0670	SAR_RS01315	MS4|cds0237	MW_RS01275	SA_RS01500	SAOUHSC_00236	NWMN_RS01115	SAB_RS01115	RKI4|cds0196	ST22|cds0242	ST39|cds0261	TW20|cds0271	V220|cds0248	XQ|cds2397	1299|cds0869	2012|cds0794	2041|cds1587	2116|cds0813	2122|cds1583	2128|cds1425	CCEE|cds1610	CCEF|cds0105	CCEM|cds1788	CCEN|cds2009	CCEP|cds1933	F876|cds2515	M211|cds2078	MSHR|cds0233	SH3|cds0119	CCEG|cds0189	CCEH|cds0343	CCEK|cds0768	CCEL|cds0498
Cluster0142	0402|cds0269	1181|cds0261	6159|cds0248	6850|cds0204	ATCC|cds0212	CA34|cds0275	CN1|cds0236	SACOL_RS01295	DAR4|cds0236	ED13|cds0207	FDA2|cds0227	HM15|cds0239	SAURJH1_RS01340	JS39|cds1594	LGA2|cds0239	M013|cds0238	MN8|cds0665	SAR_RS01340	MS4|cds0241	MW_RS01300	SA_RS01525	SAOUHSC_00240	NWMN_RS01140	SAB_RS01135	RKI4|cds0200	ST22|cds0247	ST39|cds0265	TW20|cds0276	V220|cds0253	XQ|cds2400	1299|cds0872	2012|cds0797	2041|cds1590	2116|cds0816	2122|cds1586	2128|cds1428	CCEE|cds1607	CCEF|cds0102	CCEM|cds1785	CCEN|cds2012	CCEP|cds1936	F876|cds2518	M211|cds2081	MSHR|cds0236	SH3|cds0122	CCEG|cds0185	CCEH|cds0346	CCEK|cds0771	CCEL|cds0495
Cluster0143	0402|cds0271	1181|cds0263	6159|cds0250	6850|cds0206	ATCC|cds0214	CA34|cds0277	CN1|cds0238	SACOL_RS01305	DAR4|cds0238	ED13|cds0209	FDA2|cds0229	HM15|cds0241	SAURJH1_RS01350	JS39|cds1595	LGA2|cds0241	M013|cds0240	MN8|cds0663	SAR_RS01350	MS4|cds0243	MW_RS01310	SA_RS01535	SAOUHSC_00242	NWMN_RS01150	SAB_RS01145	RKI4|cds0202	ST22|cds0249	ST39|cds0267	TW20|cds0278	V220|cds0255	XQ|cds2402	1299|cds0874	2012|cds0799	2041|cds1592	2116|cds0818	2122|cds1588	2128|cds1430	CCEE|cds1605	CCEF|cds0100	CCEM|cds1783	CCEN|cds2014	CCEP|cds1938	F876|cds2520	M211|cds2083	MSHR|cds0238	SH3|cds0124	CCEG|cds0183	CCEH|cds0348	CCEK|cds0773	CCEL|cds0493
Cluster0144	0402|cds0274	1181|cds0267	6159|cds0252	6850|cds0209	ATCC|cds0217	CA34|cds0278	CN1|cds0242	SACOL_RS01325	DAR4|cds0241	ED13|cds0212	FDA2|cds0230	HM15|cds0243	SAURJH1_RS01365	JS39|cds1596	LGA2|cds0244	M013|cds0243	MN8|cds0660	SAR_RS01365	MS4|cds0246	MW_RS01325	SA_RS01550	SAOUHSC_00246	NWMN_RS01170	SAB_RS01160	RKI4|cds0206	ST22|cds0252	ST39|cds0270	TW20|cds0280	V220|cds0259	XQ|cds2405	1299|cds0876	2012|cds0801	2041|cds1594	2116|cds0820	2122|cds1590	2128|cds1432	CCEE|cds1603	CCEF|cds0098	CCEM|cds1781	CCEN|cds2016	CCEP|cds1940	F876|cds2251	M211|cds2085	MSHR|cds0240	SH3|cds0126	CCEG|cds0181	CCEH|cds0350	CCEK|cds0775	CCEL|cds0491
Cluster0145	0402|cds0275	1181|cds0268	6159|cds0253	6850|cds0210	ATCC|cds0218	CA34|cds0279	CN1|cds0243	SACOL_RS01330	DAR4|cds0242	ED13|cds0213	FDA2|cds0231	HM15|cds0244	SAURJH1_RS01370	JS39|cds1597	LGA2|cds0245	M013|cds0244	MN8|cds0659	SAR_RS01370	MS4|cds0247	MW_RS01330	SA_RS01555	SAOUHSC_00247	NWMN_RS01175	SAB_RS01165	RKI4|cds0207	ST22|cds0253	ST39|cds0271	TW20|cds0281	V220|cds0260	XQ|cds2406	1299|cds0877	2012|cds0802	2041|cds1595	2116|cds0821	2122|cds1591	2128|cds1433	CCEE|cds1602	CCEF|cds0097	CCEM|cds1780	CCEN|cds2017	CCEP|cds1941	F876|cds2252	M211|cds2086	MSHR|cds0241	SH3|cds0127	CCEG|cds0180	CCEH|cds0351	CCEK|cds0776	CCEL|cds0490
Cluster0146	0402|cds0276	1181|cds0269	6159|cds0254	6850|cds0211	ATCC|cds0219	CA34|cds0280	CN1|cds0244	SACOL_RS01335	DAR4|cds0243	ED13|cds0214	FDA2|cds0232	HM15|cds0245	SAURJH1_RS01375	JS39|cds1598	LGA2|cds0246	M013|cds0245	MN8|cds0658	SAR_RS01375	MS4|cds0248	MW_RS01335	SA_RS01560	SAOUHSC_00248	NWMN_RS01180	SAB_RS01170	RKI4|cds0208	ST22|cds0254	ST39|cds0272	TW20|cds0282	V220|cds0261	XQ|cds2407	1299|cds0878	2012|cds0803	2041|cds1596	2116|cds0822	2122|cds1592	2128|cds1434	CCEE|cds1601	CCEF|cds0096	CCEM|cds1779	CCEN|cds2018	CCEP|cds1942	F876|cds2253	M211|cds2087	MSHR|cds0242	SH3|cds0128	CCEG|cds0179	CCEH|cds0352	CCEK|cds0777	CCEL|cds0489
Cluster0147	0402|cds0277	1181|cds0270	6159|cds0255	6850|cds0212	ATCC|cds0220	CA34|cds0281	CN1|cds0245	SACOL_RS01340	DAR4|cds0244	ED13|cds0215	FDA2|cds0233	HM15|cds0246	SAURJH1_RS01380	JS39|cds1599	LGA2|cds0247	M013|cds0246	MN8|cds0657	SAR_RS01380	MS4|cds0249	MW_RS01340	SA_RS01565	SAOUHSC_00249	NWMN_RS01185	SAB_RS01175	RKI4|cds0209	ST22|cds0255	ST39|cds0273	TW20|cds0283	V220|cds0262	XQ|cds2408	1299|cds0879	2012|cds0804	2041|cds1597	2116|cds0823	2122|cds1593	2128|cds1435	CCEE|cds1600	CCEF|cds0095	CCEM|cds1778	CCEN|cds2019	CCEP|cds1943	F876|cds2254	M211|cds2088	MSHR|cds0243	SH3|cds0129	CCEG|cds0178	CCEH|cds0353	CCEK|cds0778	CCEL|cds0488
Cluster0148	0402|cds0278	1181|cds0271	6159|cds0256	6850|cds0213	ATCC|cds0221	CA34|cds0282	CN1|cds0246	SACOL_RS01345	DAR4|cds0245	ED13|cds0216	FDA2|cds0234	HM15|cds0247	SAURJH1_RS01385	JS39|cds1600	LGA2|cds0248	M013|cds0247	MN8|cds0656	SAR_RS01385	MS4|cds0250	MW_RS01345	SA_RS01570	SAOUHSC_00250	NWMN_RS01190	SAB_RS01180	RKI4|cds0210	ST22|cds0256	ST39|cds0274	TW20|cds0284	V220|cds0263	XQ|cds2409	1299|cds0880	2012|cds0805	2041|cds1598	2116|cds0824	2122|cds1594	2128|cds1436	CCEE|cds1599	CCEF|cds0094	CCEM|cds1777	CCEN|cds2020	CCEP|cds1944	F876|cds2255	M211|cds2089	MSHR|cds0244	SH3|cds0130	CCEG|cds0177	CCEH|cds0354	CCEK|cds0779	CCEL|cds0487
Cluster0149	0402|cds0279	1181|cds0272	6159|cds0257	6850|cds0214	ATCC|cds0222	CA34|cds0283	CN1|cds0247	SACOL_RS01350	DAR4|cds0246	ED13|cds0217	FDA2|cds0235	HM15|cds0248	SAURJH1_RS01390	JS39|cds1601	LGA2|cds0249	M013|cds0248	MN8|cds0655	SAR_RS01390	MS4|cds0251	MW_RS01350	SA_RS01575	SAOUHSC_00251	NWMN_RS01195	SAB_RS01185	RKI4|cds0211	ST22|cds0257	ST39|cds0275	TW20|cds0285	V220|cds0264	XQ|cds2410	1299|cds0881	2012|cds0806	2041|cds1599	2116|cds0825	2122|cds1595	2128|cds1437	CCEE|cds1598	CCEF|cds0093	CCEM|cds1776	CCEN|cds2021	CCEP|cds1945	F876|cds2256	M211|cds2090	MSHR|cds0245	SH3|cds0131	CCEG|cds0176	CCEH|cds0355	CCEK|cds0780	CCEL|cds0486
Cluster0150	0402|cds0282	1181|cds0275	6159|cds0262	6850|cds0217	ATCC|cds0225	CA34|cds0288	CN1|cds0253	SACOL_RS01375	DAR4|cds0249	ED13|cds0222	FDA2|cds0241	HM15|cds0251	SAURJH1_RS01405	JS39|cds1606	LGA2|cds0252	M013|cds0251	MN8|cds0652	SAR_RS01405	MS4|cds0254	MW_RS01365	SA_RS01590	SAOUHSC_00257	NWMN_RS01220	SAB_RS01210	RKI4|cds0214	ST22|cds0260	ST39|cds0278	TW20|cds0288	V220|cds0269	XQ|cds2413	1299|cds0886	2012|cds0811	2041|cds2245	2116|cds0830	2122|cds1600	2128|cds1442	CCEE|cds1593	CCEF|cds0088	CCEM|cds1771	CCEN|cds2026	CCEP|cds1950	F876|cds2261	M211|cds2095	MSHR|cds0250	SH3|cds0136	CCEG|cds0173	CCEH|cds0358	CCEK|cds0783	CCEL|cds0483
Cluster0151	0402|cds0283	1181|cds0276	6159|cds0263	6850|cds0218	ATCC|cds0226	CA34|cds0289	CN1|cds0254	SACOL_RS01380	DAR4|cds0250	ED13|cds0223	FDA2|cds0242	HM15|cds0252	SAURJH1_RS01410	JS39|cds1607	LGA2|cds0253	M013|cds0252	MN8|cds0651	SAR_RS01410	MS4|cds0255	MW_RS01370	SA_RS01595	SAOUHSC_00258	NWMN_RS01225	SAB_RS01215	RKI4|cds0215	ST22|cds0261	ST39|cds0279	TW20|cds0289	V220|cds0270	XQ|cds2414	1299|cds0887	2012|cds0812	2041|cds2246	2116|cds0831	2122|cds1601	2128|cds1443	CCEE|cds1592	CCEF|cds0087	CCEM|cds1770	CCEN|cds2027	CCEP|cds1951	F876|cds2262	M211|cds2096	MSHR|cds0251	SH3|cds0137	CCEG|cds0172	CCEH|cds0359	CCEK|cds0784	CCEL|cds0482
Cluster0152	0402|cds0284	1181|cds0277	6159|cds0264	6850|cds0219	ATCC|cds0227	CA34|cds0290	CN1|cds0255	SACOL_RS01385	DAR4|cds0251	ED13|cds0224	FDA2|cds0243	HM15|cds0253	SAURJH1_RS01415	JS39|cds1608	LGA2|cds0254	M013|cds0253	MN8|cds0650	SAR_RS01415	MS4|cds0256	MW_RS01375	SA_RS01600	SAOUHSC_00259	NWMN_RS01230	SAB_RS01225	RKI4|cds0216	ST22|cds0262	ST39|cds0280	TW20|cds0290	V220|cds0271	XQ|cds2415	1299|cds0888	2012|cds0813	2041|cds2247	2116|cds0832	2122|cds1602	2128|cds1444	CCEE|cds1591	CCEF|cds0086	CCEM|cds1769	CCEN|cds2028	CCEP|cds1952	F876|cds2263	M211|cds2097	MSHR|cds0252	SH3|cds0138	CCEG|cds0171	CCEH|cds0360	CCEK|cds0785	CCEL|cds0481
Cluster0153	0402|cds0285	1181|cds0278	6159|cds0265	6850|cds0220	ATCC|cds0228	CA34|cds0291	CN1|cds0256	SACOL_RS01390	DAR4|cds0252	ED13|cds0225	FDA2|cds0244	HM15|cds0254	SAURJH1_RS01420	JS39|cds1609	LGA2|cds0255	M013|cds0254	MN8|cds0649	SAR_RS01420	MS4|cds0257	MW_RS01380	SA_RS01605	SAOUHSC_00260	NWMN_RS01235	SAB_RS01230	RKI4|cds0217	ST22|cds0263	ST39|cds0281	TW20|cds0291	V220|cds0272	XQ|cds2416	1299|cds0889	2012|cds0814	2041|cds2248	2116|cds0833	2122|cds1603	2128|cds1445	CCEE|cds1590	CCEF|cds0085	CCEM|cds1768	CCEN|cds2029	CCEP|cds1953	F876|cds2264	M211|cds2098	MSHR|cds0253	SH3|cds0139	CCEG|cds0170	CCEH|cds0361	CCEK|cds0786	CCEL|cds0480
Cluster0154	0402|cds0286	1181|cds0279	6159|cds0266	6850|cds0221	ATCC|cds0229	CA34|cds0292	CN1|cds0257	SACOL_RS01395	DAR4|cds0253	ED13|cds0226	FDA2|cds0245	HM15|cds0255	SAURJH1_RS01425	JS39|cds1610	LGA2|cds0256	M013|cds0255	MN8|cds0648	SAR_RS01425	MS4|cds0258	MW_RS01385	SA_RS01610	SAOUHSC_00261	NWMN_RS01240	SAB_RS01235	RKI4|cds0218	ST22|cds0264	ST39|cds0282	TW20|cds0292	V220|cds0273	XQ|cds2417	1299|cds0890	2012|cds0815	2041|cds2249	2116|cds0834	2122|cds1604	2128|cds1446	CCEE|cds1589	CCEF|cds0084	CCEM|cds1767	CCEN|cds2030	CCEP|cds1954	F876|cds2265	M211|cds2099	MSHR|cds0254	SH3|cds0140	CCEG|cds0169	CCEH|cds0362	CCEK|cds0787	CCEL|cds0479
Cluster0155	0402|cds0287	1181|cds0280	6159|cds0267	6850|cds0222	ATCC|cds0230	CA34|cds0293	CN1|cds0258	SACOL_RS01400	DAR4|cds0254	ED13|cds0227	FDA2|cds0246	HM15|cds0256	SAURJH1_RS01430	JS39|cds1611	LGA2|cds0257	M013|cds0256	MN8|cds0647	SAR_RS01430	MS4|cds0259	MW_RS01390	SA_RS01615	SAOUHSC_00262	NWMN_RS01245	SAB_RS01240	RKI4|cds0219	ST22|cds0265	ST39|cds0283	TW20|cds0293	V220|cds0274	XQ|cds2418	1299|cds0891	2012|cds0816	2041|cds2250	2116|cds0835	2122|cds1605	2128|cds1447	CCEE|cds1588	CCEF|cds0083	CCEM|cds1766	CCEN|cds2031	CCEP|cds1955	F876|cds2266	M211|cds2100	MSHR|cds0255	SH3|cds0141	CCEG|cds0168	CCEH|cds0363	CCEK|cds0788	CCEL|cds0478
Cluster0156	0402|cds0305	1181|cds0298	6159|cds0280	6850|cds0240	ATCC|cds0249	CA34|cds0317	CN1|cds0285	SACOL_RS01525	DAR4|cds0271	ED13|cds0254	FDA2|cds0264	HM15|cds0272	SAURJH1_RS01520	JS39|cds1629	LGA2|cds0272	M013|cds0275	MN8|cds0634	SAR_RS01510	MS4|cds0278	MW_RS01490	SA_RS01705	SAOUHSC_00282	NWMN_RS01370	SAB_RS01320	RKI4|cds0237	ST22|cds0281	ST39|cds0297	TW20|cds0313	V220|cds0296	XQ|cds2432	1299|cds0099	2012|cds0105	2041|cds0641	2116|cds0370	2122|cds0885	2128|cds1469	CCEE|cds2314	CCEF|cds0061	CCEM|cds1740	CCEN|cds2202	CCEP|cds1975	F876|cds0830	M211|cds0967	MSHR|cds0280	SH3|cds0167	CCEG|cds0143	CCEH|cds0384	CCEK|cds0811	CCEL|cds0457
Cluster0157	0402|cds0306	1181|cds0300	6159|cds0282	6850|cds0241	ATCC|cds0250	CA34|cds0318	CN1|cds0286	SACOL_RS01530	DAR4|cds0272	ED13|cds0256	FDA2|cds0265	HM15|cds0273	SAURJH1_RS01525	JS39|cds1630	LGA2|cds0273	M013|cds0276	MN8|cds0633	SAR_RS01515	MS4|cds0279	MW_RS01495	SA_RS01710	SAOUHSC_00284	NWMN_RS01375	SAB_RS01325	RKI4|cds0238	ST22|cds0282	ST39|cds0298	TW20|cds0314	V220|cds0297	XQ|cds2433	1299|cds0098	2012|cds0106	2041|cds0642	2116|cds0371	2122|cds0886	2128|cds1470	CCEE|cds2313	CCEF|cds0060	CCEM|cds1739	CCEN|cds2201	CCEP|cds1976	F876|cds0831	M211|cds0968	MSHR|cds0281	SH3|cds0168	CCEG|cds0140	CCEH|cds0388	CCEK|cds0814	CCEL|cds0453
Cluster0158	0402|cds0309	1181|cds0303	6159|cds0285	6850|cds0244	ATCC|cds0253	CA34|cds0321	CN1|cds0289	SACOL_RS01545	DAR4|cds0274	ED13|cds0259	FDA2|cds0268	HM15|cds0275	SAURJH1_RS01540	JS39|cds1633	LGA2|cds0276	M013|cds0278	MN8|cds0630	SAR_RS01530	MS4|cds0281	MW_RS01510	SA_RS01725	SAOUHSC_00287	NWMN_RS01390	SAB_RS01340	RKI4|cds0240	ST22|cds0285	ST39|cds0301	TW20|cds0317	V220|cds0300	XQ|cds2436	1299|cds0096	2012|cds0109	2041|cds0644	2116|cds0373	2122|cds0888	2128|cds1472	CCEE|cds2311	CCEF|cds0058	CCEM|cds1737	CCEN|cds2198	CCEP|cds1979	F876|cds0833	M211|cds0970	MSHR|cds0284	SH3|cds0170	CCEG|cds0138	CCEH|cds0390	CCEK|cds0816	CCEL|cds0451
Cluster0159	0402|cds0310	1181|cds0304	6159|cds0286	6850|cds0245	ATCC|cds0254	CA34|cds0322	CN1|cds0290	SACOL_RS01550	DAR4|cds0275	ED13|cds0260	FDA2|cds0269	HM15|cds0276	SAURJH1_RS01545	JS39|cds1634	LGA2|cds0277	M013|cds0279	MN8|cds0629	SAR_RS01535	MS4|cds0282	MW_RS01515	SA_RS01730	SAOUHSC_00290	NWMN_RS01395	SAB_RS01345	RKI4|cds0241	ST22|cds0286	ST39|cds0302	TW20|cds0318	V220|cds0301	XQ|cds2437	1299|cds0095	2012|cds0110	2041|cds0645	2116|cds0374	2122|cds0889	2128|cds1473	CCEE|cds2310	CCEF|cds0057	CCEM|cds1736	CCEN|cds2197	CCEP|cds1980	F876|cds0834	M211|cds0971	MSHR|cds0285	SH3|cds0171	CCEG|cds0137	CCEH|cds0391	CCEK|cds0817	CCEL|cds0450
Cluster0160	0402|cds0312	1181|cds0306	6159|cds0288	6850|cds0247	ATCC|cds0256	CA34|cds0324	CN1|cds0292	SACOL_RS01560	DAR4|cds0277	ED13|cds0262	FDA2|cds0271	HM15|cds0278	SAURJH1_RS01555	JS39|cds1636	LGA2|cds0279	M013|cds0281	MN8|cds0627	SAR_RS01545	MS4|cds0284	MW_RS01525	SA_RS01740	SAOUHSC_00292	NWMN_RS01405	SAB_RS01355	RKI4|cds0243	ST22|cds0288	ST39|cds0304	TW20|cds0320	V220|cds0303	XQ|cds2439	1299|cds0093	2012|cds0112	2041|cds0647	2116|cds0376	2122|cds0891	2128|cds1475	CCEE|cds2308	CCEF|cds0055	CCEM|cds1734	CCEN|cds2195	CCEP|cds1982	F876|cds0836	M211|cds0973	MSHR|cds0287	SH3|cds0173	CCEG|cds0135	CCEH|cds0393	CCEK|cds0819	CCEL|cds0448
Cluster0161	0402|cds0314	1181|cds0308	6159|cds0290	6850|cds0249	ATCC|cds0258	CA34|cds0325	CN1|cds0294	SACOL_RS01570	DAR4|cds0279	ED13|cds0264	FDA2|cds0273	HM15|cds0280	SAURJH1_RS01565	JS39|cds1638	LGA2|cds0281	M013|cds0283	MN8|cds0625	SAR_RS01555	MS4|cds0286	MW_RS01535	SA_RS01750	SAOUHSC_00294	NWMN_RS01415	SAB_RS01365	RKI4|cds0245	ST22|cds0290	ST39|cds0306	TW20|cds0322	V220|cds0305	XQ|cds2441	1299|cds0091	2012|cds0114	2041|cds0649	2116|cds0378	2122|cds0893	2128|cds1477	CCEE|cds2306	CCEF|cds0053	CCEM|cds1732	CCEN|cds2193	CCEP|cds1984	F876|cds0838	M211|cds0975	MSHR|cds0289	SH3|cds0175	CCEG|cds0133	CCEH|cds0395	CCEK|cds0821	CCEL|cds0446
Cluster0162	0402|cds0315	1181|cds0309	6159|cds0291	6850|cds0250	ATCC|cds0259	CA34|cds0326	CN1|cds0295	SACOL_RS01575	DAR4|cds0280	ED13|cds0265	FDA2|cds0274	HM15|cds0281	SAURJH1_RS01570	JS39|cds1639	LGA2|cds0282	M013|cds0284	MN8|cds0624	SAR_RS01560	MS4|cds0287	MW_RS01540	SA_RS01755	SAOUHSC_00295	NWMN_RS01420	SAB_RS01370	RKI4|cds0246	ST22|cds0291	ST39|cds0307	TW20|cds0323	V220|cds0306	XQ|cds2442	1299|cds0090	2012|cds0115	2041|cds0650	2116|cds0379	2122|cds0894	2128|cds1478	CCEE|cds2305	CCEF|cds0052	CCEM|cds1731	CCEN|cds2192	CCEP|cds1985	F876|cds0839	M211|cds0976	MSHR|cds0290	SH3|cds0176	CCEG|cds0132	CCEH|cds0396	CCEK|cds0822	CCEL|cds0445
Cluster0163	0402|cds0316	1181|cds0310	6159|cds0292	6850|cds0251	ATCC|cds0260	CA34|cds0327	CN1|cds0296	SACOL_RS01580	DAR4|cds0281	ED13|cds0266	FDA2|cds0275	HM15|cds0282	SAURJH1_RS01575	JS39|cds1640	LGA2|cds0283	M013|cds0285	MN8|cds0623	SAR_RS01565	MS4|cds0288	MW_RS01545	SA_RS01760	SAOUHSC_00296	NWMN_RS01425	SAB_RS01375	RKI4|cds0247	ST22|cds0292	ST39|cds0308	TW20|cds0324	V220|cds0307	XQ|cds2443	1299|cds0089	2012|cds0116	2041|cds0651	2116|cds0380	2122|cds0895	2128|cds1479	CCEE|cds2304	CCEF|cds0051	CCEM|cds1730	CCEN|cds2191	CCEP|cds1986	F876|cds0840	M211|cds0977	MSHR|cds0291	SH3|cds0177	CCEG|cds0131	CCEH|cds0397	CCEK|cds0823	CCEL|cds0444
Cluster0164	0402|cds0317	1181|cds0311	6159|cds0293	6850|cds0252	ATCC|cds0261	CA34|cds0328	CN1|cds0297	SACOL_RS01585	DAR4|cds0282	ED13|cds0267	FDA2|cds0276	HM15|cds0283	SAURJH1_RS01580	JS39|cds1641	LGA2|cds0284	M013|cds0286	MN8|cds0622	SAR_RS01570	MS4|cds0289	MW_RS01550	SA_RS01765	SAOUHSC_00297	NWMN_RS01430	SAB_RS01380	RKI4|cds0248	ST22|cds0293	ST39|cds0309	TW20|cds0325	V220|cds0308	XQ|cds2444	1299|cds0088	2012|cds0117	2041|cds0652	2116|cds0381	2122|cds0896	2128|cds1480	CCEE|cds2303	CCEF|cds0050	CCEM|cds1729	CCEN|cds2190	CCEP|cds1987	F876|cds0841	M211|cds0978	MSHR|cds0292	SH3|cds0178	CCEG|cds0130	CCEH|cds0398	CCEK|cds0824	CCEL|cds0443
Cluster0165	0402|cds0318	1181|cds0312	6159|cds0294	6850|cds0253	ATCC|cds0262	CA34|cds0329	CN1|cds0298	SACOL_RS01590	DAR4|cds0283	ED13|cds0268	FDA2|cds0277	HM15|cds0284	SAURJH1_RS01585	JS39|cds1642	LGA2|cds0285	M013|cds0287	MN8|cds0621	SAR_RS01575	MS4|cds0290	MW_RS01555	SA_RS01770	SAOUHSC_00298	NWMN_RS01435	SAB_RS01385	RKI4|cds0249	ST22|cds0294	ST39|cds0310	TW20|cds0326	V220|cds0309	XQ|cds2445	1299|cds0087	2012|cds0118	2041|cds0653	2116|cds0382	2122|cds0897	2128|cds1481	CCEE|cds2302	CCEF|cds0049	CCEM|cds1728	CCEN|cds2189	CCEP|cds1988	F876|cds0842	M211|cds0979	MSHR|cds0293	SH3|cds0179	CCEG|cds0129	CCEH|cds0399	CCEK|cds0825	CCEL|cds0442
Cluster0166	0402|cds0321	1181|cds0315	6159|cds0297	6850|cds0256	ATCC|cds0265	CA34|cds0332	CN1|cds0301	SACOL_RS01970	DAR4|cds0286	ED13|cds0338	FDA2|cds0280	HM15|cds0287	SAURJH1_RS01920	JS39|cds1645	LGA2|cds0288	M013|cds0290	MN8|cds0618	SAR_RS01590	MS4|cds0293	MW_RS01570	SA_RS01785	SAOUHSC_00301	NWMN_RS01790	SAB_RS01465	RKI4|cds0252	ST22|cds0297	ST39|cds0378	TW20|cds0390	V220|cds0312	XQ|cds2447	1299|cds0084	2012|cds0121	2041|cds0656	2116|cds0385	2122|cds0900	2128|cds1484	CCEE|cds2299	CCEF|cds0046	CCEM|cds1725	CCEN|cds2186	CCEP|cds1991	F876|cds0845	M211|cds0982	MSHR|cds0296	SH3|cds0182	CCEG|cds0126	CCEH|cds0402	CCEK|cds0828	CCEL|cds0439
Cluster0167	0402|cds0322	1181|cds0316	6159|cds0298	6850|cds0257	ATCC|cds0266	CA34|cds0333	CN1|cds0302	SACOL_RS01975	DAR4|cds0287	ED13|cds0339	FDA2|cds0281	HM15|cds0288	SAURJH1_RS01925	JS39|cds1646	LGA2|cds0289	M013|cds0291	MN8|cds0617	SAR_RS01595	MS4|cds0294	MW_RS01575	SA_RS01790	SAOUHSC_00302	NWMN_RS01795	SAB_RS01470	RKI4|cds0253	ST22|cds0298	ST39|cds0379	TW20|cds0391	V220|cds0313	XQ|cds2448	1299|cds0083	2012|cds0122	2041|cds0657	2116|cds0386	2122|cds0901	2128|cds1485	CCEE|cds2298	CCEF|cds0045	CCEM|cds1724	CCEN|cds2185	CCEP|cds1992	F876|cds0846	M211|cds0983	MSHR|cds0297	SH3|cds0183	CCEG|cds0125	CCEH|cds0403	CCEK|cds0829	CCEL|cds0438
Cluster0168	0402|cds0325	1181|cds0319	6159|cds0301	6850|cds0260	ATCC|cds0269	CA34|cds0336	CN1|cds0305	SACOL_RS01990	DAR4|cds0289	ED13|cds0342	FDA2|cds0284	HM15|cds0291	SAURJH1_RS01940	JS39|cds1649	LGA2|cds0292	M013|cds0294	MN8|cds0615	SAR_RS01610	MS4|cds0297	MW_RS01590	SA_RS01805	SAOUHSC_00305	NWMN_RS01810	SAB_RS01485	RKI4|cds0255	ST22|cds0301	ST39|cds0382	TW20|cds0394	V220|cds0316	XQ|cds2451	1299|cds0081	2012|cds0124	2041|cds0659	2116|cds0388	2122|cds0903	2128|cds1487	CCEE|cds2296	CCEF|cds0043	CCEM|cds1722	CCEN|cds2183	CCEP|cds1994	F876|cds0848	M211|cds0985	MSHR|cds0299	SH3|cds0185	CCEG|cds0123	CCEH|cds0405	CCEK|cds0831	CCEL|cds0436
Cluster0169	0402|cds0326	1181|cds0320	6159|cds0302	6850|cds0261	ATCC|cds0270	CA34|cds0337	CN1|cds0306	SACOL_RS01995	DAR4|cds0290	ED13|cds0343	FDA2|cds0285	HM15|cds0292	SAURJH1_RS01945	JS39|cds1650	LGA2|cds0293	M013|cds0295	MN8|cds0614	SAR_RS01615	MS4|cds0298	MW_RS01595	SA_RS01810	SAOUHSC_00306	NWMN_RS01815	SAB_RS01490	RKI4|cds0256	ST22|cds0302	ST39|cds0383	TW20|cds0395	V220|cds0317	XQ|cds2452	1299|cds0080	2012|cds0125	2041|cds0660	2116|cds0389	2122|cds0904	2128|cds1488	CCEE|cds2295	CCEF|cds0042	CCEM|cds1721	CCEN|cds2182	CCEP|cds1995	F876|cds0849	M211|cds0986	MSHR|cds0300	SH3|cds0186	CCEG|cds0122	CCEH|cds0406	CCEK|cds0832	CCEL|cds0435
Cluster0170	0402|cds0328	1181|cds0322	6159|cds0304	6850|cds0263	ATCC|cds0272	CA34|cds0339	CN1|cds0308	SACOL_RS02005	DAR4|cds0292	ED13|cds0345	FDA2|cds0287	HM15|cds0294	SAURJH1_RS01955	JS39|cds1652	LGA2|cds0295	M013|cds0297	MN8|cds0612	SAR_RS01625	MS4|cds0300	MW_RS01605	SA_RS01820	SAOUHSC_00308	NWMN_RS01825	SAB_RS01500	RKI4|cds0258	ST22|cds0304	ST39|cds0384	TW20|cds0397	V220|cds0319	XQ|cds2454	1299|cds0078	2012|cds0127	2041|cds0662	2116|cds0391	2122|cds0906	2128|cds1490	CCEE|cds2293	CCEF|cds0040	CCEM|cds1719	CCEN|cds2180	CCEP|cds1997	F876|cds0851	M211|cds0988	MSHR|cds0302	SH3|cds0188	CCEG|cds0121	CCEH|cds0408	CCEK|cds0833	CCEL|cds0434
Cluster0171	0402|cds0330	1181|cds0324	6159|cds0305	6850|cds0265	ATCC|cds0274	CA34|cds0340	CN1|cds0310	SACOL_RS02015	DAR4|cds0294	ED13|cds0346	FDA2|cds0289	HM15|cds0296	SAURJH1_RS01965	JS39|cds1653	LGA2|cds0296	M013|cds0298	MN8|cds0610	SAR_RS01635	MS4|cds0301	MW_RS01615	SA_RS01830	ulaA	NWMN_RS01835	SAB_RS01505	RKI4|cds0260	ST22|cds0306	ST39|cds0386	TW20|cds0399	V220|cds0321	XQ|cds2455	1299|cds0076	2012|cds0129	2041|cds0664	2116|cds0393	2122|cds0908	2128|cds1492	CCEE|cds2291	CCEF|cds0038	CCEM|cds1717	CCEN|cds2178	CCEP|cds1999	F876|cds0853	M211|cds0990	MSHR|cds0304	SH3|cds0190	CCEG|cds0120	CCEH|cds0409	CCEK|cds0834	CCEL|cds0433
Cluster0172	0402|cds0332	1181|cds0326	6159|cds0307	6850|cds0267	ATCC|cds0276	CA34|cds0342	CN1|cds0312	SACOL_RS02025	DAR4|cds0296	ED13|cds0348	FDA2|cds0291	HM15|cds0298	SAURJH1_RS01975	JS39|cds1655	LGA2|cds0298	M013|cds0300	MN8|cds0608	SAR_RS01645	MS4|cds0303	MW_RS01625	SA_RS01840	SAOUHSC_00312	NWMN_RS01845	SAB_RS01515	RKI4|cds0262	ST22|cds0308	ST39|cds0388	TW20|cds0401	V220|cds0323	XQ|cds2457	1299|cds0074	2012|cds0131	2041|cds0666	2116|cds0394	2122|cds0910	2128|cds2194	CCEE|cds2289	CCEF|cds0036	CCEM|cds1715	CCEN|cds2176	CCEP|cds2001	F876|cds0855	M211|cds0992	MSHR|cds0306	SH3|cds0192	CCEG|cds0118	CCEH|cds0411	CCEK|cds0836	CCEL|cds0431
Cluster0173	0402|cds0333	1181|cds0327	6159|cds0308	6850|cds0268	ATCC|cds0277	CA34|cds0343	CN1|cds0313	SACOL_RS02030	DAR4|cds0297	ED13|cds0349	FDA2|cds0292	HM15|cds0299	SAURJH1_RS01980	JS39|cds1656	LGA2|cds0299	M013|cds0301	MN8|cds0607	SAR_RS01650	MS4|cds0304	MW_RS01630	SA_RS01845	SAOUHSC_00313	NWMN_RS01850	SAB_RS01520	RKI4|cds0263	ST22|cds0309	ST39|cds0389	TW20|cds0402	V220|cds0324	XQ|cds2458	1299|cds0073	2012|cds0132	2041|cds0667	2116|cds0395	2122|cds0911	2128|cds2195	CCEE|cds2288	CCEF|cds0035	CCEM|cds1714	CCEN|cds2175	CCEP|cds2002	F876|cds0856	M211|cds0993	MSHR|cds0307	SH3|cds0193	CCEG|cds0117	CCEH|cds0412	CCEK|cds0837	CCEL|cds0430
Cluster0174	0402|cds0334	1181|cds0328	6159|cds0309	6850|cds0269	ATCC|cds0278	CA34|cds0344	CN1|cds0314	SACOL_RS02035	DAR4|cds0298	ED13|cds0350	FDA2|cds0293	HM15|cds0300	SAURJH1_RS01985	JS39|cds1657	LGA2|cds0300	M013|cds0302	MN8|cds0606	SAR_RS01655	MS4|cds0305	MW_RS01635	SA_RS01850	SAOUHSC_00314	NWMN_RS01855	SAB_RS01525	RKI4|cds0264	ST22|cds0310	ST39|cds0390	TW20|cds0403	V220|cds0325	XQ|cds2459	1299|cds0072	2012|cds0133	2041|cds0668	2116|cds0396	2122|cds0912	2128|cds2196	CCEE|cds2287	CCEF|cds0034	CCEM|cds1713	CCEN|cds2174	CCEP|cds2003	F876|cds0857	M211|cds0994	MSHR|cds0308	SH3|cds0194	CCEG|cds0116	CCEH|cds0413	CCEK|cds0838	CCEL|cds0429
Cluster0175	0402|cds0335	1181|cds0329	6159|cds0310	6850|cds0270	ATCC|cds0279	CA34|cds0345	CN1|cds0315	SACOL_RS02040	DAR4|cds0299	ED13|cds0351	FDA2|cds0294	HM15|cds0301	SAURJH1_RS01990	JS39|cds1658	LGA2|cds0301	M013|cds0303	MN8|cds0605	SAR_RS01660	MS4|cds0306	MW_RS01640	SA_RS01855	SAOUHSC_00315	NWMN_RS01860	SAB_RS01530	RKI4|cds0265	ST22|cds0311	ST39|cds0391	TW20|cds0404	V220|cds0326	XQ|cds2460	1299|cds0071	2012|cds0134	2041|cds0669	2116|cds0397	2122|cds0913	2128|cds2197	CCEE|cds2286	CCEF|cds0033	CCEM|cds1712	CCEN|cds2173	CCEP|cds2004	F876|cds0858	M211|cds0995	MSHR|cds0309	SH3|cds0195	CCEG|cds0115	CCEH|cds0414	CCEK|cds0839	CCEL|cds0428
Cluster0176	0402|cds0337	1181|cds0331	6159|cds0312	6850|cds0272	ATCC|cds0281	CA34|cds0346	CN1|cds0317	SACOL_RS02050	DAR4|cds0301	ED13|cds0353	FDA2|cds0296	HM15|cds0303	SAURJH1_RS02000	JS39|cds1660	LGA2|cds0303	M013|cds0305	MN8|cds0603	SAR_RS01670	MS4|cds0308	MW_RS01650	SA_RS01865	SAOUHSC_00317	NWMN_RS01870	SAB_RS01540	RKI4|cds0267	ST22|cds0313	ST39|cds0393	TW20|cds0406	V220|cds0328	XQ|cds2462	1299|cds0069	2012|cds0136	2041|cds0671	2116|cds0399	2122|cds0915	2128|cds2199	CCEE|cds2284	CCEF|cds0031	CCEM|cds1710	CCEN|cds2171	CCEP|cds2006	F876|cds0860	M211|cds0997	MSHR|cds0311	SH3|cds0197	CCEG|cds0113	CCEH|cds0416	CCEK|cds0841	CCEL|cds0426
Cluster0177	0402|cds0339	1181|cds0333	6159|cds0314	6850|cds0274	ATCC|cds0283	CA34|cds0348	CN1|cds0319	SACOL_RS02060	DAR4|cds0303	ED13|cds0355	FDA2|cds0298	HM15|cds0305	SAURJH1_RS02010	JS39|cds1661	LGA2|cds0304	M013|cds0307	MN8|cds0601	SAR_RS01680	MS4|cds0310	MW_RS01660	SA_RS01875	SAOUHSC_00319	NWMN_RS01880	SAB_RS01550	RKI4|cds0269	ST22|cds0315	ST39|cds0395	TW20|cds0408	V220|cds0330	XQ|cds2464	1299|cds0067	2012|cds0138	2041|cds0673	2116|cds0401	2122|cds0917	2128|cds2201	CCEE|cds2282	CCEF|cds0029	CCEM|cds1708	CCEN|cds2169	CCEP|cds2008	F876|cds0862	M211|cds0999	MSHR|cds0313	SH3|cds0199	CCEG|cds0111	CCEH|cds0418	CCEK|cds0843	CCEL|cds0424
Cluster0178	0402|cds0341	1181|cds0335	6159|cds0316	6850|cds0276	ATCC|cds0284	CA34|cds0350	CN1|cds0321	SACOL_RS02070	DAR4|cds0305	ED13|cds0357	FDA2|cds0300	HM15|cds0307	SAURJH1_RS02020	JS39|cds1663	LGA2|cds0306	M013|cds0309	MN8|cds0600	SAR_RS01690	MS4|cds0312	MW_RS01670	SA_RS01885	SAOUHSC_00322	NWMN_RS01890	SAB_RS01560	RKI4|cds0271	ST22|cds0317	ST39|cds0397	TW20|cds0410	V220|cds0332	XQ|cds2466	1299|cds0065	2012|cds0140	2041|cds0675	2116|cds0403	2122|cds0919	2128|cds2203	CCEE|cds2280	CCEF|cds0027	CCEM|cds1706	CCEN|cds2167	CCEP|cds2010	F876|cds0864	M211|cds1001	MSHR|cds0315	SH3|cds0201	CCEG|cds0109	CCEH|cds0420	CCEK|cds0845	CCEL|cds0422
Cluster0179	0402|cds0343	1181|cds0337	6159|cds0317	6850|cds0277	ATCC|cds0286	CA34|cds0351	CN1|cds0323	SACOL_RS02080	DAR4|cds0307	ED13|cds0358	FDA2|cds0302	HM15|cds0308	SAURJH1_RS02030	JS39|cds1664	LGA2|cds0308	M013|cds0311	MN8|cds0598	SAR_RS01700	MS4|cds0313	MW_RS01675	SA_RS01895	SAOUHSC_00324	NWMN_RS01900	SAB_RS01565	RKI4|cds0273	ST22|cds0319	ST39|cds0399	TW20|cds0412	V220|cds0334	XQ|cds2467	1299|cds0064	2012|cds0141	2041|cds0676	2116|cds0404	2122|cds0920	2128|cds2204	CCEE|cds2279	CCEF|cds0026	CCEM|cds1705	CCEN|cds2166	CCEP|cds2011	F876|cds0865	M211|cds1002	MSHR|cds0316	SH3|cds0202	CCEG|cds0108	CCEH|cds0421	CCEK|cds0846	CCEL|cds0421
Cluster0180	0402|cds0348	1181|cds0342	6159|cds0322	6850|cds0281	ATCC|cds0291	CA34|cds0356	CN1|cds0328	SACOL_RS02105	DAR4|cds0312	ED13|cds0362	FDA2|cds0306	HM15|cds0314	SAURJH1_RS02055	JS39|cds1669	LGA2|cds0315	M013|cds0316	MN8|cds0593	SAR_RS01725	MS4|cds0318	MW_RS01700	SA_RS01920	SAOUHSC_00329	NWMN_RS01925	SAB_RS01590	RKI4|cds0278	ST22|cds0324	ST39|cds0403	TW20|cds0416	V220|cds0339	XQ|cds2472	1299|cds0059	2012|cds0146	2041|cds0681	2116|cds0409	2122|cds0925	2128|cds2209	CCEE|cds2274	CCEF|cds0021	CCEM|cds1700	CCEN|cds2161	CCEP|cds2016	F876|cds0870	M211|cds1007	MSHR|cds0321	SH3|cds0207	CCEG|cds0104	CCEH|cds0426	CCEK|cds0851	CCEL|cds0416
Cluster0181	0402|cds0349	1181|cds0343	6159|cds0323	6850|cds0282	ATCC|cds0292	CA34|cds0357	CN1|cds0329	SACOL_RS02110	DAR4|cds0313	ED13|cds0363	FDA2|cds0307	HM15|cds0315	SAURJH1_RS02060	JS39|cds1670	LGA2|cds0316	M013|cds0317	MN8|cds0592	SAR_RS01730	MS4|cds0319	MW_RS01705	SA_RS01925	SAOUHSC_00330	NWMN_RS01930	SAB_RS01595	RKI4|cds0279	ST22|cds0325	ST39|cds0404	TW20|cds0417	V220|cds0340	XQ|cds2473	1299|cds0058	2012|cds0147	2041|cds0682	2116|cds0410	2122|cds0926	2128|cds2210	CCEE|cds2273	CCEF|cds0020	CCEM|cds1699	CCEN|cds2160	CCEP|cds2017	F876|cds0871	M211|cds1008	MSHR|cds0322	SH3|cds0208	CCEG|cds0103	CCEH|cds0427	CCEK|cds0852	CCEL|cds0415
Cluster0182	0402|cds0350	1181|cds0344	6159|cds0324	6850|cds0283	ATCC|cds0293	CA34|cds0358	CN1|cds0330	SACOL_RS02115	DAR4|cds0314	ED13|cds0364	FDA2|cds0308	HM15|cds0316	SAURJH1_RS02065	JS39|cds1671	LGA2|cds0317	M013|cds0318	MN8|cds0591	SAR_RS01735	MS4|cds0320	MW_RS01710	SA_RS01930	SAOUHSC_00331	NWMN_RS01935	SAB_RS01600	RKI4|cds0280	ST22|cds0326	ST39|cds0405	TW20|cds0418	V220|cds0341	XQ|cds2474	1299|cds0057	2012|cds0148	2041|cds0683	2116|cds0411	2122|cds0927	2128|cds2211	CCEE|cds2272	CCEF|cds0019	CCEM|cds1698	CCEN|cds2159	CCEP|cds2018	F876|cds0872	M211|cds1009	MSHR|cds0323	SH3|cds0209	CCEG|cds0102	CCEH|cds0428	CCEK|cds0853	CCEL|cds0414
Cluster0183	0402|cds0351	1181|cds0345	6159|cds0325	6850|cds0284	ATCC|cds0294	CA34|cds0359	CN1|cds0331	SACOL_RS02120	DAR4|cds0315	ED13|cds0365	FDA2|cds0309	HM15|cds0317	SAURJH1_RS02070	JS39|cds1672	LGA2|cds0318	M013|cds0319	MN8|cds0590	SAR_RS01740	MS4|cds0321	MW_RS01715	SA_RS01935	SAOUHSC_00332	NWMN_RS01940	SAB_RS01605	RKI4|cds0281	ST22|cds0327	ST39|cds0406	TW20|cds0419	V220|cds0342	XQ|cds2475	1299|cds0056	2012|cds0149	2041|cds0684	2116|cds0412	2122|cds0928	2128|cds2212	CCEE|cds2271	CCEF|cds0018	CCEM|cds1697	CCEN|cds2158	CCEP|cds2019	F876|cds0873	M211|cds1010	MSHR|cds0324	SH3|cds0210	CCEG|cds0101	CCEH|cds0429	CCEK|cds0854	CCEL|cds0413
Cluster0184	0402|cds0352	1181|cds0346	6159|cds0326	6850|cds0285	ATCC|cds0295	CA34|cds0360	CN1|cds0332	SACOL_RS02125	DAR4|cds0316	ED13|cds0366	FDA2|cds0310	HM15|cds0318	SAURJH1_RS02075	JS39|cds1673	LGA2|cds0319	M013|cds0320	MN8|cds0589	SAR_RS01745	MS4|cds0322	MW_RS01720	SA_RS01940	SAOUHSC_00333	NWMN_RS01945	SAB_RS01610	RKI4|cds0282	ST22|cds0328	ST39|cds0407	TW20|cds0420	V220|cds0343	XQ|cds2476	1299|cds0055	2012|cds0150	2041|cds0685	2116|cds0413	2122|cds0929	2128|cds2213	CCEE|cds2270	CCEF|cds0017	CCEM|cds1696	CCEN|cds2157	CCEP|cds2020	F876|cds0874	M211|cds1011	MSHR|cds0325	SH3|cds0211	CCEG|cds0100	CCEH|cds0430	CCEK|cds0855	CCEL|cds0412
Cluster0185	0402|cds0353	1181|cds0347	6159|cds0327	6850|cds0286	ATCC|cds0296	CA34|cds0361	CN1|cds0333	SACOL_RS02130	DAR4|cds0317	ED13|cds0367	FDA2|cds0311	HM15|cds0319	SAURJH1_RS02080	JS39|cds1674	LGA2|cds0320	M013|cds0321	MN8|cds0588	SAR_RS01750	MS4|cds0323	MW_RS01725	SA_RS01945	SAOUHSC_00334	NWMN_RS01950	SAB_RS01615	RKI4|cds0283	ST22|cds0329	ST39|cds0408	TW20|cds0421	V220|cds0344	XQ|cds2477	1299|cds0054	2012|cds0151	2041|cds0686	2116|cds0414	2122|cds0930	2128|cds2214	CCEE|cds2269	CCEF|cds0016	CCEM|cds1695	CCEN|cds2156	CCEP|cds2021	F876|cds0875	M211|cds1012	MSHR|cds0326	SH3|cds0212	CCEG|cds0099	CCEH|cds0431	CCEK|cds0856	CCEL|cds0411
Cluster0186	0402|cds0354	1181|cds0348	6159|cds0328	6850|cds0287	ATCC|cds0297	CA34|cds0362	CN1|cds0334	SACOL_RS02135	DAR4|cds0318	ED13|cds0368	FDA2|cds0312	HM15|cds0320	SAURJH1_RS02085	JS39|cds1675	LGA2|cds0321	M013|cds0322	MN8|cds0587	SAR_RS01755	MS4|cds0324	MW_RS01730	SA_RS01950	SAOUHSC_00335	NWMN_RS01955	SAB_RS01620	RKI4|cds0284	ST22|cds0330	ST39|cds0409	TW20|cds0422	V220|cds0345	XQ|cds2478	1299|cds0053	2012|cds0152	2041|cds0687	2116|cds0415	2122|cds0931	2128|cds2215	CCEE|cds2268	CCEF|cds0015	CCEM|cds1694	CCEN|cds2155	CCEP|cds2022	F876|cds0876	M211|cds1013	MSHR|cds0327	SH3|cds0213	CCEG|cds0098	CCEH|cds2479	CCEK|cds0858	CCEL|cds0410
Cluster0187	0402|cds0356	1181|cds0350	6159|cds0330	6850|cds0289	ATCC|cds0299	CA34|cds0364	CN1|cds0336	SACOL_RS02145	DAR4|cds0319	ED13|cds0370	FDA2|cds0314	HM15|cds0322	SAURJH1_RS02095	JS39|cds1677	LGA2|cds0323	M013|cds0324	MN8|cds0585	SAR_RS01765	MS4|cds0326	MW_RS01740	SA_RS01960	SAOUHSC_00336	NWMN_RS01965	SAB_RS01630	RKI4|cds0285	ST22|cds0332	ST39|cds0411	TW20|cds0424	V220|cds0347	XQ|cds2480	1299|cds0052	2012|cds0153	2041|cds0688	2116|cds0416	2122|cds0932	2128|cds2216	CCEE|cds2267	CCEF|cds0014	CCEM|cds1693	CCEN|cds2154	CCEP|cds2023	F876|cds0877	M211|cds1014	MSHR|cds0328	SH3|cds0214	CCEG|cds0097	CCEH|cds2477	CCEK|cds0860	CCEL|cds0408
Cluster0188	0402|cds0357	1181|cds0351	6159|cds0331	6850|cds0290	ATCC|cds0300	CA34|cds0365	CN1|cds0337	SACOL_RS02150	DAR4|cds0320	ED13|cds0371	FDA2|cds0315	HM15|cds0323	SAURJH1_RS02100	JS39|cds1678	LGA2|cds0324	M013|cds0325	MN8|cds0584	SAR_RS01770	MS4|cds0327	MW_RS01745	SA_RS01965	SAOUHSC_00337	NWMN_RS01970	SAB_RS01635	RKI4|cds0286	ST22|cds0333	ST39|cds0412	TW20|cds0425	V220|cds0348	XQ|cds2481	1299|cds0051	2012|cds0154	2041|cds0689	2116|cds0417	2122|cds0933	2128|cds2217	CCEE|cds2266	CCEF|cds0013	CCEM|cds1692	CCEN|cds2153	CCEP|cds2024	F876|cds0878	M211|cds1015	MSHR|cds0329	SH3|cds0215	CCEG|cds0096	CCEH|cds2476	CCEK|cds0861	CCEL|cds0407
Cluster0189	0402|cds0359	1181|cds0353	6159|cds0333	6850|cds0292	ATCC|cds0302	CA34|cds0367	CN1|cds0339	SACOL_RS02160	DAR4|cds0322	ED13|cds0373	FDA2|cds0317	HM15|cds0325	SAURJH1_RS02110	JS39|cds1680	LGA2|cds0326	M013|cds0327	MN8|cds0582	SAR_RS01780	MS4|cds0329	MW_RS01755	SA_RS01975	SAOUHSC_00339	NWMN_RS01980	SAB_RS01645	RKI4|cds0288	ST22|cds0335	ST39|cds0414	TW20|cds0427	V220|cds0350	XQ|cds2483	1299|cds0049	2012|cds0156	2041|cds0691	2116|cds0419	2122|cds0935	2128|cds2219	CCEE|cds2264	CCEF|cds0012	CCEM|cds1690	CCEN|cds2151	CCEP|cds2026	F876|cds0880	M211|cds1017	MSHR|cds0331	SH3|cds0217	CCEG|cds0094	CCEH|cds2474	CCEK|cds0863	CCEL|cds0405
Cluster0190	0402|cds0361	1181|cds0355	6159|cds0335	6850|cds0294	ATCC|cds0304	CA34|cds0368	CN1|cds0341	SACOL_RS02170	DAR4|cds0324	ED13|cds0375	FDA2|cds0319	HM15|cds0327	SAURJH1_RS02120	JS39|cds1682	LGA2|cds0328	M013|cds0329	MN8|cds0580	SAR_RS01790	MS4|cds0331	MW_RS01765	SA_RS01985	SAOUHSC_00341	NWMN_RS01990	SAB_RS01655	RKI4|cds0290	ST22|cds0337	ST39|cds0416	TW20|cds0429	V220|cds0352	XQ|cds2485	1299|cds0047	2012|cds0158	2041|cds0693	2116|cds0421	2122|cds0937	2128|cds2221	CCEE|cds2262	CCEF|cds0010	CCEM|cds1688	CCEN|cds2149	CCEP|cds2028	F876|cds0882	M211|cds1019	MSHR|cds0333	SH3|cds0219	CCEG|cds0092	CCEH|cds2472	CCEK|cds0865	CCEL|cds0403
Cluster0191	0402|cds0362	1181|cds0356	6159|cds0336	6850|cds0295	ATCC|cds0305	CA34|cds0369	CN1|cds0342	SACOL_RS02175	DAR4|cds0325	ED13|cds0376	FDA2|cds0320	HM15|cds0328	SAURJH1_RS02125	JS39|cds1683	LGA2|cds0329	M013|cds0330	MN8|cds0579	SAR_RS01795	MS4|cds0332	MW_RS01770	SA_RS01990	SAOUHSC_00342	NWMN_RS01995	SAB_RS01660	RKI4|cds0291	ST22|cds0338	ST39|cds0417	TW20|cds0430	V220|cds0353	XQ|cds2486	1299|cds0046	2012|cds0159	2041|cds0694	2116|cds0422	2122|cds0938	2128|cds2222	CCEE|cds2261	CCEF|cds0009	CCEM|cds1687	CCEN|cds2148	CCEP|cds2029	F876|cds0883	M211|cds1020	MSHR|cds0334	SH3|cds0220	CCEG|cds0091	CCEH|cds2471	CCEK|cds0866	CCEL|cds0402
Cluster0192	0402|cds0363	1181|cds0357	6159|cds0337	6850|cds0296	ATCC|cds0306	CA34|cds0370	CN1|cds0343	SACOL_RS02180	DAR4|cds0326	ED13|cds0377	FDA2|cds0321	HM15|cds0329	SAURJH1_RS02130	JS39|cds1684	LGA2|cds0330	M013|cds0331	MN8|cds0578	SAR_RS01800	MS4|cds0333	MW_RS01775	SA_RS01995	SAOUHSC_00344	NWMN_RS02000	SAB_RS01665	RKI4|cds0292	ST22|cds0339	ST39|cds0418	TW20|cds0431	V220|cds0354	XQ|cds2487	1299|cds0045	2012|cds0160	2041|cds0695	2116|cds0423	2122|cds0939	2128|cds2223	CCEE|cds2260	CCEF|cds0008	CCEM|cds1686	CCEN|cds2147	CCEP|cds2030	F876|cds0884	M211|cds1021	MSHR|cds0335	SH3|cds0221	CCEG|cds0090	CCEH|cds2470	CCEK|cds0867	CCEL|cds0401
Cluster0193	0402|cds0365	1181|cds0359	6159|cds0339	6850|cds0298	ATCC|cds0308	CA34|cds0372	CN1|cds0345	SACOL_RS02190	DAR4|cds0328	ED13|cds0379	FDA2|cds0323	HM15|cds0331	SAURJH1_RS02140	JS39|cds1686	LGA2|cds0332	M013|cds0332	MN8|cds0576	SAR_RS01810	MS4|cds0335	MW_RS01785	SA_RS02005	SAOUHSC_00346	NWMN_RS02010	SAB_RS01675	RKI4|cds0294	ST22|cds0341	ST39|cds0420	TW20|cds0433	V220|cds0356	XQ|cds2489	1299|cds0043	2012|cds0162	2041|cds0697	2116|cds0425	2122|cds0941	2128|cds2225	CCEE|cds2258	CCEF|cds0006	CCEM|cds1684	CCEN|cds2145	CCEP|cds2032	F876|cds0886	M211|cds1023	MSHR|cds0337	SH3|cds0223	CCEG|cds0088	CCEH|cds2468	CCEK|cds0869	CCEL|cds0399
Cluster0194	0402|cds0366	1181|cds0360	6159|cds0340	6850|cds0299	ATCC|cds0309	CA34|cds0373	CN1|cds0346	SACOL_RS02195	DAR4|cds0329	ED13|cds0380	FDA2|cds0324	HM15|cds0332	SAURJH1_RS02145	JS39|cds1687	LGA2|cds0333	M013|cds0335	MN8|cds0575	SAR_RS01815	MS4|cds0339	MW_RS01790	SA_RS02010	SAOUHSC_00347	NWMN_RS02015	SAB_RS01680	RKI4|cds0295	ST22|cds0342	ST39|cds0421	TW20|cds0434	V220|cds0357	XQ|cds2490	1299|cds0042	2012|cds0163	2041|cds0698	2116|cds0426	2122|cds0942	2128|cds2226	CCEE|cds2257	CCEF|cds0005	CCEM|cds1683	CCEN|cds2144	CCEP|cds2033	F876|cds0887	M211|cds1024	MSHR|cds0338	SH3|cds0224	CCEG|cds0087	CCEH|cds2467	CCEK|cds0870	CCEL|cds0398
Cluster0195	0402|cds0367	1181|cds0361	6159|cds0341	6850|cds0300	ATCC|cds0310	CA34|cds0375	CN1|cds0347	SACOL_RS02200	DAR4|cds0330	ED13|cds0381	FDA2|cds0325	HM15|cds0333	SAURJH1_RS02150	JS39|cds1688	LGA2|cds0334	M013|cds0336	MN8|cds0574	SAR_RS01820	MS4|cds0340	MW_RS01795	SA_RS02015	rpsF	NWMN_RS02020	SAB_RS01685	RKI4|cds0296	ST22|cds0343	ST39|cds0422	TW20|cds0435	V220|cds0358	XQ|cds2491	1299|cds0041	2012|cds0164	2041|cds0699	2116|cds0427	2122|cds0943	2128|cds2227	CCEE|cds2256	CCEF|cds0004	CCEM|cds1682	CCEN|cds2143	CCEP|cds2035	F876|cds0888	M211|cds1025	MSHR|cds0339	SH3|cds0225	CCEG|cds0086	CCEH|cds2466	CCEK|cds0871	CCEL|cds0397
Cluster0196	0402|cds0368	1181|cds0362	6159|cds0342	6850|cds0301	ATCC|cds0311	CA34|cds0376	CN1|cds0348	SACOL_RS02205	DAR4|cds0331	ED13|cds0382	FDA2|cds0326	HM15|cds0334	SAURJH1_RS02155	JS39|cds1689	LGA2|cds0335	M013|cds0337	MN8|cds0573	SAR_RS01825	MS4|cds0341	MW_RS01800	SA_RS02020	SAOUHSC_00349	NWMN_RS02025	SAB_RS01690	RKI4|cds0297	ST22|cds0344	ST39|cds0423	TW20|cds0436	V220|cds0359	XQ|cds2492	1299|cds0040	2012|cds0165	2041|cds0700	2116|cds0428	2122|cds0944	2128|cds2092	CCEE|cds2255	CCEF|cds0003	CCEM|cds1681	CCEN|cds2142	CCEP|cds2036	F876|cds0889	M211|cds1026	MSHR|cds0340	SH3|cds0226	CCEG|cds0085	CCEH|cds2465	CCEK|cds0872	CCEL|cds0396
Cluster0197	0402|cds0369	1181|cds0363	6159|cds0343	6850|cds0302	ATCC|cds0312	CA34|cds0377	CN1|cds0349	SACOL_RS02210	DAR4|cds0332	ED13|cds0383	FDA2|cds0327	HM15|cds0335	SAURJH1_RS02160	JS39|cds1690	LGA2|cds0336	M013|cds0338	MN8|cds0572	SAR_RS01830	MS4|cds0342	MW_RS01805	SA_RS02025	rpsR	NWMN_RS02030	SAB_RS01695	RKI4|cds0298	ST22|cds0345	ST39|cds0424	TW20|cds0437	V220|cds0360	XQ|cds2493	1299|cds0039	2012|cds0166	2041|cds0701	2116|cds0429	2122|cds0945	2128|cds2093	CCEE|cds2254	CCEF|cds0002	CCEM|cds1680	CCEN|cds2141	CCEP|cds2037	F876|cds0890	M211|cds1027	MSHR|cds0341	SH3|cds0227	CCEG|cds0084	CCEH|cds2464	CCEK|cds0873	CCEL|cds0395
Cluster0198	0402|cds0374	1181|cds0368	6159|cds0348	6850|cds0306	ATCC|cds0338	CA34|cds0384	CN1|cds0354	SACOL_RS02240	DAR4|cds0336	ED13|cds0388	FDA2|cds0333	HM15|cds0340	SAURJH1_RS02185	JS39|cds1694	LGA2|cds0341	M013|cds0342	MN8|cds0546	SAR_RS01965	MS4|cds0346	MW_RS01830	SA_RS02050	SAOUHSC_00356	NWMN_RS02060	SAB_RS01720	RKI4|cds0304	ST22|cds0350	ST39|cds0427	TW20|cds0442	V220|cds0365	XQ|cds2520	1299|cds0035	2012|cds0170	2041|cds0705	2116|cds0433	2122|cds0949	2128|cds2097	CCEE|cds2250	CCEF|cds2464	CCEM|cds1676	CCEN|cds2137	CCEP|cds2041	F876|cds0894	M211|cds1031	MSHR|cds0347	SH3|cds0231	CCEG|cds0082	CCEH|cds2508	CCEK|cds0876	CCEL|cds0391
Cluster0199	0402|cds0375	1181|cds0369	6159|cds0349	6850|cds0307	ATCC|cds0339	CA34|cds0385	CN1|cds0355	SACOL_RS02245	DAR4|cds0337	ED13|cds0389	FDA2|cds0334	HM15|cds0341	SAURJH1_RS02190	JS39|cds1695	LGA2|cds0342	M013|cds0343	MN8|cds0545	SAR_RS01970	MS4|cds0347	MW_RS01835	SA_RS02055	SAOUHSC_00357	NWMN_RS02065	SAB_RS01725	RKI4|cds0305	ST22|cds0351	ST39|cds0428	TW20|cds0443	V220|cds0366	XQ|cds2521	1299|cds0034	2012|cds0171	2041|cds0706	2116|cds0434	2122|cds0950	2128|cds2098	CCEE|cds2249	CCEF|cds2463	CCEM|cds1675	CCEN|cds2136	CCEP|cds2042	F876|cds0895	M211|cds1032	MSHR|cds0348	SH3|cds0232	CCEG|cds0081	CCEH|cds2509	CCEK|cds0877	CCEL|cds0390
Cluster0200	0402|cds0376	1181|cds0370	6159|cds0350	6850|cds0308	ATCC|cds0340	CA34|cds0386	CN1|cds0356	SACOL_RS02250	DAR4|cds0338	ED13|cds0390	FDA2|cds0335	HM15|cds0342	SAURJH1_RS02195	JS39|cds1696	LGA2|cds0343	M013|cds0344	MN8|cds0544	SAR_RS01975	MS4|cds0348	MW_RS01840	SA_RS02060	SAOUHSC_00358	NWMN_RS02070	SAB_RS01730	RKI4|cds0306	ST22|cds0352	ST39|cds0429	TW20|cds0444	V220|cds0367	XQ|cds2522	1299|cds0033	2012|cds0172	2041|cds0707	2116|cds0435	2122|cds0951	2128|cds2099	CCEE|cds2248	CCEF|cds2462	CCEM|cds1674	CCEN|cds2135	CCEP|cds2043	F876|cds0896	M211|cds1033	MSHR|cds0349	SH3|cds0233	CCEG|cds0080	CCEH|cds2510	CCEK|cds0878	CCEL|cds0389
Cluster0201	0402|cds0378	1181|cds0372	6159|cds0352	6850|cds0309	ATCC|cds0342	CA34|cds0388	CN1|cds0358	SACOL_RS02260	DAR4|cds0339	ED13|cds0391	FDA2|cds0337	HM15|cds0343	SAURJH1_RS02205	JS39|cds1698	LGA2|cds0345	M013|cds0346	MN8|cds0542	SAR_RS01985	MS4|cds0350	MW_RS01850	SA_RS02070	SAOUHSC_00359	NWMN_RS02080	SAB_RS01740	RKI4|cds0308	ST22|cds0354	ST39|cds0430	TW20|cds0446	V220|cds0369	XQ|cds2524	1299|cds0032	2012|cds0173	2041|cds0708	2116|cds0436	2122|cds0952	2128|cds2100	CCEE|cds2247	CCEF|cds2461	CCEM|cds1673	CCEN|cds2134	CCEP|cds2044	F876|cds0897	M211|cds1034	MSHR|cds0350	SH3|cds0234	CCEG|cds0079	CCEH|cds2512	CCEK|cds0879	CCEL|cds0387
Cluster0202	0402|cds0380	1181|cds0374	6159|cds0354	6850|cds0311	ATCC|cds0344	CA34|cds0390	CN1|cds0360	SACOL_RS02270	DAR4|cds0341	ED13|cds0393	FDA2|cds0339	HM15|cds0345	SAURJH1_RS02215	JS39|cds1700	LGA2|cds0347	M013|cds0348	MN8|cds0540	SAR_RS01995	MS4|cds0352	MW_RS01860	SA_RS02080	SAOUHSC_00362	NWMN_RS02090	SAB_RS01750	RKI4|cds0310	ST22|cds0356	ST39|cds0432	TW20|cds0448	V220|cds0371	XQ|cds2525	1299|cds0030	2012|cds0175	2041|cds0710	2116|cds0438	2122|cds0954	2128|cds2102	CCEE|cds2245	CCEF|cds2459	CCEM|cds1671	CCEN|cds2132	CCEP|cds2046	F876|cds0899	M211|cds1036	MSHR|cds0352	SH3|cds0236	CCEG|cds0077	CCEH|cds2514	CCEK|cds0881	CCEL|cds0385
Cluster0203	0402|cds0381	1181|cds0376	6159|cds0356	6850|cds0313	ATCC|cds0346	CA34|cds0392	CN1|cds0362	SACOL_RS02280	DAR4|cds0343	ED13|cds0395	FDA2|cds0341	HM15|cds0347	SAURJH1_RS02225	JS39|cds1702	LGA2|cds0349	M013|cds0350	MN8|cds0538	SAR_RS02005	MS4|cds0354	MW_RS01870	SA_RS02090	SAOUHSC_00364	NWMN_RS02100	SAB_RS01760	RKI4|cds0312	ST22|cds0358	ST39|cds0434	TW20|cds0450	V220|cds0373	XQ|cds2526	1299|cds0028	2012|cds0177	2041|cds0712	2116|cds0440	2122|cds0956	2128|cds2104	CCEE|cds2243	CCEF|cds2457	CCEM|cds1669	CCEN|cds2130	CCEP|cds2048	F876|cds0901	M211|cds1038	MSHR|cds0354	SH3|cds0238	CCEG|cds0075	CCEH|cds2516	CCEK|cds0883	CCEL|cds0383
Cluster0204	0402|cds0384	1181|cds0379	6159|cds0359	6850|cds0316	ATCC|cds0349	CA34|cds0395	CN1|cds0365	SACOL_RS02295	DAR4|cds0346	ED13|cds0398	FDA2|cds0343	HM15|cds0350	SAURJH1_RS02240	JS39|cds1705	LGA2|cds0352	M013|cds0353	MN8|cds0535	SAR_RS02020	MS4|cds0357	MW_RS01885	SA_RS02105	SAOUHSC_00367	NWMN_RS02115	SAB_RS01775	RKI4|cds0315	ST22|cds0361	ST39|cds0437	TW20|cds0453	V220|cds0376	XQ|cds2528	1299|cds0025	2012|cds0180	2041|cds0715	2116|cds0443	2122|cds0959	2128|cds2107	CCEE|cds2240	CCEF|cds2454	CCEM|cds1666	CCEN|cds2127	CCEP|cds2051	F876|cds0904	M211|cds1041	MSHR|cds0357	SH3|cds0241	CCEG|cds0072	CCEH|cds2519	CCEK|cds0886	CCEL|cds0380
Cluster0205	0402|cds0386	1181|cds0381	6159|cds0361	6850|cds0318	ATCC|cds0351	CA34|cds0397	CN1|cds0367	SACOL_RS02305	DAR4|cds0347	ED13|cds0400	FDA2|cds0345	HM15|cds0352	SAURJH1_RS02250	JS39|cds1707	LGA2|cds0354	M013|cds0355	MN8|cds0533	SAR_RS02030	MS4|cds0359	MW_RS01895	SA_RS02120	SAOUHSC_00369	NWMN_RS02125	SAB_RS01785	RKI4|cds0316	ST22|cds0364	ST39|cds0439	TW20|cds0455	V220|cds0378	XQ|cds2530	1299|cds0024	2012|cds0181	2041|cds0716	2116|cds0444	2122|cds0960	2128|cds2108	CCEE|cds2239	CCEF|cds2453	CCEM|cds1665	CCEN|cds2126	CCEP|cds2052	F876|cds0905	M211|cds1042	MSHR|cds0358	SH3|cds0242	CCEG|cds0071	CCEH|cds2433	CCEK|cds0887	CCEL|cds0379
Cluster0206	0402|cds0387	1181|cds0382	6159|cds0362	6850|cds0319	ATCC|cds0352	CA34|cds0398	CN1|cds0368	SACOL_RS02310	DAR4|cds0348	ED13|cds0401	FDA2|cds0346	HM15|cds0353	SAURJH1_RS02255	JS39|cds1708	LGA2|cds0355	M013|cds0356	MN8|cds0532	SAR_RS02035	MS4|cds0360	MW_RS01900	SA_RS02125	SAOUHSC_00370	NWMN_RS02130	SAB_RS01790	RKI4|cds0317	ST22|cds0365	ST39|cds0440	TW20|cds0456	V220|cds0379	XQ|cds2531	1299|cds0023	2012|cds0182	2041|cds0717	2116|cds0445	2122|cds0961	2128|cds2109	CCEE|cds2238	CCEF|cds2452	CCEM|cds1664	CCEN|cds2125	CCEP|cds2053	F876|cds0906	M211|cds1043	MSHR|cds0359	SH3|cds0243	CCEG|cds0070	CCEH|cds2434	CCEK|cds0888	CCEL|cds0378
Cluster0207	0402|cds0388	1181|cds0383	6159|cds0363	6850|cds0320	ATCC|cds0353	CA34|cds0399	CN1|cds0369	SACOL_RS02315	DAR4|cds0349	ED13|cds0402	FDA2|cds0347	HM15|cds0354	SAURJH1_RS02260	JS39|cds1709	LGA2|cds0356	M013|cds0357	MN8|cds0531	SAR_RS02040	MS4|cds0361	MW_RS01905	SA_RS02130	SAOUHSC_00371	NWMN_RS02135	SAB_RS01795	RKI4|cds0318	ST22|cds0366	ST39|cds0441	TW20|cds0457	V220|cds0380	XQ|cds2532	1299|cds0022	2012|cds0183	2041|cds0718	2116|cds0446	2122|cds0962	2128|cds2110	CCEE|cds2237	CCEF|cds2451	CCEM|cds1663	CCEN|cds2124	CCEP|cds2054	F876|cds0907	M211|cds1044	MSHR|cds0360	SH3|cds0244	CCEG|cds0069	CCEH|cds2435	CCEK|cds0889	CCEL|cds0377
Cluster0208	0402|cds0389	1181|cds0384	6159|cds0364	6850|cds0321	ATCC|cds0354	CA34|cds0400	CN1|cds0370	SACOL_RS02320	DAR4|cds0350	ED13|cds0403	FDA2|cds0348	HM15|cds0355	SAURJH1_RS02265	JS39|cds1710	LGA2|cds0357	M013|cds0358	MN8|cds0530	SAR_RS02045	MS4|cds0362	MW_RS01910	SA_RS02135	SAOUHSC_00372	NWMN_RS02140	SAB_RS01800	RKI4|cds0319	ST22|cds0367	ST39|cds0442	TW20|cds0458	V220|cds0381	XQ|cds2533	1299|cds0021	2012|cds0184	2041|cds0719	2116|cds0447	2122|cds0963	2128|cds2111	CCEE|cds2236	CCEF|cds2450	CCEM|cds1662	CCEN|cds2123	CCEP|cds2055	F876|cds0908	M211|cds1045	MSHR|cds0361	SH3|cds0245	CCEG|cds0068	CCEH|cds2436	CCEK|cds0890	CCEL|cds0376
Cluster0209	0402|cds0390	1181|cds0385	6159|cds0365	6850|cds0322	ATCC|cds0355	CA34|cds0401	CN1|cds0371	SACOL_RS02325	DAR4|cds0351	ED13|cds0404	FDA2|cds0349	HM15|cds0356	SAURJH1_RS02270	JS39|cds1711	LGA2|cds0358	M013|cds0359	MN8|cds0529	SAR_RS02050	MS4|cds0363	MW_RS01915	SA_RS02140	SAOUHSC_00373	NWMN_RS02145	SAB_RS01805	RKI4|cds0320	ST22|cds0368	ST39|cds0443	TW20|cds0459	V220|cds0382	XQ|cds2534	1299|cds0020	2012|cds0185	2041|cds0720	2116|cds0448	2122|cds0964	2128|cds2112	CCEE|cds2235	CCEF|cds2449	CCEM|cds1661	CCEN|cds2122	CCEP|cds2056	F876|cds0909	M211|cds1046	MSHR|cds0362	SH3|cds0246	CCEG|cds0067	CCEH|cds2437	CCEK|cds0891	CCEL|cds0375
Cluster0210	0402|cds0391	1181|cds0386	6159|cds0366	6850|cds0323	ATCC|cds0356	CA34|cds0402	CN1|cds0372	SACOL_RS02330	DAR4|cds0352	ED13|cds0405	FDA2|cds0350	HM15|cds0357	SAURJH1_RS02275	JS39|cds1712	LGA2|cds0359	M013|cds0360	MN8|cds0528	SAR_RS02055	MS4|cds0364	MW_RS01920	SA_RS02145	SAOUHSC_00374	NWMN_RS02150	SAB_RS01810	RKI4|cds0321	ST22|cds0369	ST39|cds0444	TW20|cds0460	V220|cds0383	XQ|cds2535	1299|cds0019	2012|cds0186	2041|cds0721	2116|cds0449	2122|cds0965	2128|cds2113	CCEE|cds2234	CCEF|cds2448	CCEM|cds1660	CCEN|cds2121	CCEP|cds2057	F876|cds0910	M211|cds1047	MSHR|cds0363	SH3|cds0247	CCEG|cds0066	CCEH|cds2438	CCEK|cds0892	CCEL|cds0374
Cluster0211	0402|cds0392	1181|cds0387	6159|cds0367	6850|cds0324	ATCC|cds0357	CA34|cds0403	CN1|cds0373	SACOL_RS02335	DAR4|cds0353	ED13|cds0406	FDA2|cds0351	HM15|cds0358	SAURJH1_RS02280	JS39|cds1713	LGA2|cds0360	M013|cds0361	MN8|cds0527	SAR_RS02060	MS4|cds0365	MW_RS01925	SA_RS02150	guaA	NWMN_RS02155	SAB_RS01815	RKI4|cds0322	ST22|cds0370	ST39|cds0445	TW20|cds0461	V220|cds0384	XQ|cds2536	1299|cds0018	2012|cds0187	2041|cds0722	2116|cds0450	2122|cds0966	2128|cds2114	CCEE|cds2233	CCEF|cds2447	CCEM|cds1659	CCEN|cds2120	CCEP|cds2058	F876|cds0911	M211|cds1048	MSHR|cds0364	SH3|cds0248	CCEG|cds0065	CCEH|cds2439	CCEK|cds0893	CCEL|cds0373
Cluster0212	0402|cds0397	1181|cds0399	6159|cds0374	6850|cds0334	ATCC|cds0363	CA34|cds0415	CN1|cds0386	SACOL_RS02360	DAR4|cds0365	ED13|cds0429	FDA2|cds0358	HM15|cds0380	SAURJH1_RS02305	JS39|cds1724	LGA2|cds0365	M013|cds0373	MN8|cds0523	SAR_RS02090	MS4|cds0377	MW_RS02000	SA_RS02175	SAOUHSC_00381	NWMN_RS02180	SAB_RS01980	RKI4|cds0334	ST22|cds0375	ST39|cds0464	TW20|cds0492	V220|cds0389	XQ|cds2543	1299|cds0011	2012|cds0197	2041|cds0730	2116|cds0458	2122|cds0974	2128|cds2122	CCEE|cds2224	CCEF|cds2441	CCEM|cds1652	CCEN|cds2110	CCEP|cds2071	F876|cds0919	M211|cds1057	MSHR|cds0369	SH3|cds0256	CCEG|cds0057	CCEH|cds2445	CCEK|cds0920	CCEL|cds0363
Cluster0213	0402|cds0399	1181|cds0401	6159|cds0376	6850|cds0336	ATCC|cds0365	CA34|cds0417	CN1|cds0388	SACOL_RS02370	DAR4|cds0367	ED13|cds0431	FDA2|cds0360	HM15|cds0382	SAURJH1_RS02315	JS39|cds1725	LGA2|cds0367	M013|cds0375	MN8|cds0521	SAR_RS02100	MS4|cds0379	MW_RS02010	SA_RS02185	SAOUHSC_00383	NWMN_RS02190	SAB_RS01990	RKI4|cds0336	ST22|cds0377	ST39|cds0466	TW20|cds0494	V220|cds0390	XQ|cds2545	1299|cds0009	2012|cds0199	2041|cds0732	2116|cds0460	2122|cds0976	2128|cds2124	CCEE|cds2222	CCEF|cds2439	CCEM|cds1650	CCEN|cds2108	CCEP|cds2073	F876|cds0921	M211|cds1059	MSHR|cds0371	SH3|cds0258	CCEG|cds0055	CCEH|cds2447	CCEK|cds0922	CCEL|cds0361
Cluster0214	0402|cds0401	1181|cds0403	6159|cds0378	6850|cds0338	ATCC|cds0368	CA34|cds0420	CN1|cds0390	SACOL_RS02380	DAR4|cds0369	ED13|cds0433	FDA2|cds0362	HM15|cds0384	SAURJH1_RS02325	JS39|cds1727	LGA2|cds0369	M013|cds0378	MN8|cds0518	SAR_RS02115	MS4|cds0382	MW_RS02020	SA_RS02195	SAOUHSC_00386	NWMN_RS02200	SAB_RS02000	RKI4|cds0338	ST22|cds0378	ST39|cds0469	TW20|cds0496	V220|cds0392	XQ|cds2547	1299|cds0006	2012|cds0201	2041|cds0735	2116|cds0463	2122|cds0979	2128|cds2127	CCEE|cds2219	CCEF|cds2436	CCEM|cds1647	CCEN|cds2107	CCEP|cds2076	F876|cds0924	M211|cds1062	MSHR|cds0373	SH3|cds0261	CCEG|cds0053	CCEH|cds2449	CCEK|cds0924	CCEL|cds0359
Cluster0215	0402|cds0413	1181|cds0413	6159|cds0389	6850|cds0349	ATCC|cds0376	CA34|cds0427	CN1|cds0402	SACOL_RS02420	DAR4|cds0378	ED13|cds0444	FDA2|cds0372	HM15|cds0392	SAURJH1_RS02385	JS39|cds1735	LGA2|cds0379	M013|cds0388	MN8|cds0510	SAR_RS02160	MS4|cds0392	MW_RS02085	SA_RS02255	SAOUHSC_00399	NWMN_RS02265	SAB_RS02045	RKI4|cds0348	ST22|cds0390	ST39|cds0477	TW20|cds0509	V220|cds0403	XQ|cds2558	1299|cds0144	2012|cds0517	2041|cds1380	2116|cds2258	2122|cds2505	2128|cds1876	CCEE|cds2211	CCEF|cds2271	CCEM|cds1641	CCEN|cds2099	CCEP|cds2450	F876|cds2548	M211|cds1068	MSHR|cds0379	SH3|cds0267	CCEG|cds0046	CCEH|cds2389	CCEK|cds0934	CCEL|cds0350
Cluster0216	0402|cds0414	1181|cds0414	6159|cds0390	6850|cds0350	ATCC|cds0377	CA34|cds0428	CN1|cds0403	SACOL_RS02425	DAR4|cds0379	ED13|cds0445	FDA2|cds0373	HM15|cds0393	SAURJH1_RS02390	JS39|cds1736	LGA2|cds0380	M013|cds0389	MN8|cds0509	SAR_RS02165	MS4|cds0393	MW_RS02090	SA_RS02260	SAOUHSC_00400	NWMN_RS02270	SAB_RS02050	RKI4|cds0349	ST22|cds0391	ST39|cds0478	TW20|cds0510	V220|cds0404	XQ|cds2559	1299|cds0143	2012|cds0518	2041|cds1381	2116|cds2259	2122|cds2506	2128|cds1877	CCEE|cds2210	CCEF|cds2272	CCEM|cds1640	CCEN|cds2098	CCEP|cds2449	F876|cds2549	M211|cds1069	MSHR|cds0380	SH3|cds0268	CCEG|cds0045	CCEH|cds2388	CCEK|cds0935	CCEL|cds0349
Cluster0217	0402|cds0415	1181|cds0415	6159|cds0391	6850|cds0351	ATCC|cds0378	CA34|cds0429	CN1|cds0404	SACOL_RS02430	DAR4|cds0380	ED13|cds0446	FDA2|cds0374	HM15|cds0394	SAURJH1_RS02395	JS39|cds1737	LGA2|cds0381	M013|cds0390	MN8|cds0508	SAR_RS02170	MS4|cds0394	MW_RS02095	SA_RS02265	SAOUHSC_00401	NWMN_RS02275	SAB_RS02055	RKI4|cds0350	ST22|cds0392	ST39|cds0479	TW20|cds0511	V220|cds0405	XQ|cds2560	1299|cds0142	2012|cds0519	2041|cds1382	2116|cds2260	2122|cds2507	2128|cds1878	CCEE|cds2209	CCEF|cds2273	CCEM|cds1639	CCEN|cds2097	CCEP|cds2448	F876|cds2550	M211|cds1070	MSHR|cds0381	SH3|cds0269	CCEG|cds0044	CCEH|cds2387	CCEK|cds0936	CCEL|cds0348
Cluster0218	0402|cds0429	1181|cds0428	6159|cds0402	6850|cds0364	ATCC|cds0388	CA34|cds0439	CN1|cds0415	SACOL_RS02480	DAR4|cds0400	ED13|cds0456	FDA2|cds0386	HM15|cds0402	SAURJH1_RS02465	JS39|cds1749	LGA2|cds0392	M013|cds0401	MN8|cds0498	SAR_RS02225	MS4|cds0407	MW_RS02140	SA_RS02335	SAOUHSC_00409	NWMN_RS02345	SAB_RS02110	RKI4|cds0361	ST22|cds0406	ST39|cds0488	TW20|cds0517	V220|cds0418	XQ|cds2567	1299|cds0128	2012|cds0529	2041|cds1395	2116|cds1113	2122|cds1965	2128|cds1892	CCEE|cds2195	CCEF|cds2287	CCEM|cds1625	CCEN|cds2087	CCEP|cds2437	F876|cds1973	M211|cds1084	MSHR|cds0394	SH3|cds0282	CCEG|cds0031	CCEH|cds2372	CCEK|cds2496	CCEL|cds0332
Cluster0219	0402|cds0430	1181|cds0429	6159|cds0403	6850|cds0365	ATCC|cds0389	CA34|cds0440	CN1|cds0416	SACOL_RS02485	DAR4|cds0401	ED13|cds0457	FDA2|cds0387	HM15|cds0403	SAURJH1_RS02470	JS39|cds1750	LGA2|cds0393	M013|cds0402	MN8|cds0497	SAR_RS02230	MS4|cds0408	MW_RS02145	SA_RS02340	SAOUHSC_00410	NWMN_RS02350	SAB_RS02115	RKI4|cds0362	ST22|cds0407	ST39|cds0489	TW20|cds0518	V220|cds0419	XQ|cds2568	1299|cds0127	2012|cds0530	2041|cds1396	2116|cds1114	2122|cds1966	2128|cds1893	CCEE|cds2194	CCEF|cds2288	CCEM|cds1624	CCEN|cds2086	CCEP|cds2436	F876|cds1974	M211|cds1085	MSHR|cds0395	SH3|cds0283	CCEG|cds0030	CCEH|cds2371	CCEK|cds2495	CCEL|cds0331
Cluster0220	0402|cds0432	1181|cds0431	6159|cds0405	6850|cds0367	ATCC|cds0391	CA34|cds0442	CN1|cds0418	SACOL_RS02495	DAR4|cds0402	ED13|cds0459	FDA2|cds0389	HM15|cds0405	SAURJH1_RS02480	JS39|cds1752	LGA2|cds0395	M013|cds0404	MN8|cds0495	SAR_RS02240	MS4|cds0410	MW_RS02155	SA_RS02350	SAOUHSC_00412	NWMN_RS02360	SAB_RS02125	RKI4|cds0363	ST22|cds0409	ST39|cds0491	TW20|cds0520	V220|cds0421	XQ|cds2570	1299|cds0126	2012|cds0531	2041|cds1397	2116|cds1115	2122|cds1967	2128|cds1894	CCEE|cds2193	CCEF|cds2289	CCEM|cds1623	CCEN|cds2085	CCEP|cds2435	F876|cds1975	M211|cds1086	MSHR|cds0396	SH3|cds0284	CCEG|cds0029	CCEH|cds2147	CCEK|cds2494	CCEL|cds0330
Cluster0221	0402|cds0434	1181|cds0433	6159|cds0407	6850|cds0369	ATCC|cds0393	CA34|cds0444	CN1|cds0420	SACOL_RS02505	DAR4|cds0404	ED13|cds0461	FDA2|cds0391	HM15|cds0407	SAURJH1_RS02490	JS39|cds1754	LGA2|cds0397	M013|cds0405	MN8|cds0493	SAR_RS02250	MS4|cds0412	MW_RS02165	SA_RS02360	SAOUHSC_00414	NWMN_RS02370	SAB_RS02135	RKI4|cds0365	ST22|cds0411	ST39|cds0493	TW20|cds0522	V220|cds0423	XQ|cds2572	1299|cds0124	2012|cds0533	2041|cds1399	2116|cds1117	2122|cds1969	2128|cds1896	CCEE|cds2191	CCEF|cds2291	CCEM|cds1621	CCEN|cds2083	CCEP|cds2433	F876|cds1977	M211|cds1088	MSHR|cds0398	SH3|cds0286	CCEG|cds0027	CCEH|cds2149	CCEK|cds2492	CCEL|cds0328
Cluster0222	0402|cds0436	1181|cds0435	6159|cds0409	6850|cds0371	ATCC|cds0395	CA34|cds0446	CN1|cds0422	SACOL_RS02515	DAR4|cds0405	ED13|cds0463	FDA2|cds0393	HM15|cds0409	SAURJH1_RS02500	JS39|cds1756	LGA2|cds0399	M013|cds0407	MN8|cds0491	SAR_RS02260	MS4|cds0414	MW_RS02175	SA_RS02370	SAOUHSC_00416	NWMN_RS02380	SAB_RS02145	RKI4|cds0366	ST22|cds0413	ST39|cds0495	TW20|cds0524	V220|cds0425	XQ|cds2574	1299|cds0121	2012|cds0535	2041|cds1402	2116|cds1120	2122|cds1972	2128|cds1899	CCEE|cds2188	CCEF|cds2294	CCEM|cds1618	CCEN|cds2081	CCEP|cds2430	F876|cds1980	M211|cds1091	MSHR|cds0401	SH3|cds0289	CCEG|cds0025	CCEH|cds2151	CCEK|cds2490	CCEL|cds0326
Cluster0223	0402|cds0437	1181|cds0436	6159|cds0410	6850|cds0372	ATCC|cds0396	CA34|cds0447	CN1|cds0423	SACOL_RS02520	DAR4|cds0406	ED13|cds0464	FDA2|cds0394	HM15|cds0410	SAURJH1_RS02505	JS39|cds1757	LGA2|cds0400	M013|cds0408	MN8|cds0490	SAR_RS02265	MS4|cds0415	MW_RS02180	SA_RS02375	SAOUHSC_00417	NWMN_RS02385	SAB_RS02150	RKI4|cds0367	ST22|cds0414	ST39|cds0496	TW20|cds0525	V220|cds0426	XQ|cds2575	1299|cds0120	2012|cds0536	2041|cds1403	2116|cds1121	2122|cds1973	2128|cds1900	CCEE|cds2187	CCEF|cds2295	CCEM|cds1617	CCEN|cds2080	CCEP|cds2429	F876|cds1981	M211|cds1092	MSHR|cds0402	SH3|cds0290	CCEG|cds0024	CCEH|cds2152	CCEK|cds2489	CCEL|cds0325
Cluster0224	0402|cds0438	1181|cds0438	6159|cds0411	6850|cds0373	ATCC|cds0398	CA34|cds0449	CN1|cds0425	SACOL_RS02530	DAR4|cds0407	ED13|cds0466	FDA2|cds0396	HM15|cds0412	SAURJH1_RS02510	JS39|cds1759	LGA2|cds0401	M013|cds0409	MN8|cds0488	SAR_RS02275	MS4|cds0416	MW_RS02190	SA_RS02380	SAOUHSC_00420	NWMN_RS02395	SAB_RS02160	RKI4|cds0368	ST22|cds0415	ST39|cds0497	TW20|cds0527	V220|cds0428	XQ|cds2577	1299|cds0119	2012|cds0537	2041|cds1404	2116|cds1122	2122|cds1974	2128|cds1901	CCEE|cds2186	CCEF|cds2296	CCEM|cds1616	CCEN|cds2079	CCEP|cds2428	F876|cds1982	M211|cds1093	MSHR|cds0403	SH3|cds0291	CCEG|cds0023	CCEH|cds2153	CCEK|cds2488	CCEL|cds0324
Cluster0225	0402|cds0439	1181|cds0439	6159|cds0412	6850|cds0374	ATCC|cds0399	CA34|cds0450	CN1|cds0426	SACOL_RS02535	DAR4|cds0408	ED13|cds0467	FDA2|cds0397	HM15|cds0413	SAURJH1_RS02515	JS39|cds1760	LGA2|cds0402	M013|cds0410	MN8|cds0487	SAR_RS02280	MS4|cds0417	MW_RS02195	SA_RS02385	SAOUHSC_00421	NWMN_RS02400	SAB_RS02165	RKI4|cds0369	ST22|cds0416	ST39|cds0498	TW20|cds0528	V220|cds0429	XQ|cds2578	1299|cds0118	2012|cds0538	2041|cds1405	2116|cds1123	2122|cds1975	2128|cds1902	CCEE|cds2185	CCEF|cds2297	CCEM|cds1615	CCEN|cds2078	CCEP|cds2427	F876|cds1983	M211|cds1094	MSHR|cds0404	SH3|cds0292	CCEG|cds0022	CCEH|cds2154	CCEK|cds2487	CCEL|cds0323
Cluster0226	0402|cds0440	1181|cds0440	6159|cds0413	6850|cds0375	ATCC|cds0400	CA34|cds0451	CN1|cds0427	SACOL_RS02540	DAR4|cds0409	ED13|cds0468	FDA2|cds0398	HM15|cds0414	SAURJH1_RS02520	JS39|cds1761	LGA2|cds0403	M013|cds0411	MN8|cds0486	SAR_RS02285	MS4|cds0418	MW_RS02200	SA_RS02390	SAOUHSC_00422	NWMN_RS02405	SAB_RS02170	RKI4|cds0370	ST22|cds0417	ST39|cds0499	TW20|cds0529	V220|cds0430	XQ|cds2579	1299|cds0117	2012|cds0539	2041|cds1406	2116|cds1124	2122|cds1976	2128|cds1903	CCEE|cds2184	CCEF|cds2298	CCEM|cds1614	CCEN|cds2077	CCEP|cds2426	F876|cds1984	M211|cds1095	MSHR|cds0405	SH3|cds0293	CCEG|cds0021	CCEH|cds2155	CCEK|cds2486	CCEL|cds0322
Cluster0227	0402|cds0441	1181|cds0441	6159|cds0414	6850|cds0376	ATCC|cds0401	CA34|cds0452	CN1|cds0428	SACOL_RS02545	DAR4|cds0410	ED13|cds0469	FDA2|cds0399	HM15|cds0415	SAURJH1_RS02525	JS39|cds1762	LGA2|cds0404	M013|cds0412	MN8|cds0485	SAR_RS02290	MS4|cds0419	MW_RS02205	SA_RS02395	SAOUHSC_00423	NWMN_RS02410	SAB_RS02175	RKI4|cds0371	ST22|cds0418	ST39|cds0500	TW20|cds0530	V220|cds0431	XQ|cds2580	1299|cds0116	2012|cds0540	2041|cds1407	2116|cds1125	2122|cds1977	2128|cds1904	CCEE|cds2183	CCEF|cds2299	CCEM|cds1613	CCEN|cds2076	CCEP|cds2425	F876|cds1985	M211|cds1096	MSHR|cds0406	SH3|cds0294	CCEG|cds0020	CCEH|cds2156	CCEK|cds2485	CCEL|cds0321
Cluster0228	0402|cds0442	1181|cds0442	6159|cds0415	6850|cds0377	ATCC|cds0402	CA34|cds0453	CN1|cds0429	SACOL_RS02550	DAR4|cds0411	ED13|cds0470	FDA2|cds0400	HM15|cds0416	SAURJH1_RS02530	JS39|cds1763	LGA2|cds0405	M013|cds0413	MN8|cds0484	SAR_RS02295	MS4|cds0420	MW_RS02210	SA_RS02400	SAOUHSC_00424	NWMN_RS02415	SAB_RS02180	RKI4|cds0372	ST22|cds0419	ST39|cds0501	TW20|cds0531	V220|cds0432	XQ|cds2581	1299|cds0115	2012|cds0541	2041|cds1408	2116|cds1126	2122|cds1978	2128|cds1905	CCEE|cds2182	CCEF|cds2300	CCEM|cds1612	CCEN|cds2075	CCEP|cds2424	F876|cds1986	M211|cds1097	MSHR|cds0407	SH3|cds0295	CCEG|cds0019	CCEH|cds2157	CCEK|cds2484	CCEL|cds0320
Cluster0229	0402|cds0443	1181|cds0443	6159|cds0416	6850|cds0378	ATCC|cds0403	CA34|cds0454	CN1|cds0430	SACOL_RS02555	DAR4|cds0412	ED13|cds0471	FDA2|cds0401	HM15|cds0417	SAURJH1_RS02535	JS39|cds1764	LGA2|cds0406	M013|cds0414	MN8|cds0483	SAR_RS02300	MS4|cds0421	MW_RS02215	SA_RS02405	SAOUHSC_00426	NWMN_RS02420	SAB_RS02185	RKI4|cds0373	ST22|cds0420	ST39|cds0502	TW20|cds0532	V220|cds0433	XQ|cds2582	1299|cds0114	2012|cds0542	2041|cds1409	2116|cds1127	2122|cds1979	2128|cds1906	CCEE|cds2181	CCEF|cds2301	CCEM|cds1611	CCEN|cds2074	CCEP|cds2423	F876|cds1987	M211|cds1098	MSHR|cds0408	SH3|cds0296	CCEG|cds0018	CCEH|cds2158	CCEK|cds2483	CCEL|cds0319
Cluster0230	0402|cds0445	1181|cds0445	6159|cds0418	6850|cds0379	ATCC|cds0405	CA34|cds0456	CN1|cds0432	SACOL_RS02565	DAR4|cds0414	ED13|cds0473	FDA2|cds0403	HM15|cds0419	SAURJH1_RS02545	JS39|cds1766	LGA2|cds0408	M013|cds0416	MN8|cds0481	SAR_RS02310	MS4|cds0423	MW_RS02225	SA_RS02415	SAOUHSC_00428	NWMN_RS02430	SAB_RS02195	RKI4|cds0375	ST22|cds0422	ST39|cds0504	TW20|cds0534	V220|cds0435	XQ|cds2584	1299|cds2592	2012|cds0544	2041|cds1411	2116|cds1129	2122|cds1981	2128|cds1908	CCEE|cds2179	CCEF|cds2303	CCEM|cds1609	CCEN|cds2072	CCEP|cds2421	F876|cds1989	M211|cds1100	MSHR|cds0410	SH3|cds0298	CCEG|cds0016	CCEH|cds2160	CCEK|cds2481	CCEL|cds0317
Cluster0231	0402|cds0446	1181|cds0446	6159|cds0419	6850|cds0380	ATCC|cds0406	CA34|cds0457	CN1|cds0433	SACOL_RS02570	DAR4|cds0415	ED13|cds0474	FDA2|cds0404	HM15|cds0420	SAURJH1_RS02550	JS39|cds1767	LGA2|cds0409	M013|cds0417	MN8|cds0480	SAR_RS02315	MS4|cds0424	MW_RS02230	SA_RS02420	SAOUHSC_00429	NWMN_RS02435	SAB_RS02200	RKI4|cds0376	ST22|cds0423	ST39|cds0505	TW20|cds0535	V220|cds0436	XQ|cds2585	1299|cds2591	2012|cds0545	2041|cds1412	2116|cds1130	2122|cds1982	2128|cds1909	CCEE|cds2178	CCEF|cds2304	CCEM|cds1608	CCEN|cds2071	CCEP|cds2420	F876|cds1990	M211|cds1101	MSHR|cds0411	SH3|cds0299	CCEG|cds0015	CCEH|cds2161	CCEK|cds2480	CCEL|cds0316
Cluster0232	0402|cds0447	1181|cds0447	6159|cds0420	6850|cds0381	ATCC|cds0407	CA34|cds0458	CN1|cds0434	SACOL_RS02575	DAR4|cds0416	ED13|cds0475	FDA2|cds0405	HM15|cds0421	SAURJH1_RS02555	JS39|cds1768	LGA2|cds0410	M013|cds0418	MN8|cds0479	SAR_RS02320	MS4|cds0425	MW_RS02235	SA_RS02425	SAOUHSC_00430	NWMN_RS02440	SAB_RS02205	RKI4|cds0377	ST22|cds0424	ST39|cds0506	TW20|cds0536	V220|cds0437	XQ|cds2586	1299|cds2590	2012|cds0546	2041|cds1413	2116|cds1131	2122|cds1983	2128|cds1910	CCEE|cds2177	CCEF|cds2305	CCEM|cds1607	CCEN|cds2070	CCEP|cds2419	F876|cds1991	M211|cds1102	MSHR|cds0412	SH3|cds0300	CCEG|cds0014	CCEH|cds2162	CCEK|cds2479	CCEL|cds0315
Cluster0233	0402|cds0448	1181|cds0448	6159|cds0421	6850|cds0382	ATCC|cds0408	CA34|cds0459	CN1|cds0435	SACOL_RS02580	DAR4|cds0417	ED13|cds0476	FDA2|cds0406	HM15|cds0422	SAURJH1_RS02560	JS39|cds1769	LGA2|cds0411	M013|cds0419	MN8|cds0478	SAR_RS02325	MS4|cds0426	MW_RS02240	SA_RS02430	SAOUHSC_00431	NWMN_RS02445	SAB_RS02210	RKI4|cds0378	ST22|cds0425	ST39|cds0507	TW20|cds0537	V220|cds0438	XQ|cds2587	1299|cds2589	2012|cds0547	2041|cds1414	2116|cds1132	2122|cds1984	2128|cds1911	CCEE|cds2176	CCEF|cds2306	CCEM|cds1606	CCEN|cds2069	CCEP|cds2418	F876|cds1992	M211|cds1103	MSHR|cds0413	SH3|cds0301	CCEG|cds0013	CCEH|cds2163	CCEK|cds2478	CCEL|cds0314
Cluster0234	0402|cds0449	1181|cds0449	6159|cds0422	6850|cds0383	ATCC|cds0409	CA34|cds0460	CN1|cds0436	SACOL_RS02585	DAR4|cds0418	ED13|cds0477	FDA2|cds0407	HM15|cds0423	SAURJH1_RS02565	JS39|cds1770	LGA2|cds0412	M013|cds0420	MN8|cds0477	SAR_RS02330	MS4|cds0427	MW_RS02245	SA_RS02435	SAOUHSC_00433	NWMN_RS02450	SAB_RS02215	RKI4|cds0379	ST22|cds0426	ST39|cds0508	TW20|cds0538	V220|cds0439	XQ|cds2588	1299|cds2588	2012|cds0548	2041|cds1415	2116|cds1133	2122|cds1985	2128|cds1912	CCEE|cds2175	CCEF|cds2307	CCEM|cds1605	CCEN|cds2068	CCEP|cds2417	F876|cds1993	M211|cds1104	MSHR|cds0414	SH3|cds0302	CCEG|cds0012	CCEH|cds2164	CCEK|cds2477	CCEL|cds0313
Cluster0235	0402|cds0450	1181|cds0450	6159|cds0423	6850|cds0384	ATCC|cds0410	CA34|cds0461	CN1|cds0437	SACOL_RS02590	DAR4|cds0419	ED13|cds0478	FDA2|cds0408	HM15|cds0424	SAURJH1_RS02570	JS39|cds1771	LGA2|cds0413	M013|cds0421	MN8|cds0476	SAR_RS02335	MS4|cds0428	MW_RS02250	SA_RS02440	SAOUHSC_00434	NWMN_RS02455	SAB_RS02220	RKI4|cds0380	ST22|cds0427	ST39|cds0509	TW20|cds0539	V220|cds0440	XQ|cds2589	1299|cds2587	2012|cds0549	2041|cds1416	2116|cds1134	2122|cds1986	2128|cds1913	CCEE|cds2174	CCEF|cds2308	CCEM|cds1604	CCEN|cds2067	CCEP|cds2416	F876|cds1994	M211|cds1105	MSHR|cds0415	SH3|cds0303	CCEG|cds0011	CCEH|cds2165	CCEK|cds2476	CCEL|cds0312
Cluster0236	0402|cds0452	1181|cds0452	6159|cds0425	6850|cds0386	ATCC|cds0411	CA34|cds0463	CN1|cds0439	SACOL_RS02600	DAR4|cds0421	ED13|cds0480	FDA2|cds0410	HM15|cds0426	SAURJH1_RS02580	JS39|cds1773	LGA2|cds0415	M013|cds0423	MN8|cds0474	SAR_RS02345	MS4|cds0430	MW_RS02260	SA_RS02450	gltD	NWMN_RS02465	SAB_RS02230	RKI4|cds0382	ST22|cds0429	ST39|cds0511	TW20|cds0541	V220|cds0442	XQ|cds2591	1299|cds2585	2012|cds0551	2041|cds1418	2116|cds1136	2122|cds1988	2128|cds1915	CCEE|cds2172	CCEF|cds2310	CCEM|cds1602	CCEN|cds2065	CCEP|cds2414	F876|cds1996	M211|cds1107	MSHR|cds0417	SH3|cds0306	CCEG|cds0009	CCEH|cds2168	CCEK|cds2474	CCEL|cds0310
Cluster0237	0402|cds0453	1181|cds0453	6159|cds0426	6850|cds0387	ATCC|cds0412	CA34|cds0464	CN1|cds0440	SACOL_RS02610	DAR4|cds0423	ED13|cds0481	FDA2|cds0411	HM15|cds0427	SAURJH1_RS02590	JS39|cds1774	LGA2|cds0416	M013|cds0424	MN8|cds0473	SAR_RS02355	MS4|cds0431	MW_RS02270	SA_RS02460	SAOUHSC_00437	NWMN_RS02475	SAB_RS02240	RKI4|cds0383	ST22|cds0430	ST39|cds0512	TW20|cds0542	V220|cds0443	XQ|cds2592	1299|cds2584	2012|cds0552	2041|cds1419	2116|cds1137	2122|cds1989	2128|cds1916	CCEE|cds2171	CCEF|cds2311	CCEM|cds1601	CCEN|cds2064	CCEP|cds2413	F876|cds1997	M211|cds1108	MSHR|cds0418	SH3|cds0307	CCEG|cds0008	CCEH|cds2169	CCEK|cds2473	CCEL|cds0309
Cluster0238	0402|cds0454	1181|cds0454	6159|cds0427	6850|cds0388	ATCC|cds0413	CA34|cds0465	CN1|cds0441	SACOL_RS02615	DAR4|cds0424	ED13|cds0482	FDA2|cds0412	HM15|cds0428	SAURJH1_RS02595	JS39|cds1775	LGA2|cds0417	M013|cds0425	MN8|cds0472	SAR_RS02360	MS4|cds0432	MW_RS02275	SA_RS02465	SAOUHSC_00438	NWMN_RS02480	SAB_RS02245	RKI4|cds0384	ST22|cds0431	ST39|cds0513	TW20|cds0543	V220|cds0444	XQ|cds2593	1299|cds2583	2012|cds0553	2041|cds1420	2116|cds1138	2122|cds1990	2128|cds1917	CCEE|cds2170	CCEF|cds2312	CCEM|cds1600	CCEN|cds2063	CCEP|cds2412	F876|cds1998	M211|cds1109	MSHR|cds0419	SH3|cds0308	CCEG|cds0007	CCEH|cds2170	CCEK|cds2472	CCEL|cds0308
Cluster0239	0402|cds0455	1181|cds0455	6159|cds0428	6850|cds0389	ATCC|cds0414	CA34|cds0466	CN1|cds0442	SACOL_RS02620	DAR4|cds0425	ED13|cds0483	FDA2|cds0413	HM15|cds0429	SAURJH1_RS02600	JS39|cds1776	LGA2|cds0418	M013|cds0426	MN8|cds0471	SAR_RS02365	MS4|cds0433	MW_RS02280	SA_RS02470	SAOUHSC_00439	NWMN_RS02485	SAB_RS02250	RKI4|cds0385	ST22|cds0432	ST39|cds0514	TW20|cds0544	V220|cds0445	XQ|cds2594	1299|cds2582	2012|cds0554	2041|cds1421	2116|cds1139	2122|cds1991	2128|cds1918	CCEE|cds2169	CCEF|cds2313	CCEM|cds1599	CCEN|cds2062	CCEP|cds2411	F876|cds1999	M211|cds1110	MSHR|cds0420	SH3|cds0309	CCEG|cds0006	CCEH|cds2171	CCEK|cds2471	CCEL|cds0307
Cluster0240	0402|cds0457	1181|cds0457	6159|cds0430	6850|cds0390	ATCC|cds0416	CA34|cds0467	CN1|cds0444	SACOL_RS02630	DAR4|cds0426	ED13|cds0485	FDA2|cds0415	HM15|cds0431	SAURJH1_RS02610	JS39|cds1777	LGA2|cds0420	M013|cds0427	MN8|cds0469	SAR_RS02375	MS4|cds0434	MW_RS02290	SA_RS02480	SAOUHSC_00441	NWMN_RS02495	SAB_RS02260	RKI4|cds0386	ST22|cds0434	ST39|cds0516	TW20|cds0546	V220|cds0447	XQ|cds2596	1299|cds2581	2012|cds0555	2041|cds1422	2116|cds1140	2122|cds1992	2128|cds1919	CCEE|cds2168	CCEF|cds2314	CCEM|cds1598	CCEN|cds2061	CCEP|cds2410	F876|cds2000	M211|cds1111	MSHR|cds0421	SH3|cds0310	CCEG|cds0005	CCEH|cds2172	CCEK|cds2561	CCEL|cds0306
Cluster0241	0402|cds0458	1181|cds0458	6159|cds0431	6850|cds0391	ATCC|cds0417	CA34|cds0468	CN1|cds0445	SACOL_RS02635	DAR4|cds0427	ED13|cds0486	FDA2|cds0416	HM15|cds0432	SAURJH1_RS02615	JS39|cds1778	LGA2|cds0421	M013|cds0428	MN8|cds0468	SAR_RS02380	MS4|cds0435	MW_RS02295	SA_RS02485	SAOUHSC_00442	NWMN_RS02500	SAB_RS02265	RKI4|cds0387	ST22|cds0435	ST39|cds0517	TW20|cds0547	V220|cds0448	XQ|cds2597	1299|cds2580	2012|cds0556	2041|cds1423	2116|cds1141	2122|cds1993	2128|cds1920	CCEE|cds2167	CCEF|cds2315	CCEM|cds1597	CCEN|cds2060	CCEP|cds2409	F876|cds2001	M211|cds1112	MSHR|cds0422	SH3|cds0311	CCEG|cds0004	CCEH|cds2173	CCEK|cds2560	CCEL|cds0305
Cluster0242	0402|cds0459	1181|cds0459	6159|cds0432	6850|cds0392	ATCC|cds0418	CA34|cds0469	CN1|cds0446	SACOL_RS02640	DAR4|cds0428	ED13|cds0487	FDA2|cds0417	HM15|cds0433	SAURJH1_RS02620	JS39|cds1779	LGA2|cds0422	M013|cds0429	MN8|cds0467	SAR_RS02385	MS4|cds0436	MW_RS02300	SA_RS02490	SAOUHSC_00444	NWMN_RS02505	SAB_RS02270	RKI4|cds0388	ST22|cds0436	ST39|cds0518	TW20|cds0548	V220|cds0449	XQ|cds2598	1299|cds2579	2012|cds0557	2041|cds1424	2116|cds1142	2122|cds1994	2128|cds1921	CCEE|cds2166	CCEF|cds2316	CCEM|cds1596	CCEN|cds2059	CCEP|cds2408	F876|cds2002	M211|cds1113	MSHR|cds0423	SH3|cds0312	CCEG|cds0003	CCEH|cds2174	CCEK|cds2559	CCEL|cds0304
Cluster0243	0402|cds0460	1181|cds0460	6159|cds0433	6850|cds0393	ATCC|cds0419	CA34|cds0470	CN1|cds0447	SACOL_RS02645	DAR4|cds0429	ED13|cds0488	FDA2|cds0418	HM15|cds0434	SAURJH1_RS02625	JS39|cds1780	LGA2|cds0423	M013|cds0430	MN8|cds0466	SAR_RS02390	MS4|cds0437	MW_RS02305	SA_RS02495	recR	NWMN_RS02510	SAB_RS02275	RKI4|cds0389	ST22|cds0437	ST39|cds0519	TW20|cds0549	V220|cds0450	XQ|cds2599	1299|cds2578	2012|cds0558	2041|cds1425	2116|cds1143	2122|cds1995	2128|cds1922	CCEE|cds2165	CCEF|cds2317	CCEM|cds1595	CCEN|cds2058	CCEP|cds2407	F876|cds2003	M211|cds1114	MSHR|cds0424	SH3|cds0313	CCEG|cds0002	CCEH|cds2175	CCEK|cds2558	CCEL|cds0303
Cluster0244	0402|cds0461	1181|cds0462	6159|cds0434	6850|cds0394	ATCC|cds0420	CA34|cds0471	CN1|cds0448	SACOL_RS02670	DAR4|cds0430	ED13|cds0489	FDA2|cds0420	HM15|cds0435	SAURJH1_RS02650	JS39|cds1781	LGA2|cds0425	M013|cds0431	MN8|cds0465	SAR_RS02420	MS4|cds0438	MW_RS02330	SA_RS02530	SAOUHSC_00450	NWMN_RS02535	SAB_RS02300	RKI4|cds0390	ST22|cds0438	ST39|cds0520	TW20|cds0551	V220|cds0452	XQ|cds2600	1299|cds1802	2012|cds1037	2041|cds1900	2116|cds1390	2122|cds2122	2128|cds2054	CCEE|cds2472	CCEF|cds2360	CCEM|cds2484	CCEN|cds2430	CCEP|cds2452	F876|cds2071	M211|cds2373	MSHR|cds0425	SH3|cds0314	CCEG|cds2319	CCEH|cds2068	CCEK|cds2432	CCEL|cds2438
Cluster0245	0402|cds0462	1181|cds0463	6159|cds0435	6850|cds0395	ATCC|cds0421	CA34|cds0472	CN1|cds0449	SACOL_RS02675	DAR4|cds0431	ED13|cds0490	FDA2|cds0421	HM15|cds0436	SAURJH1_RS02655	JS39|cds1782	LGA2|cds0426	M013|cds0432	MN8|cds0464	SAR_RS02425	MS4|cds0439	MW_RS02335	SA_RS02535	tmk	NWMN_RS02540	SAB_RS02305	RKI4|cds0391	ST22|cds0439	ST39|cds0521	TW20|cds0552	V220|cds0453	XQ|cds2601	1299|cds1803	2012|cds1038	2041|cds1901	2116|cds1391	2122|cds2123	2128|cds2055	CCEE|cds2473	CCEF|cds2361	CCEM|cds2483	CCEN|cds2431	CCEP|cds2453	F876|cds2072	M211|cds2374	MSHR|cds0426	SH3|cds0315	CCEG|cds2320	CCEH|cds2067	CCEK|cds2431	CCEL|cds2439
Cluster0246	0402|cds0463	1181|cds0464	6159|cds0436	6850|cds0396	ATCC|cds0422	CA34|cds0473	CN1|cds0450	SACOL_RS02680	DAR4|cds0432	ED13|cds0491	FDA2|cds0422	HM15|cds0437	SAURJH1_RS02660	JS39|cds1783	LGA2|cds0427	M013|cds0433	MN8|cds0463	SAR_RS02430	MS4|cds0440	MW_RS02340	SA_RS02540	SAOUHSC_00452	NWMN_RS02545	SAB_RS02310	RKI4|cds0392	ST22|cds0440	ST39|cds0522	TW20|cds0553	V220|cds0454	XQ|cds2602	1299|cds1804	2012|cds1039	2041|cds1902	2116|cds1392	2122|cds2124	2128|cds2056	CCEE|cds2474	CCEF|cds2362	CCEM|cds2482	CCEN|cds2432	CCEP|cds2454	F876|cds2073	M211|cds2375	MSHR|cds0427	SH3|cds0316	CCEG|cds2321	CCEH|cds2066	CCEK|cds2430	CCEL|cds2440
Cluster0247	0402|cds0465	1181|cds0466	6159|cds0438	6850|cds0398	ATCC|cds0424	CA34|cds0475	CN1|cds0452	SACOL_RS02690	DAR4|cds0433	ED13|cds0493	FDA2|cds0424	HM15|cds0439	SAURJH1_RS02670	JS39|cds1785	LGA2|cds0429	M013|cds0435	MN8|cds0461	SAR_RS02440	MS4|cds0442	MW_RS02350	SA_RS02550	SAOUHSC_00454	NWMN_RS02555	SAB_RS02320	RKI4|cds0393	ST22|cds0442	ST39|cds0524	TW20|cds0555	V220|cds0456	XQ|cds2604	1299|cds1806	2012|cds1040	2041|cds1903	2116|cds1393	2122|cds2125	2128|cds2057	CCEE|cds2476	CCEF|cds2364	CCEM|cds2480	CCEN|cds2433	CCEP|cds2455	F876|cds2075	M211|cds2377	MSHR|cds0428	SH3|cds0318	CCEG|cds2322	CCEH|cds2065	CCEK|cds2429	CCEL|cds2441
Cluster0248	0402|cds0466	1181|cds0467	6159|cds0439	6850|cds0399	ATCC|cds0425	CA34|cds0476	CN1|cds0453	SACOL_RS02695	DAR4|cds0434	ED13|cds0494	FDA2|cds0425	HM15|cds0440	SAURJH1_RS02675	JS39|cds1786	LGA2|cds0430	M013|cds0436	MN8|cds0460	SAR_RS02445	MS4|cds0443	MW_RS02355	SA_RS02555	SAOUHSC_00455	NWMN_RS02560	SAB_RS02325	RKI4|cds0394	ST22|cds0443	ST39|cds0525	TW20|cds0556	V220|cds0457	XQ|cds2605	1299|cds1807	2012|cds1041	2041|cds1904	2116|cds1394	2122|cds2126	2128|cds2058	CCEE|cds2477	CCEF|cds2365	CCEM|cds2479	CCEN|cds2434	CCEP|cds2456	F876|cds2076	M211|cds2378	MSHR|cds0429	SH3|cds0319	CCEG|cds2323	CCEH|cds2064	CCEK|cds2428	CCEL|cds2442
Cluster0249	0402|cds0467	1181|cds0468	6159|cds0440	6850|cds0400	ATCC|cds0426	CA34|cds0477	CN1|cds0454	SACOL_RS02700	DAR4|cds0435	ED13|cds0495	FDA2|cds0426	HM15|cds0441	SAURJH1_RS02680	JS39|cds1787	LGA2|cds0431	M013|cds0437	MN8|cds0459	SAR_RS02450	MS4|cds0444	MW_RS02360	SA_RS02560	SAOUHSC_00456	NWMN_RS02565	SAB_RS02330	RKI4|cds0395	ST22|cds0444	ST39|cds0526	TW20|cds0557	V220|cds0458	XQ|cds2606	1299|cds1808	2012|cds1042	2041|cds1905	2116|cds1395	2122|cds2127	2128|cds2059	CCEE|cds2478	CCEF|cds2366	CCEM|cds2478	CCEN|cds2435	CCEP|cds2457	F876|cds2077	M211|cds2379	MSHR|cds0430	SH3|cds0320	CCEG|cds2324	CCEH|cds2063	CCEK|cds2427	CCEL|cds2443
Cluster0250	0402|cds0468	1181|cds0469	6159|cds0441	6850|cds0401	ATCC|cds0427	CA34|cds0478	CN1|cds0455	SACOL_RS02705	DAR4|cds0436	ED13|cds0496	FDA2|cds0427	HM15|cds0442	SAURJH1_RS02685	JS39|cds1788	LGA2|cds0432	M013|cds0438	MN8|cds0458	SAR_RS02455	MS4|cds0445	MW_RS02365	SA_RS02565	SAOUHSC_00457	NWMN_RS02570	SAB_RS02335	RKI4|cds0396	ST22|cds0445	ST39|cds0527	TW20|cds0558	V220|cds0459	XQ|cds2607	1299|cds1809	2012|cds1043	2041|cds1906	2116|cds1396	2122|cds2128	2128|cds2060	CCEE|cds2479	CCEF|cds2367	CCEM|cds2477	CCEN|cds2436	CCEP|cds2458	F876|cds2078	M211|cds2380	MSHR|cds0431	SH3|cds0321	CCEG|cds2325	CCEH|cds2062	CCEK|cds2426	CCEL|cds2444
Cluster0251	0402|cds0469	1181|cds0470	6159|cds0442	6850|cds0402	ATCC|cds0428	CA34|cds0479	CN1|cds0456	SACOL_RS02710	DAR4|cds0437	ED13|cds0497	FDA2|cds0428	HM15|cds0443	SAURJH1_RS02690	JS39|cds1789	LGA2|cds0433	M013|cds0439	MN8|cds0457	SAR_RS02460	MS4|cds0446	MW_RS02370	SA_RS02570	SAOUHSC_00458	NWMN_RS02575	SAB_RS02340	RKI4|cds0397	ST22|cds0446	ST39|cds0528	TW20|cds0559	V220|cds0460	XQ|cds2608	1299|cds1810	2012|cds1044	2041|cds1907	2116|cds1397	2122|cds2129	2128|cds2061	CCEE|cds2480	CCEF|cds2368	CCEM|cds2476	CCEN|cds2437	CCEP|cds2459	F876|cds2079	M211|cds2381	MSHR|cds0432	SH3|cds0322	CCEG|cds2326	CCEH|cds2061	CCEK|cds2425	CCEL|cds2445
Cluster0252	0402|cds0470	1181|cds0471	6159|cds0443	6850|cds0403	ATCC|cds0429	CA34|cds0480	CN1|cds0457	SACOL_RS02715	DAR4|cds0438	ED13|cds0498	FDA2|cds0429	HM15|cds0444	SAURJH1_RS02695	JS39|cds1790	LGA2|cds0434	M013|cds0440	MN8|cds0456	SAR_RS02465	MS4|cds0447	MW_RS02375	SA_RS02575	SAOUHSC_00459	NWMN_RS02580	SAB_RS02345	RKI4|cds0398	ST22|cds0447	ST39|cds0529	TW20|cds0560	V220|cds0461	XQ|cds2609	1299|cds1811	2012|cds1045	2041|cds1908	2116|cds1398	2122|cds2130	2128|cds2062	CCEE|cds2481	CCEF|cds2369	CCEM|cds2475	CCEN|cds2438	CCEP|cds2460	F876|cds2080	M211|cds2382	MSHR|cds0433	SH3|cds0323	CCEG|cds2327	CCEH|cds2060	CCEK|cds2424	CCEL|cds2446
Cluster0253	0402|cds0472	1181|cds0473	6159|cds0444	6850|cds0404	ATCC|cds0431	CA34|cds0482	CN1|cds0459	SACOL_RS02725	DAR4|cds0439	ED13|cds0500	FDA2|cds0431	HM15|cds0446	SAURJH1_RS02705	JS39|cds1792	LGA2|cds0436	M013|cds0442	MN8|cds0454	SAR_RS02475	MS4|cds0449	MW_RS02385	SA_RS02585	SAOUHSC_00461	NWMN_RS02590	SAB_RS02355	RKI4|cds0399	ST22|cds0449	ST39|cds0531	TW20|cds0562	V220|cds0463	XQ|cds2611	1299|cds1813	2012|cds1047	2041|cds1910	2116|cds1400	2122|cds2132	2128|cds2064	CCEE|cds2483	CCEF|cds2371	CCEM|cds2473	CCEN|cds2440	CCEP|cds2462	F876|cds2082	M211|cds2384	MSHR|cds0435	SH3|cds0325	CCEG|cds2328	CCEH|cds2059	CCEK|cds2423	CCEL|cds2447
Cluster0254	0402|cds0473	1181|cds0474	6159|cds0445	6850|cds0405	ATCC|cds0432	CA34|cds0483	CN1|cds0460	SACOL_RS02730	DAR4|cds0440	ED13|cds0501	FDA2|cds0432	HM15|cds0447	SAURJH1_RS02710	JS39|cds1793	LGA2|cds0437	M013|cds0443	MN8|cds0453	SAR_RS02480	MS4|cds0450	MW_RS02390	SA_RS02590	SAOUHSC_00462	NWMN_RS02595	SAB_RS02360	RKI4|cds0400	ST22|cds0450	ST39|cds0532	TW20|cds0563	V220|cds0464	XQ|cds2612	1299|cds1814	2012|cds1048	2041|cds1911	2116|cds1401	2122|cds2133	2128|cds2065	CCEE|cds2484	CCEF|cds2372	CCEM|cds2472	CCEN|cds2441	CCEP|cds2463	F876|cds2083	M211|cds2385	MSHR|cds0436	SH3|cds0326	CCEG|cds2329	CCEH|cds2058	CCEK|cds2422	CCEL|cds2448
Cluster0255	0402|cds0475	1181|cds0476	6159|cds0447	6850|cds0407	ATCC|cds0434	CA34|cds0485	CN1|cds0462	SACOL_RS02740	DAR4|cds0442	ED13|cds0503	FDA2|cds0434	HM15|cds0449	SAURJH1_RS02720	JS39|cds1795	LGA2|cds0439	M013|cds0444	MN8|cds0451	SAR_RS02490	MS4|cds0452	MW_RS02400	SA_RS02600	ksgA	NWMN_RS02605	SAB_RS02370	RKI4|cds0402	ST22|cds0452	ST39|cds0534	TW20|cds0565	V220|cds0466	XQ|cds2614	1299|cds1816	2012|cds1050	2041|cds1913	2116|cds1403	2122|cds2135	2128|cds2067	CCEE|cds2486	CCEF|cds2374	CCEM|cds2470	CCEN|cds2443	CCEP|cds2465	F876|cds2085	M211|cds2387	MSHR|cds0438	SH3|cds0328	CCEG|cds2331	CCEH|cds2056	CCEK|cds2420	CCEL|cds2450
Cluster0256	0402|cds0476	1181|cds0477	6159|cds0448	6850|cds0408	ATCC|cds0435	CA34|cds0486	CN1|cds0463	SACOL_RS02745	DAR4|cds0443	ED13|cds0504	FDA2|cds0435	HM15|cds0450	SAURJH1_RS02725	JS39|cds1796	LGA2|cds0440	M013|cds0445	MN8|cds0450	SAR_RS02495	MS4|cds0453	MW_RS02405	SA_RS02605	SAOUHSC_00465	NWMN_RS02610	SAB_RS02375	RKI4|cds0403	ST22|cds0453	ST39|cds0535	TW20|cds0566	V220|cds0467	XQ|cds2615	1299|cds1817	2012|cds1051	2041|cds1914	2116|cds1404	2122|cds2136	2128|cds2068	CCEE|cds2487	CCEF|cds2375	CCEM|cds2469	CCEN|cds2444	CCEP|cds2466	F876|cds2086	M211|cds2388	MSHR|cds0439	SH3|cds0329	CCEG|cds2332	CCEH|cds2055	CCEK|cds2419	CCEL|cds2451
Cluster0257	0402|cds0477	1181|cds0478	6159|cds0449	6850|cds0409	ATCC|cds0436	CA34|cds0487	CN1|cds0464	ipk	DAR4|cds0444	ED13|cds0505	FDA2|cds0436	HM15|cds0451	ipk	JS39|cds1797	LGA2|cds0441	M013|cds0446	MN8|cds0449	ipk	MS4|cds0454	ipk	ipk	ipk	ipk	ipk	RKI4|cds0404	ST22|cds0454	ST39|cds0536	TW20|cds0567	V220|cds0468	XQ|cds2616	1299|cds1818	2012|cds1052	2041|cds1915	2116|cds1405	2122|cds2137	2128|cds2069	CCEE|cds2488	CCEF|cds2376	CCEM|cds2468	CCEN|cds2445	CCEP|cds2467	F876|cds2087	M211|cds2389	MSHR|cds0440	SH3|cds0330	CCEG|cds2333	CCEH|cds2054	CCEK|cds2418	CCEL|cds2452
Cluster0258	0402|cds0478	1181|cds0479	6159|cds0450	6850|cds0410	ATCC|cds0437	CA34|cds0488	CN1|cds0465	SACOL_RS02755	DAR4|cds0445	ED13|cds0506	FDA2|cds0437	HM15|cds0452	SAURJH1_RS02735	JS39|cds1798	LGA2|cds0442	M013|cds0447	MN8|cds0448	SAR_RS02505	MS4|cds0455	MW_RS02415	SA_RS02615	SAOUHSC_00467	NWMN_RS02620	SAB_RS02385	RKI4|cds0405	ST22|cds0455	ST39|cds0537	TW20|cds0568	V220|cds0469	XQ|cds2617	1299|cds1819	2012|cds1053	2041|cds1916	2116|cds1406	2122|cds2138	2128|cds2070	CCEE|cds2489	CCEF|cds2377	CCEM|cds2467	CCEN|cds2446	CCEP|cds2468	F876|cds2088	M211|cds2390	MSHR|cds0441	SH3|cds0331	CCEG|cds2334	CCEH|cds2053	CCEK|cds2417	CCEL|cds2453
Cluster0259	0402|cds0479	1181|cds0480	6159|cds0451	6850|cds0411	ATCC|cds0438	CA34|cds0489	CN1|cds0466	SACOL_RS02760	DAR4|cds0446	ED13|cds0507	FDA2|cds0438	HM15|cds0453	SAURJH1_RS02740	JS39|cds1799	LGA2|cds0443	M013|cds0448	MN8|cds0447	SAR_RS02510	MS4|cds0456	MW_RS02420	SA_RS02620	SAOUHSC_00468	NWMN_RS02625	SAB_RS02390	RKI4|cds0406	ST22|cds0456	ST39|cds0538	TW20|cds0569	V220|cds0470	XQ|cds2618	1299|cds1820	2012|cds1054	2041|cds1917	2116|cds1407	2122|cds2139	2128|cds2071	CCEE|cds2490	CCEF|cds2378	CCEM|cds2466	CCEN|cds2447	CCEP|cds2469	F876|cds2089	M211|cds2391	MSHR|cds0442	SH3|cds0332	CCEG|cds2335	CCEH|cds2052	CCEK|cds2416	CCEL|cds2454
Cluster0260	0402|cds0482	1181|cds0483	6159|cds0453	6850|cds0413	ATCC|cds0441	CA34|cds0492	CN1|cds0469	glmU	DAR4|cds0448	ED13|cds0509	FDA2|cds0439	HM15|cds0456	glmU	JS39|cds1802	LGA2|cds0445	M013|cds0451	MN8|cds0444	glmU	MS4|cds0459	glmU	glmU	glmU	glmU	glmU	RKI4|cds0408	ST22|cds0459	ST39|cds0540	TW20|cds0572	V220|cds0473	XQ|cds2620	1299|cds1822	2012|cds1056	2041|cds1919	2116|cds1409	2122|cds2141	2128|cds2073	CCEE|cds2492	CCEF|cds2380	CCEM|cds2464	CCEN|cds2449	CCEP|cds2471	F876|cds2091	M211|cds2393	MSHR|cds0444	SH3|cds0334	CCEG|cds2338	CCEH|cds2049	CCEK|cds2413	CCEL|cds2457
Cluster0261	0402|cds0483	1181|cds0484	6159|cds0454	6850|cds0414	ATCC|cds0442	CA34|cds0493	CN1|cds0470	SACOL_RS02780	DAR4|cds0449	ED13|cds0510	FDA2|cds0440	HM15|cds0457	SAURJH1_RS02760	JS39|cds1803	LGA2|cds0446	M013|cds0452	MN8|cds0443	SAR_RS02530	MS4|cds0460	MW_RS02440	SA_RS02640	SAOUHSC_00472	NWMN_RS02645	SAB_RS02410	RKI4|cds0409	ST22|cds0460	ST39|cds0541	TW20|cds0573	V220|cds0474	XQ|cds2621	1299|cds1823	2012|cds1057	2041|cds1920	2116|cds1410	2122|cds2142	2128|cds2074	CCEE|cds2493	CCEF|cds2381	CCEM|cds2463	CCEN|cds2450	CCEP|cds2472	F876|cds2092	M211|cds2394	MSHR|cds0445	SH3|cds0335	CCEG|cds2339	CCEH|cds2048	CCEK|cds2412	CCEL|cds2458
Cluster0262	0402|cds0485	1181|cds0486	6159|cds0455	6850|cds0415	ATCC|cds0444	CA34|cds0494	CN1|cds0472	SACOL_RS02790	DAR4|cds0450	ED13|cds0511	FDA2|cds0442	HM15|cds0459	SAURJH1_RS02770	JS39|cds1804	LGA2|cds0447	M013|cds0453	MN8|cds0441	SAR_RS02540	MS4|cds0461	MW_RS02450	SA_RS02650	SAOUHSC_00474	NWMN_RS02655	SAB_RS02415	RKI4|cds0410	ST22|cds0462	ST39|cds0543	TW20|cds0575	V220|cds0476	XQ|cds2622	1299|cds1824	2012|cds1058	2041|cds1921	2116|cds1411	2122|cds2143	2128|cds2075	CCEE|cds2494	CCEF|cds2382	CCEM|cds2462	CCEN|cds2451	CCEP|cds2473	F876|cds2093	M211|cds2395	MSHR|cds0446	SH3|cds0336	CCEG|cds2340	CCEH|cds2047	CCEK|cds2411	CCEL|cds2459
Cluster0263	0402|cds0486	1181|cds0487	6159|cds0456	6850|cds0416	ATCC|cds0445	CA34|cds0495	CN1|cds0473	SACOL_RS02795	DAR4|cds0451	ED13|cds0512	FDA2|cds0443	HM15|cds0460	SAURJH1_RS02775	JS39|cds1805	LGA2|cds0448	M013|cds0454	MN8|cds0440	SAR_RS02545	MS4|cds0462	MW_RS02455	SA_RS02655	SAOUHSC_00475	NWMN_RS02660	SAB_RS02420	RKI4|cds0411	ST22|cds0463	ST39|cds0544	TW20|cds0576	V220|cds0477	XQ|cds2623	1299|cds1825	2012|cds1059	2041|cds1922	2116|cds1412	2122|cds2144	2128|cds2076	CCEE|cds2495	CCEF|cds2383	CCEM|cds2461	CCEN|cds2452	CCEP|cds2474	F876|cds2094	M211|cds2396	MSHR|cds0447	SH3|cds0337	CCEG|cds2342	CCEH|cds2045	CCEK|cds2410	CCEL|cds2461
Cluster0264	0402|cds0487	1181|cds0488	6159|cds0457	6850|cds0417	ATCC|cds0446	CA34|cds0496	CN1|cds0474	SACOL_RS02800	DAR4|cds0452	ED13|cds0513	FDA2|cds0444	HM15|cds0461	SAURJH1_RS02780	JS39|cds1806	LGA2|cds0449	M013|cds0455	MN8|cds0439	SAR_RS02550	MS4|cds0463	MW_RS02460	SA_RS02660	SAOUHSC_00477	NWMN_RS02665	SAB_RS02425	RKI4|cds0412	ST22|cds0464	ST39|cds0545	TW20|cds0577	V220|cds0478	XQ|cds2624	1299|cds1826	2012|cds1060	2041|cds1923	2116|cds1413	2122|cds2145	2128|cds2077	CCEE|cds2496	CCEF|cds2384	CCEM|cds2460	CCEN|cds2453	CCEP|cds2475	F876|cds2095	M211|cds2397	MSHR|cds0448	SH3|cds0338	CCEG|cds2343	CCEH|cds2044	CCEK|cds2409	CCEL|cds2462
Cluster0265	0402|cds0488	1181|cds0489	6159|cds0458	6850|cds0418	ATCC|cds0447	CA34|cds0497	CN1|cds0475	SACOL_RS02805	DAR4|cds0453	ED13|cds0514	FDA2|cds0445	HM15|cds0462	SAURJH1_RS02785	JS39|cds1807	LGA2|cds0450	M013|cds0456	MN8|cds0438	SAR_RS02555	MS4|cds0464	MW_RS02465	SA_RS02665	SAOUHSC_00479	NWMN_RS02670	SAB_RS02430	RKI4|cds0413	ST22|cds0465	ST39|cds0546	TW20|cds0578	V220|cds0479	XQ|cds2625	1299|cds1827	2012|cds1061	2041|cds1924	2116|cds1414	2122|cds2146	2128|cds2078	CCEE|cds2497	CCEF|cds2385	CCEM|cds2459	CCEN|cds2454	CCEP|cds2476	F876|cds2096	M211|cds2398	MSHR|cds0449	SH3|cds0339	CCEG|cds2344	CCEH|cds2043	CCEK|cds2408	CCEL|cds2463
Cluster0266	0402|cds0489	1181|cds0490	6159|cds0459	6850|cds0419	ATCC|cds0448	CA34|cds0498	CN1|cds0476	SACOL_RS02810	DAR4|cds0454	ED13|cds0515	FDA2|cds0446	HM15|cds0463	SAURJH1_RS02790	JS39|cds1808	LGA2|cds0451	M013|cds0457	MN8|cds0437	SAR_RS02560	MS4|cds0465	MW_RS02470	SA_RS02670	SAOUHSC_00480	NWMN_RS02675	SAB_RS02435	RKI4|cds0414	ST22|cds0466	ST39|cds0547	TW20|cds0579	V220|cds0480	XQ|cds2626	1299|cds1828	2012|cds1062	2041|cds1925	2116|cds1415	2122|cds2147	2128|cds2079	CCEE|cds2498	CCEF|cds2386	CCEM|cds2458	CCEN|cds2455	CCEP|cds2477	F876|cds2097	M211|cds2399	MSHR|cds0450	SH3|cds0340	CCEG|cds2345	CCEH|cds2042	CCEK|cds2407	CCEL|cds2464
Cluster0267	0402|cds0490	1181|cds0491	6159|cds0460	6850|cds0420	ATCC|cds0449	CA34|cds0499	CN1|cds0477	SACOL_RS02815	DAR4|cds0455	ED13|cds0516	FDA2|cds0447	HM15|cds0464	SAURJH1_RS02795	JS39|cds1809	LGA2|cds0452	M013|cds0458	MN8|cds0436	SAR_RS02565	MS4|cds0466	MW_RS02475	SA_RS02675	SAOUHSC_00481	NWMN_RS02680	SAB_RS02440	RKI4|cds0415	ST22|cds0467	ST39|cds0548	TW20|cds0580	V220|cds0481	XQ|cds2627	1299|cds1829	2012|cds1063	2041|cds1926	2116|cds1416	2122|cds2148	2128|cds2080	CCEE|cds2499	CCEF|cds2387	CCEM|cds2457	CCEN|cds2456	CCEP|cds2478	F876|cds2098	M211|cds2400	MSHR|cds0451	SH3|cds0341	CCEG|cds2346	CCEH|cds2041	CCEK|cds2406	CCEL|cds2465
Cluster0268	0402|cds0491	1181|cds0492	6159|cds0461	6850|cds0421	ATCC|cds0450	CA34|cds0500	CN1|cds0478	SACOL_RS02820	DAR4|cds0456	ED13|cds0517	FDA2|cds0448	HM15|cds0465	SAURJH1_RS02800	JS39|cds1810	LGA2|cds0453	M013|cds0459	MN8|cds0435	SAR_RS02570	MS4|cds0467	MW_RS02480	SA_RS02680	SAOUHSC_00482	NWMN_RS02685	SAB_RS02445	RKI4|cds0416	ST22|cds0468	ST39|cds0549	TW20|cds0581	V220|cds0482	XQ|cds2628	1299|cds1830	2012|cds1064	2041|cds1927	2116|cds1417	2122|cds2149	2128|cds2081	CCEE|cds2500	CCEF|cds2388	CCEM|cds2456	CCEN|cds2457	CCEP|cds2479	F876|cds2099	M211|cds2401	MSHR|cds0452	SH3|cds0342	CCEG|cds2347	CCEH|cds2040	CCEK|cds2405	CCEL|cds2466
Cluster0269	0402|cds0492	1181|cds0493	6159|cds0462	6850|cds0422	ATCC|cds0451	CA34|cds0501	CN1|cds0479	SACOL_RS02825	DAR4|cds0457	ED13|cds0518	FDA2|cds0449	HM15|cds0466	SAURJH1_RS02805	JS39|cds1811	LGA2|cds0454	M013|cds0460	MN8|cds0434	SAR_RS02575	MS4|cds0468	MW_RS02485	SA_RS02685	SAOUHSC_00483	NWMN_RS02690	SAB_RS02450	RKI4|cds0417	ST22|cds0469	ST39|cds0550	TW20|cds0582	V220|cds0483	XQ|cds2629	1299|cds1831	2012|cds1065	2041|cds1928	2116|cds1418	2122|cds2150	2128|cds2082	CCEE|cds2501	CCEF|cds2389	CCEM|cds2455	CCEN|cds2458	CCEP|cds2480	F876|cds2100	M211|cds2402	MSHR|cds0453	SH3|cds0343	CCEG|cds2348	CCEH|cds2039	CCEK|cds2404	CCEL|cds2467
Cluster0270	0402|cds0493	1181|cds0494	6159|cds0463	6850|cds0423	ATCC|cds0452	CA34|cds0502	CN1|cds0480	SACOL_RS02830	DAR4|cds0458	ED13|cds0519	FDA2|cds0450	HM15|cds0467	SAURJH1_RS02810	JS39|cds1812	LGA2|cds0455	M013|cds0461	MN8|cds0433	SAR_RS02580	MS4|cds0469	MW_RS02490	SA_RS02690	SAOUHSC_00484	NWMN_RS02695	SAB_RS02455	RKI4|cds0418	ST22|cds0470	ST39|cds0551	TW20|cds0583	V220|cds0484	XQ|cds2630	1299|cds1832	2012|cds1066	2041|cds1929	2116|cds1419	2122|cds2151	2128|cds2083	CCEE|cds2502	CCEF|cds2390	CCEM|cds2454	CCEN|cds2459	CCEP|cds2481	F876|cds2101	M211|cds2403	MSHR|cds0454	SH3|cds0344	CCEG|cds2349	CCEH|cds2038	CCEK|cds2403	CCEL|cds2468
Cluster0271	0402|cds0494	1181|cds0495	6159|cds0464	6850|cds0424	ATCC|cds0453	CA34|cds0503	CN1|cds0481	SACOL_RS02835	DAR4|cds0459	ED13|cds0520	FDA2|cds0451	HM15|cds0468	SAURJH1_RS02815	JS39|cds1813	LGA2|cds0456	M013|cds0462	MN8|cds0432	SAR_RS02585	MS4|cds0470	MW_RS02495	SA_RS02695	SAOUHSC_00485	NWMN_RS02700	SAB_RS02460	RKI4|cds0419	ST22|cds0471	ST39|cds0552	TW20|cds0584	V220|cds0485	XQ|cds2631	1299|cds1833	2012|cds1067	2041|cds1930	2116|cds1420	2122|cds2152	2128|cds2084	CCEE|cds2503	CCEF|cds2391	CCEM|cds2453	CCEN|cds2460	CCEP|cds2482	F876|cds2102	M211|cds2404	MSHR|cds0455	SH3|cds0345	CCEG|cds2350	CCEH|cds2037	CCEK|cds2402	CCEL|cds2469
Cluster0272	0402|cds0495	1181|cds0496	6159|cds0465	6850|cds0425	ATCC|cds0454	CA34|cds0504	CN1|cds0482	SACOL_RS02840	DAR4|cds0460	ED13|cds0521	FDA2|cds0452	HM15|cds0469	SAURJH1_RS02820	JS39|cds1814	LGA2|cds0457	M013|cds0463	MN8|cds0431	SAR_RS02590	MS4|cds0471	MW_RS02500	SA_RS02700	SAOUHSC_00486	NWMN_RS02705	SAB_RS02465	RKI4|cds0420	ST22|cds0472	ST39|cds0553	TW20|cds0585	V220|cds0486	XQ|cds2632	1299|cds1834	2012|cds1068	2041|cds1931	2116|cds1421	2122|cds2153	2128|cds2085	CCEE|cds2504	CCEF|cds2392	CCEM|cds2452	CCEN|cds2461	CCEP|cds2483	F876|cds2103	M211|cds2405	MSHR|cds0456	SH3|cds0346	CCEG|cds2351	CCEH|cds2036	CCEK|cds2401	CCEL|cds2470
Cluster0273	0402|cds0496	1181|cds0497	6159|cds0466	6850|cds0426	ATCC|cds0455	CA34|cds0505	CN1|cds0483	SACOL_RS02845	DAR4|cds0461	ED13|cds0522	FDA2|cds0453	HM15|cds0470	SAURJH1_RS02825	JS39|cds1815	LGA2|cds0458	M013|cds0464	MN8|cds0430	SAR_RS02595	MS4|cds0472	MW_RS02505	SA_RS02705	hslO	NWMN_RS02710	SAB_RS02475	RKI4|cds0421	ST22|cds0473	ST39|cds0554	TW20|cds0586	V220|cds0487	XQ|cds2633	1299|cds1835	2012|cds1069	2041|cds1932	2116|cds1422	2122|cds2154	2128|cds2086	CCEE|cds2505	CCEF|cds2393	CCEM|cds2451	CCEN|cds2462	CCEP|cds2484	F876|cds2104	M211|cds2406	MSHR|cds0457	SH3|cds0347	CCEG|cds2352	CCEH|cds2035	CCEK|cds2400	CCEL|cds2471
Cluster0274	0402|cds0497	1181|cds0498	6159|cds0467	6850|cds0427	ATCC|cds0456	CA34|cds0506	CN1|cds0484	SACOL_RS02850	DAR4|cds0462	ED13|cds0523	FDA2|cds0454	HM15|cds0471	SAURJH1_RS02830	JS39|cds1816	LGA2|cds0459	M013|cds0465	MN8|cds0429	SAR_RS02600	MS4|cds0473	MW_RS02510	SA_RS02710	SAOUHSC_00488	NWMN_RS02715	SAB_RS02480	RKI4|cds0422	ST22|cds0474	ST39|cds0555	TW20|cds0587	V220|cds0488	XQ|cds2634	1299|cds1836	2012|cds1070	2041|cds1933	2116|cds1423	2122|cds2155	2128|cds2087	CCEE|cds2506	CCEF|cds2394	CCEM|cds2450	CCEN|cds2463	CCEP|cds2485	F876|cds2105	M211|cds2407	MSHR|cds0458	SH3|cds0348	CCEG|cds2353	CCEH|cds2034	CCEK|cds2399	CCEL|cds2472
Cluster0275	0402|cds0498	1181|cds0499	6159|cds0468	6850|cds0428	ATCC|cds0457	CA34|cds0507	CN1|cds0485	SACOL_RS02855	DAR4|cds0463	ED13|cds0524	FDA2|cds0455	HM15|cds0472	SAURJH1_RS02835	JS39|cds1817	LGA2|cds0460	M013|cds0466	MN8|cds0428	SAR_RS02605	MS4|cds0474	MW_RS02515	SA_RS02715	SAOUHSC_00489	NWMN_RS02720	SAB_RS02485	RKI4|cds0423	ST22|cds0475	ST39|cds0556	TW20|cds0588	V220|cds0489	XQ|cds2635	1299|cds1837	2012|cds1071	2041|cds1934	2116|cds1424	2122|cds2156	2128|cds2088	CCEE|cds2507	CCEF|cds2395	CCEM|cds2449	CCEN|cds2464	CCEP|cds2486	F876|cds2106	M211|cds2408	MSHR|cds0459	SH3|cds0349	CCEG|cds2354	CCEH|cds2033	CCEK|cds2398	CCEL|cds2473
Cluster0276	0402|cds0499	1181|cds0500	6159|cds0469	6850|cds0429	ATCC|cds0458	CA34|cds0508	CN1|cds0486	SACOL_RS02860	DAR4|cds0464	ED13|cds0525	FDA2|cds0456	HM15|cds0473	SAURJH1_RS02840	JS39|cds1818	LGA2|cds0461	M013|cds0467	MN8|cds0427	SAR_RS02610	MS4|cds0475	MW_RS02520	SA_RS02720	SAOUHSC_00490	NWMN_RS02725	SAB_RS02490	RKI4|cds0424	ST22|cds0476	ST39|cds0557	TW20|cds0589	V220|cds0490	XQ|cds2636	1299|cds1838	2012|cds1072	2041|cds1935	2116|cds1425	2122|cds2157	2128|cds2089	CCEE|cds2508	CCEF|cds2396	CCEM|cds2448	CCEN|cds2465	CCEP|cds2487	F876|cds2107	M211|cds2409	MSHR|cds0460	SH3|cds0350	CCEG|cds2355	CCEH|cds2032	CCEK|cds2397	CCEL|cds2474
Cluster0277	0402|cds0500	1181|cds0501	6159|cds0470	6850|cds0430	ATCC|cds0459	CA34|cds0509	CN1|cds0487	SACOL_RS02865	DAR4|cds0465	ED13|cds0526	FDA2|cds0457	HM15|cds0474	SAURJH1_RS02845	JS39|cds1819	LGA2|cds0462	M013|cds0468	MN8|cds0426	SAR_RS02615	MS4|cds0476	MW_RS02525	SA_RS02725	SAOUHSC_00491	NWMN_RS02730	SAB_RS02495	RKI4|cds0425	ST22|cds0477	ST39|cds0558	TW20|cds0590	V220|cds0491	XQ|cds2637	1299|cds1839	2012|cds1073	2041|cds1936	2116|cds1426	2122|cds2158	2128|cds2090	CCEE|cds2509	CCEF|cds2397	CCEM|cds2447	CCEN|cds2466	CCEP|cds2488	F876|cds2108	M211|cds2410	MSHR|cds0461	SH3|cds0351	CCEG|cds2356	CCEH|cds2031	CCEK|cds2396	CCEL|cds2475
Cluster0278	0402|cds0502	1181|cds0503	6159|cds0472	6850|cds0432	ATCC|cds0461	CA34|cds0511	CN1|cds0489	SACOL_RS02875	DAR4|cds0466	ED13|cds0528	FDA2|cds0459	HM15|cds0476	SAURJH1_RS02855	JS39|cds1821	LGA2|cds0464	M013|cds0470	MN8|cds0424	SAR_RS02625	MS4|cds0478	MW_RS02535	SA_RS02735	lysS	NWMN_RS02740	SAB_RS02505	RKI4|cds0426	ST22|cds0479	ST39|cds0560	TW20|cds0592	V220|cds0493	XQ|cds2639	1299|cds1840	2012|cds1074	2041|cds1937	2116|cds1427	2122|cds2159	2128|cds2091	CCEE|cds2510	CCEF|cds2398	CCEM|cds2446	CCEN|cds2467	CCEP|cds2489	F876|cds2109	M211|cds2411	MSHR|cds0462	SH3|cds0352	CCEG|cds2358	CCEH|cds2029	CCEK|cds2394	CCEL|cds2477
Cluster0279	0402|cds0503	1181|cds0504	6159|cds0473	6850|cds0433	ATCC|cds0462	CA34|cds0512	CN1|cds0490	SACOL_RS02925	DAR4|cds0467	ED13|cds0529	FDA2|cds0460	HM15|cds0477	SAURJH1_RS02940	JS39|cds1822	LGA2|cds0465	M013|cds0471	MN8|cds0423	SAR_RS02705	MS4|cds0479	MW_RS02620	SA_RS02805	SAOUHSC_00497	NWMN_RS02810	SAB_RS02585	RKI4|cds0427	ST22|cds0480	ST39|cds0561	TW20|cds0593	V220|cds0494	XQ|cds0001	1299|cds1162	2012|cds0559	2041|cds1515	2116|cds0928	2122|cds1816	2128|cds1923	CCEE|cds0838	CCEF|cds1992	CCEM|cds1905	CCEN|cds0001	CCEP|cds0001	F876|cds1838	M211|cds2242	MSHR|cds0464	SH3|cds0353	CCEG|cds2274	CCEH|cds2520	CCEK|cds1242	CCEL|cds1445
Cluster0280	0402|cds0505	1181|cds0506	6159|cds0475	6850|cds0435	ATCC|cds0464	CA34|cds0514	CN1|cds0492	SACOL_RS02935	DAR4|cds0469	ED13|cds0531	FDA2|cds0462	HM15|cds0479	SAURJH1_RS02950	JS39|cds1824	LGA2|cds0467	M013|cds0473	MN8|cds0421	SAR_RS02715	MS4|cds0481	MW_RS02630	SA_RS02815	SAOUHSC_00500	NWMN_RS02820	SAB_RS02595	RKI4|cds0429	ST22|cds0482	ST39|cds0563	TW20|cds0595	V220|cds0496	XQ|cds0003	1299|cds1160	2012|cds0561	2041|cds1517	2116|cds0930	2122|cds1818	2128|cds1925	CCEE|cds0836	CCEF|cds1990	CCEM|cds1907	CCEN|cds0003	CCEP|cds0003	F876|cds1840	M211|cds2244	MSHR|cds0466	SH3|cds0355	CCEG|cds2276	CCEH|cds2522	CCEK|cds1244	CCEL|cds1443
Cluster0281	0402|cds0506	1181|cds0507	6159|cds0476	6850|cds0436	ATCC|cds0466	CA34|cds0515	CN1|cds0493	SACOL_RS02940	DAR4|cds0470	ED13|cds0532	FDA2|cds0463	HM15|cds0480	SAURJH1_RS02955	JS39|cds1825	LGA2|cds0468	M013|cds0474	MN8|cds0419	SAR_RS02725	MS4|cds0482	MW_RS02635	SA_RS02820	SAOUHSC_00501	NWMN_RS02825	SAB_RS02600	RKI4|cds0430	ST22|cds0483	ST39|cds0564	TW20|cds0596	V220|cds0497	XQ|cds0004	1299|cds1159	2012|cds0562	2041|cds1518	2116|cds0931	2122|cds1819	2128|cds1926	CCEE|cds0835	CCEF|cds1989	CCEM|cds1908	CCEN|cds0004	CCEP|cds0004	F876|cds1841	M211|cds2245	MSHR|cds0467	SH3|cds0356	CCEG|cds2277	CCEH|cds2523	CCEK|cds1245	CCEL|cds1442
Cluster0282	0402|cds0507	1181|cds0508	6159|cds0477	6850|cds0437	ATCC|cds0467	CA34|cds0516	CN1|cds0494	SACOL_RS02945	DAR4|cds0471	ED13|cds0533	FDA2|cds0464	HM15|cds0481	SAURJH1_RS02960	JS39|cds1826	LGA2|cds0469	M013|cds0475	MN8|cds0418	SAR_RS02730	MS4|cds0483	MW_RS02640	SA_RS02825	SAOUHSC_00502	NWMN_RS02830	SAB_RS02605	RKI4|cds0431	ST22|cds0484	ST39|cds0565	TW20|cds0597	V220|cds0498	XQ|cds0005	1299|cds1158	2012|cds0563	2041|cds1519	2116|cds0932	2122|cds1820	2128|cds1927	CCEE|cds0834	CCEF|cds1988	CCEM|cds1909	CCEN|cds0005	CCEP|cds0005	F876|cds1842	M211|cds2246	MSHR|cds0468	SH3|cds0357	CCEG|cds2278	CCEH|cds2524	CCEK|cds1246	CCEL|cds1441
Cluster0283	0402|cds0508	1181|cds0509	6159|cds0478	6850|cds0438	ATCC|cds0468	CA34|cds0517	CN1|cds0495	SACOL_RS02950	DAR4|cds0472	ED13|cds0534	FDA2|cds0465	HM15|cds0482	SAURJH1_RS02965	JS39|cds1827	LGA2|cds0470	M013|cds0476	MN8|cds0417	SAR_RS02735	MS4|cds0484	MW_RS02645	SA_RS02830	SAOUHSC_00503	NWMN_RS02835	SAB_RS02610	RKI4|cds0432	ST22|cds0485	ST39|cds0566	TW20|cds0598	V220|cds0499	XQ|cds0006	1299|cds1157	2012|cds0564	2041|cds1520	2116|cds0933	2122|cds1821	2128|cds1928	CCEE|cds0833	CCEF|cds1987	CCEM|cds1910	CCEN|cds0006	CCEP|cds0006	F876|cds1843	M211|cds2247	MSHR|cds0469	SH3|cds0358	CCEG|cds2279	CCEH|cds2525	CCEK|cds1247	CCEL|cds1440
Cluster0284	0402|cds0509	1181|cds0510	6159|cds0479	6850|cds0439	ATCC|cds0469	CA34|cds0518	CN1|cds0496	SACOL_RS02955	DAR4|cds0473	ED13|cds0535	FDA2|cds0466	HM15|cds0483	SAURJH1_RS02970	JS39|cds1828	LGA2|cds0471	M013|cds0477	MN8|cds0416	SAR_RS02740	MS4|cds0485	MW_RS02650	SA_RS02835	SAOUHSC_00504	NWMN_RS02840	SAB_RS02615	RKI4|cds0433	ST22|cds0486	ST39|cds0567	TW20|cds0599	V220|cds0500	XQ|cds0007	1299|cds1156	2012|cds0565	2041|cds1521	2116|cds0934	2122|cds1822	2128|cds1929	CCEE|cds0832	CCEF|cds1986	CCEM|cds1911	CCEN|cds0007	CCEP|cds0007	F876|cds1844	M211|cds2248	MSHR|cds0470	SH3|cds0359	CCEG|cds2280	CCEH|cds2526	CCEK|cds1248	CCEL|cds1439
Cluster0285	0402|cds0512	1181|cds0513	6159|cds0481	6850|cds0442	ATCC|cds0471	CA34|cds0520	CN1|cds0499	SACOL_RS02970	DAR4|cds0475	ED13|cds0538	FDA2|cds0469	HM15|cds0486	SAURJH1_RS02985	JS39|cds1830	LGA2|cds0473	M013|cds0480	MN8|cds0414	SAR_RS02755	MS4|cds0488	MW_RS02665	SA_RS02850	SAOUHSC_00507	NWMN_RS02855	SAB_RS02630	RKI4|cds0435	ST22|cds0489	ST39|cds0569	TW20|cds0602	V220|cds0503	XQ|cds0009	1299|cds1154	2012|cds0567	2041|cds1523	2116|cds0936	2122|cds1824	2128|cds1931	CCEE|cds0830	CCEF|cds1984	CCEM|cds1913	CCEN|cds0009	CCEP|cds0009	F876|cds1846	M211|cds2250	MSHR|cds0472	SH3|cds0361	CCEG|cds2282	CCEH|cds2415	CCEK|cds1250	CCEL|cds1437
Cluster0286	0402|cds0513	1181|cds0514	6159|cds0482	6850|cds0443	ATCC|cds0472	CA34|cds0521	CN1|cds0500	SACOL_RS02975	DAR4|cds0476	ED13|cds0539	FDA2|cds0470	HM15|cds0487	SAURJH1_RS02990	JS39|cds1831	LGA2|cds0474	M013|cds0481	MN8|cds0413	SAR_RS02760	MS4|cds0489	MW_RS02670	SA_RS02855	SAOUHSC_00508	NWMN_RS02860	SAB_RS02635	RKI4|cds0436	ST22|cds0490	ST39|cds0570	TW20|cds0603	V220|cds0504	XQ|cds0010	1299|cds1153	2012|cds0568	2041|cds1524	2116|cds0937	2122|cds1825	2128|cds1932	CCEE|cds0829	CCEF|cds1983	CCEM|cds1914	CCEN|cds0010	CCEP|cds0010	F876|cds1847	M211|cds2251	MSHR|cds0473	SH3|cds0362	CCEG|cds2283	CCEH|cds2416	CCEK|cds1251	CCEL|cds1436
Cluster0287	0402|cds0514	1181|cds0515	6159|cds0483	6850|cds0444	ATCC|cds0473	CA34|cds0522	CN1|cds0501	SACOL_RS02980	DAR4|cds0477	ED13|cds0540	FDA2|cds0471	HM15|cds0488	SAURJH1_RS02995	JS39|cds1832	LGA2|cds0475	M013|cds0482	MN8|cds0412	SAR_RS02765	MS4|cds0490	MW_RS02675	SA_RS02860	gltX	NWMN_RS02865	SAB_RS02640	RKI4|cds0437	ST22|cds0491	ST39|cds0571	TW20|cds0604	V220|cds0505	XQ|cds0011	1299|cds1152	2012|cds0569	2041|cds1525	2116|cds0938	2122|cds1826	2128|cds1933	CCEE|cds0828	CCEF|cds1982	CCEM|cds1915	CCEN|cds0011	CCEP|cds0011	F876|cds1848	M211|cds2252	MSHR|cds0474	SH3|cds0363	CCEG|cds2284	CCEH|cds2417	CCEK|cds1252	CCEL|cds1435
Cluster0288	0402|cds0515	1181|cds0516	6159|cds0484	6850|cds0445	ATCC|cds0474	CA34|cds0523	CN1|cds0502	SACOL_RS02985	DAR4|cds0478	ED13|cds0541	FDA2|cds0472	HM15|cds0489	SAURJH1_RS03000	JS39|cds1833	LGA2|cds0476	M013|cds0483	MN8|cds0411	SAR_RS02770	MS4|cds0491	MW_RS02680	SA_RS02865	SAOUHSC_00510	NWMN_RS02870	SAB_RS02645	RKI4|cds0438	ST22|cds0492	ST39|cds0572	TW20|cds0605	V220|cds0506	XQ|cds0012	1299|cds1151	2012|cds0570	2041|cds1526	2116|cds0939	2122|cds1827	2128|cds1934	CCEE|cds0827	CCEF|cds1981	CCEM|cds1916	CCEN|cds0012	CCEP|cds0012	F876|cds1849	M211|cds2253	MSHR|cds0475	SH3|cds0364	CCEG|cds2285	CCEH|cds2418	CCEK|cds1253	CCEL|cds1434
Cluster0289	0402|cds0516	1181|cds0517	6159|cds0485	6850|cds0446	ATCC|cds0475	CA34|cds0524	CN1|cds0503	SACOL_RS02990	DAR4|cds0479	ED13|cds0542	FDA2|cds0473	HM15|cds0490	SAURJH1_RS03005	JS39|cds1834	LGA2|cds0477	M013|cds0484	MN8|cds0410	SAR_RS02775	MS4|cds0492	MW_RS02685	SA_RS02870	cysS	NWMN_RS02875	SAB_RS02650	RKI4|cds0439	ST22|cds0493	ST39|cds0573	TW20|cds0606	V220|cds0507	XQ|cds0013	1299|cds1150	2012|cds0571	2041|cds1527	2116|cds0940	2122|cds1828	2128|cds1935	CCEE|cds0826	CCEF|cds1980	CCEM|cds1917	CCEN|cds0013	CCEP|cds0013	F876|cds1850	M211|cds2254	MSHR|cds0476	SH3|cds0365	CCEG|cds2286	CCEH|cds2419	CCEK|cds1254	CCEL|cds1433
Cluster0290	0402|cds0517	1181|cds0518	6159|cds0486	6850|cds0447	ATCC|cds0476	CA34|cds0525	CN1|cds0504	SACOL_RS02995	DAR4|cds0480	ED13|cds0543	FDA2|cds0474	HM15|cds0491	SAURJH1_RS03010	JS39|cds1835	LGA2|cds0478	M013|cds0485	MN8|cds0409	SAR_RS02780	MS4|cds0493	MW_RS02690	SA_RS02875	SAOUHSC_00512	NWMN_RS02880	SAB_RS02655	RKI4|cds0440	ST22|cds0494	ST39|cds0574	TW20|cds0607	V220|cds0508	XQ|cds0014	1299|cds1149	2012|cds0572	2041|cds1528	2116|cds0941	2122|cds1829	2128|cds1936	CCEE|cds0825	CCEF|cds1979	CCEM|cds1918	CCEN|cds0014	CCEP|cds0014	F876|cds1851	M211|cds2255	MSHR|cds0477	SH3|cds0366	CCEG|cds2287	CCEH|cds2420	CCEK|cds1255	CCEL|cds1432
Cluster0291	0402|cds0518	1181|cds0519	6159|cds0487	6850|cds0448	ATCC|cds0477	CA34|cds0526	CN1|cds0505	SACOL_RS03000	DAR4|cds0481	ED13|cds0544	FDA2|cds0475	HM15|cds0492	SAURJH1_RS03015	JS39|cds1836	LGA2|cds0479	M013|cds0486	MN8|cds0408	SAR_RS02785	MS4|cds0494	MW_RS02695	SA_RS02880	SAOUHSC_00513	NWMN_RS02885	SAB_RS02660	RKI4|cds0441	ST22|cds0495	ST39|cds0575	TW20|cds0608	V220|cds0509	XQ|cds0015	1299|cds1148	2012|cds0573	2041|cds1529	2116|cds0942	2122|cds1830	2128|cds1937	CCEE|cds0824	CCEF|cds1978	CCEM|cds1919	CCEN|cds0015	CCEP|cds0015	F876|cds1852	M211|cds2256	MSHR|cds0478	SH3|cds0367	CCEG|cds2288	CCEH|cds2421	CCEK|cds1256	CCEL|cds1431
Cluster0292	0402|cds0519	1181|cds0520	6159|cds0488	6850|cds0449	ATCC|cds0478	CA34|cds0527	CN1|cds0506	SACOL_RS03005	DAR4|cds0482	ED13|cds0545	FDA2|cds0476	HM15|cds0493	SAURJH1_RS03020	JS39|cds1837	LGA2|cds0480	M013|cds0487	MN8|cds0407	SAR_RS02790	MS4|cds0495	MW_RS02700	SA_RS02885	SAOUHSC_00514	NWMN_RS02890	SAB_RS02665	RKI4|cds0442	ST22|cds0496	ST39|cds0576	TW20|cds0609	V220|cds0510	XQ|cds0016	1299|cds1147	2012|cds0574	2041|cds1530	2116|cds0943	2122|cds1831	2128|cds1938	CCEE|cds0823	CCEF|cds1977	CCEM|cds1920	CCEN|cds0016	CCEP|cds0016	F876|cds1853	M211|cds2257	MSHR|cds0479	SH3|cds0368	CCEG|cds2289	CCEH|cds2422	CCEK|cds1257	CCEL|cds1430
Cluster0293	0402|cds0521	1181|cds0522	6159|cds0490	6850|cds0451	ATCC|cds0480	CA34|cds0529	CN1|cds0508	SACOL_RS03015	DAR4|cds0484	ED13|cds0547	FDA2|cds0478	HM15|cds0495	SAURJH1_RS03030	JS39|cds1839	LGA2|cds0482	M013|cds0489	MN8|cds0405	SAR_RS02800	MS4|cds0497	MW_RS02710	SA_RS02895	secE	NWMN_RS02900	SAB_RS02675	RKI4|cds0444	ST22|cds0498	ST39|cds0578	TW20|cds0611	V220|cds0512	XQ|cds0017	1299|cds1145	2012|cds0576	2041|cds1532	2116|cds0945	2122|cds1833	2128|cds1940	CCEE|cds0821	CCEF|cds1975	CCEM|cds1922	CCEN|cds0018	CCEP|cds0018	F876|cds1855	M211|cds2259	MSHR|cds0481	SH3|cds0370	CCEG|cds2291	CCEH|cds2424	CCEK|cds1259	CCEL|cds1428
Cluster0294	0402|cds0522	1181|cds0523	6159|cds0491	6850|cds0452	ATCC|cds0481	CA34|cds0530	CN1|cds0509	SACOL_RS03020	DAR4|cds0485	ED13|cds0548	FDA2|cds0479	HM15|cds0496	SAURJH1_RS03035	JS39|cds1840	LGA2|cds0483	M013|cds0490	MN8|cds0404	SAR_RS02805	MS4|cds0498	MW_RS02715	SA_RS02900	SAOUHSC_00517	NWMN_RS02905	SAB_RS02680	RKI4|cds0445	ST22|cds0499	ST39|cds0579	TW20|cds0612	V220|cds0513	XQ|cds0018	1299|cds1144	2012|cds0577	2041|cds1533	2116|cds0946	2122|cds1834	2128|cds1941	CCEE|cds0820	CCEF|cds1974	CCEM|cds1923	CCEN|cds0019	CCEP|cds0019	F876|cds1856	M211|cds2260	MSHR|cds0482	SH3|cds0371	CCEG|cds2292	CCEH|cds2425	CCEK|cds1260	CCEL|cds1427
Cluster0295	0402|cds0523	1181|cds0524	6159|cds0492	6850|cds0453	ATCC|cds0482	CA34|cds0531	CN1|cds0510	SACOL_RS03025	DAR4|cds0486	ED13|cds0549	FDA2|cds0480	HM15|cds0497	SAURJH1_RS03040	JS39|cds1841	LGA2|cds0484	M013|cds0491	MN8|cds0403	SAR_RS02810	MS4|cds0499	MW_RS02720	SA_RS02905	rplK	NWMN_RS02910	SAB_RS02685	RKI4|cds0446	ST22|cds0500	ST39|cds0580	TW20|cds0613	V220|cds0514	XQ|cds0019	1299|cds1143	2012|cds0578	2041|cds1534	2116|cds0947	2122|cds1835	2128|cds1942	CCEE|cds0819	CCEF|cds1973	CCEM|cds1924	CCEN|cds0020	CCEP|cds0020	F876|cds1857	M211|cds2261	MSHR|cds0483	SH3|cds0372	CCEG|cds2293	CCEH|cds2426	CCEK|cds1261	CCEL|cds1426
Cluster0296	0402|cds0524	1181|cds0525	6159|cds0493	6850|cds0454	ATCC|cds0483	CA34|cds0532	CN1|cds0511	SACOL_RS03030	DAR4|cds0487	ED13|cds0550	FDA2|cds0481	HM15|cds0498	SAURJH1_RS03045	JS39|cds1842	LGA2|cds0485	M013|cds0492	MN8|cds0402	SAR_RS02815	MS4|cds0500	MW_RS02725	SA_RS02910	rplA	NWMN_RS02915	SAB_RS02690	RKI4|cds0447	ST22|cds0501	ST39|cds0581	TW20|cds0614	V220|cds0515	XQ|cds0020	1299|cds1142	2012|cds0579	2041|cds1535	2116|cds0948	2122|cds1836	2128|cds1943	CCEE|cds0818	CCEF|cds1972	CCEM|cds1925	CCEN|cds0021	CCEP|cds0021	F876|cds1858	M211|cds2262	MSHR|cds0484	SH3|cds0373	CCEG|cds2294	CCEH|cds2427	CCEK|cds1262	CCEL|cds1425
Cluster0297	0402|cds0525	1181|cds0526	6159|cds0494	6850|cds0455	ATCC|cds0484	CA34|cds0533	CN1|cds0512	SACOL_RS03035	DAR4|cds0488	ED13|cds0551	FDA2|cds0482	HM15|cds0499	SAURJH1_RS03050	JS39|cds1843	LGA2|cds0486	M013|cds0493	MN8|cds0401	SAR_RS02820	MS4|cds0501	MW_RS02730	SA_RS02915	rplJ	NWMN_RS02920	SAB_RS02695	RKI4|cds0448	ST22|cds0502	ST39|cds0582	TW20|cds0615	V220|cds0516	XQ|cds0021	1299|cds1141	2012|cds0580	2041|cds1536	2116|cds0949	2122|cds1837	2128|cds1944	CCEE|cds0817	CCEF|cds1971	CCEM|cds1926	CCEN|cds0022	CCEP|cds0022	F876|cds1859	M211|cds2263	MSHR|cds0485	SH3|cds0374	CCEG|cds2295	CCEH|cds2428	CCEK|cds1263	CCEL|cds1424
Cluster0298	0402|cds0528	1181|cds0529	6159|cds0497	6850|cds0458	ATCC|cds0487	CA34|cds0536	CN1|cds0515	SACOL_RS03050	DAR4|cds0491	ED13|cds0554	FDA2|cds0485	HM15|cds0502	SAURJH1_RS03065	JS39|cds1846	LGA2|cds0489	M013|cds0495	MN8|cds0398	SAR_RS02835	MS4|cds0504	MW_RS02745	SA_RS02930	rpoB	NWMN_RS02935	SAB_RS02710	RKI4|cds0451	ST22|cds0505	ST39|cds0585	TW20|cds0618	V220|cds0519	XQ|cds0024	1299|cds1138	2012|cds0583	2041|cds1539	2116|cds0952	2122|cds1840	2128|cds1947	CCEE|cds0814	CCEF|cds1968	CCEM|cds1929	CCEN|cds0025	CCEP|cds0025	F876|cds1862	M211|cds2266	MSHR|cds0488	SH3|cds0377	CCEG|cds2298	CCEH|cds2431	CCEK|cds1266	CCEL|cds1421
Cluster0299	0402|cds0530	1181|cds0531	6159|cds0499	6850|cds0460	ATCC|cds0489	CA34|cds0538	CN1|cds0517	SACOL_RS03060	DAR4|cds0493	ED13|cds0556	FDA2|cds0487	HM15|cds0504	SAURJH1_RS03075	JS39|cds1848	LGA2|cds0491	M013|cds0497	MN8|cds0396	SAR_RS02845	MS4|cds0506	MW_RS02755	SA_RS02940	SAOUHSC_00526	NWMN_RS02945	SAB_RS02720	RKI4|cds0452	ST22|cds0507	ST39|cds0587	TW20|cds0620	V220|cds0521	XQ|cds0026	1299|cds1136	2012|cds0585	2041|cds1541	2116|cds0954	2122|cds1842	2128|cds1949	CCEE|cds0812	CCEF|cds1966	CCEM|cds1931	CCEN|cds0027	CCEP|cds0027	F876|cds1864	M211|cds2268	MSHR|cds0490	SH3|cds0379	CCEG|cds2300	CCEH|cds0996	CCEK|cds1268	CCEL|cds1419
Cluster0300	0402|cds0531	1181|cds0532	6159|cds0500	6850|cds0461	ATCC|cds0490	CA34|cds0539	CN1|cds0518	SACOL_RS03065	DAR4|cds0494	ED13|cds0557	FDA2|cds0488	HM15|cds0505	SAURJH1_RS03080	JS39|cds1849	LGA2|cds0492	M013|cds0498	MN8|cds0395	SAR_RS02850	MS4|cds0507	MW_RS02760	SA_RS02945	rpsL	NWMN_RS02950	SAB_RS02725	RKI4|cds0453	ST22|cds0508	ST39|cds0588	TW20|cds0621	V220|cds0522	XQ|cds0027	1299|cds1135	2012|cds0586	2041|cds1542	2116|cds0955	2122|cds1843	2128|cds1950	CCEE|cds0811	CCEF|cds1965	CCEM|cds1932	CCEN|cds0028	CCEP|cds0028	F876|cds1865	M211|cds2269	MSHR|cds0491	SH3|cds0380	CCEG|cds2301	CCEH|cds0997	CCEK|cds1269	CCEL|cds1418
Cluster0301	0402|cds0532	1181|cds0533	6159|cds0501	6850|cds0462	ATCC|cds0491	CA34|cds0540	CN1|cds0519	SACOL_RS03070	DAR4|cds0495	ED13|cds0558	FDA2|cds0489	HM15|cds0506	SAURJH1_RS03085	JS39|cds1850	LGA2|cds0493	M013|cds0499	MN8|cds0394	SAR_RS02855	MS4|cds0508	MW_RS02765	SA_RS02950	SAOUHSC_00528	NWMN_RS02955	SAB_RS02730	RKI4|cds0454	ST22|cds0509	ST39|cds0589	TW20|cds0622	V220|cds0523	XQ|cds0028	1299|cds1134	2012|cds0587	2041|cds1543	2116|cds0956	2122|cds1844	2128|cds1951	CCEE|cds0810	CCEF|cds1964	CCEM|cds1933	CCEN|cds0029	CCEP|cds0029	F876|cds1866	M211|cds2270	MSHR|cds0492	SH3|cds0381	CCEG|cds2302	CCEH|cds0998	CCEK|cds1270	CCEL|cds1417
Cluster0302	0402|cds0533	1181|cds0534	6159|cds0502	6850|cds0463	ATCC|cds0492	CA34|cds0541	CN1|cds0520	fusA	DAR4|cds0496	ED13|cds0559	FDA2|cds0490	HM15|cds0507	fusA	JS39|cds1851	LGA2|cds0494	M013|cds0500	MN8|cds0393	fusA	MS4|cds0509	fusA	fusA	SAOUHSC_00529	fusA	fusA	RKI4|cds0455	ST22|cds0510	ST39|cds0590	TW20|cds0623	V220|cds0524	XQ|cds0029	1299|cds1133	2012|cds0588	2041|cds1544	2116|cds0957	2122|cds1845	2128|cds1952	CCEE|cds0809	CCEF|cds1963	CCEM|cds1934	CCEN|cds0030	CCEP|cds0030	F876|cds1867	M211|cds2271	MSHR|cds0493	SH3|cds0382	CCEG|cds2303	CCEH|cds0999	CCEK|cds1271	CCEL|cds1416
Cluster0303	0402|cds0534	1181|cds0535	6159|cds0503	6850|cds0464	ATCC|cds0493	CA34|cds0542	CN1|cds0521	tuf	DAR4|cds0497	ED13|cds0560	FDA2|cds0491	HM15|cds0508	tuf	JS39|cds1852	LGA2|cds0495	M013|cds0501	MN8|cds0392	tuf	MS4|cds0510	tuf	tuf	SAOUHSC_00530	tuf	tuf	RKI4|cds0456	ST22|cds0511	ST39|cds0591	TW20|cds0624	V220|cds0525	XQ|cds0030	1299|cds1132	2012|cds0589	2041|cds1545	2116|cds0958	2122|cds1846	2128|cds1953	CCEE|cds0808	CCEF|cds1962	CCEM|cds1935	CCEN|cds0031	CCEP|cds0031	F876|cds1868	M211|cds2272	MSHR|cds0494	SH3|cds0383	CCEG|cds2304	CCEH|cds1000	CCEK|cds1272	CCEL|cds1415
Cluster0304	0402|cds0536	1181|cds0537	6159|cds0505	6850|cds0466	ATCC|cds0495	CA34|cds0544	CN1|cds0523	SACOL_RS03090	DAR4|cds0499	ED13|cds0562	FDA2|cds0493	HM15|cds0510	SAURJH1_RS03105	JS39|cds1854	LGA2|cds0497	M013|cds0503	MN8|cds0390	SAR_RS02875	MS4|cds0512	MW_RS02785	SA_RS02970	SAOUHSC_00532	NWMN_RS02975	SAB_RS02750	RKI4|cds0457	ST22|cds0513	ST39|cds0593	TW20|cds0626	V220|cds0527	XQ|cds0032	1299|cds1130	2012|cds0591	2041|cds1547	2116|cds0960	2122|cds1848	2128|cds1955	CCEE|cds0806	CCEF|cds1960	CCEM|cds1937	CCEN|cds0033	CCEP|cds0033	F876|cds1870	M211|cds2274	MSHR|cds0496	SH3|cds0385	CCEG|cds2307	CCEH|cds1002	CCEK|cds1274	CCEL|cds1413
Cluster0305	0402|cds0537	1181|cds0538	6159|cds0506	6850|cds0467	ATCC|cds0496	CA34|cds0545	CN1|cds0524	SACOL_RS03095	DAR4|cds0500	ED13|cds0563	FDA2|cds0494	HM15|cds0511	SAURJH1_RS03110	JS39|cds1855	LGA2|cds0498	M013|cds0504	MN8|cds0389	SAR_RS02880	MS4|cds0513	MW_RS02790	SA_RS02975	SAOUHSC_00533	NWMN_RS02980	SAB_RS02755	RKI4|cds0458	ST22|cds0514	ST39|cds0594	TW20|cds0627	V220|cds0528	XQ|cds0033	1299|cds1129	2012|cds0592	2041|cds1548	2116|cds0961	2122|cds1849	2128|cds1956	CCEE|cds0805	CCEF|cds1959	CCEM|cds1938	CCEN|cds0034	CCEP|cds0034	F876|cds1871	M211|cds2275	MSHR|cds0497	SH3|cds0386	CCEG|cds2308	CCEH|cds1003	CCEK|cds1275	CCEL|cds1412
Cluster0306	0402|cds0538	1181|cds0539	6159|cds0507	6850|cds0468	ATCC|cds0497	CA34|cds0546	CN1|cds0525	SACOL_RS03100	DAR4|cds0501	ED13|cds0564	FDA2|cds0495	HM15|cds0512	SAURJH1_RS03115	JS39|cds1856	LGA2|cds0499	M013|cds0505	MN8|cds0388	SAR_RS02885	MS4|cds0514	MW_RS02795	SA_RS02980	SAOUHSC_00534	NWMN_RS02985	SAB_RS02760	RKI4|cds0459	ST22|cds0515	ST39|cds0595	TW20|cds0628	V220|cds0529	XQ|cds0034	1299|cds1128	2012|cds0593	2041|cds1549	2116|cds0962	2122|cds1850	2128|cds1957	CCEE|cds0804	CCEF|cds1958	CCEM|cds1939	CCEN|cds0035	CCEP|cds0035	F876|cds1872	M211|cds2276	MSHR|cds0498	SH3|cds0387	CCEG|cds2309	CCEH|cds1004	CCEK|cds1276	CCEL|cds1411
Cluster0307	0402|cds0539	1181|cds0540	6159|cds0508	6850|cds0469	ATCC|cds0498	CA34|cds0547	CN1|cds0526	SACOL_RS03105	DAR4|cds0502	ED13|cds0565	FDA2|cds0496	HM15|cds0513	SAURJH1_RS03120	JS39|cds1857	LGA2|cds0500	M013|cds0506	MN8|cds0387	SAR_RS02890	MS4|cds0515	MW_RS02800	SA_RS02985	SAOUHSC_00535	NWMN_RS02990	SAB_RS02765	RKI4|cds0460	ST22|cds0516	ST39|cds0596	TW20|cds0629	V220|cds0530	XQ|cds0035	1299|cds1127	2012|cds0594	2041|cds1550	2116|cds0963	2122|cds1851	2128|cds1958	CCEE|cds0803	CCEF|cds1957	CCEM|cds1940	CCEN|cds0036	CCEP|cds0036	F876|cds1873	M211|cds2277	MSHR|cds0499	SH3|cds0388	CCEG|cds2310	CCEH|cds1005	CCEK|cds1277	CCEL|cds1410
Cluster0308	0402|cds0540	1181|cds0541	6159|cds0509	6850|cds0470	ATCC|cds0499	CA34|cds0548	CN1|cds0527	SACOL_RS03110	DAR4|cds0503	ED13|cds0566	FDA2|cds0497	HM15|cds0514	SAURJH1_RS03125	JS39|cds1858	LGA2|cds0501	M013|cds0507	MN8|cds0386	SAR_RS02895	MS4|cds0516	MW_RS02805	SA_RS02990	SAOUHSC_00536	NWMN_RS02995	SAB_RS02770	RKI4|cds0461	ST22|cds0517	ST39|cds0597	TW20|cds0630	V220|cds0531	XQ|cds0036	1299|cds1126	2012|cds0595	2041|cds1551	2116|cds0964	2122|cds1852	2128|cds1959	CCEE|cds0802	CCEF|cds1956	CCEM|cds1941	CCEN|cds0037	CCEP|cds0037	F876|cds1874	M211|cds2278	MSHR|cds0500	SH3|cds0389	CCEG|cds2311	CCEH|cds1006	CCEK|cds1278	CCEL|cds1409
Cluster0309	0402|cds0541	1181|cds0542	6159|cds0510	6850|cds0471	ATCC|cds0500	CA34|cds0549	CN1|cds0528	SACOL_RS03115	DAR4|cds0504	ED13|cds0567	FDA2|cds0498	HM15|cds0515	SAURJH1_RS03130	JS39|cds1859	LGA2|cds0502	M013|cds0508	MN8|cds0385	SAR_RS02900	MS4|cds0517	MW_RS02810	SA_RS02995	SAOUHSC_00538	NWMN_RS03000	SAB_RS02775	RKI4|cds0462	ST22|cds0518	ST39|cds0598	TW20|cds0631	V220|cds0532	XQ|cds0037	1299|cds1125	2012|cds0596	2041|cds1552	2116|cds0965	2122|cds1853	2128|cds1960	CCEE|cds0801	CCEF|cds1955	CCEM|cds1942	CCEN|cds0038	CCEP|cds0038	F876|cds1875	M211|cds2279	MSHR|cds0501	SH3|cds0390	CCEG|cds2312	CCEH|cds1007	CCEK|cds1279	CCEL|cds1408
Cluster0310	0402|cds0545	1181|cds0546	6159|cds0514	6850|cds0475	ATCC|cds0504	CA34|cds0553	CN1|cds0532	SACOL_RS03135	DAR4|cds0508	ED13|cds0571	FDA2|cds0502	HM15|cds0519	SAURJH1_RS03150	JS39|cds1863	LGA2|cds0506	M013|cds0512	MN8|cds0381	SAR_RS02920	MS4|cds0521	MW_RS02830	SA_RS03015	SAOUHSC_00542	NWMN_RS03020	SAB_RS02795	RKI4|cds0465	ST22|cds0522	ST39|cds0602	TW20|cds0635	V220|cds0536	XQ|cds0040	1299|cds1121	2012|cds0600	2041|cds1556	2116|cds0969	2122|cds1857	2128|cds1964	CCEE|cds0797	CCEF|cds1951	CCEM|cds1946	CCEN|cds0042	CCEP|cds0042	F876|cds1879	M211|cds2283	MSHR|cds0505	SH3|cds0394	CCEG|cds2316	CCEH|cds1011	CCEK|cds1283	CCEL|cds1404
Cluster0311	0402|cds0546	1181|cds0547	6159|cds0515	6850|cds0476	ATCC|cds0505	CA34|cds0554	CN1|cds0533	SACOL_RS03140	DAR4|cds0509	ED13|cds0572	FDA2|cds0503	HM15|cds0520	SAURJH1_RS03155	JS39|cds1864	LGA2|cds0507	M013|cds0513	MN8|cds0380	SAR_RS02925	MS4|cds0522	MW_RS02835	SA_RS03020	SAOUHSC_00543	NWMN_RS03025	SAB_RS02800	RKI4|cds0466	ST22|cds0523	ST39|cds0603	TW20|cds0636	V220|cds0537	XQ|cds0041	1299|cds1120	2012|cds0601	2041|cds1557	2116|cds0970	2122|cds1858	2128|cds1965	CCEE|cds0796	CCEF|cds1950	CCEM|cds1947	CCEN|cds0043	CCEP|cds0043	F876|cds1880	M211|cds2284	MSHR|cds0506	SH3|cds0395	CCEG|cds2317	CCEH|cds1012	CCEK|cds1284	CCEL|cds1403
Cluster0312	0402|cds0550	1181|cds0551	6159|cds0519	6850|cds0479	ATCC|cds0509	CA34|cds0558	CN1|cds0537	SACOL_RS03160	DAR4|cds0513	ED13|cds0576	FDA2|cds0507	HM15|cds0524	SAURJH1_RS03175	JS39|cds1867	LGA2|cds0510	M013|cds0517	MN8|cds0376	SAR_RS02940	MS4|cds0526	MW_RS02855	SA_RS03040	SAOUHSC_00547	NWMN_RS03045	SAB_RS02820	RKI4|cds0469	ST22|cds0527	ST39|cds0606	TW20|cds0640	V220|cds0541	XQ|cds0043	1299|cds1221	2012|cds1851	2041|cds1991	2116|cds1619	2122|cds2333	2128|cds2257	CCEE|cds0792	CCEF|cds1946	CCEM|cds1951	CCEN|cds0047	CCEP|cds0047	F876|cds2191	M211|cds0282	MSHR|cds0510	SH3|cds0399	CCEG|cds2116	CCEH|cds1016	CCEK|cds1288	CCEL|cds1400
Cluster0313	0402|cds0551	1181|cds0552	6159|cds0520	6850|cds0480	ATCC|cds0510	CA34|cds0559	CN1|cds0538	SACOL_RS03165	DAR4|cds0514	ED13|cds0577	FDA2|cds0508	HM15|cds0525	SAURJH1_RS03180	JS39|cds1868	LGA2|cds0511	M013|cds0518	MN8|cds0375	SAR_RS02945	MS4|cds0527	MW_RS02860	SA_RS03045	SAOUHSC_00548	NWMN_RS03050	SAB_RS02825	RKI4|cds0470	ST22|cds0528	ST39|cds0608	TW20|cds0641	V220|cds0542	XQ|cds0044	1299|cds1222	2012|cds1852	2041|cds1992	2116|cds1620	2122|cds2334	2128|cds2258	CCEE|cds0791	CCEF|cds1945	CCEM|cds1952	CCEN|cds0048	CCEP|cds0048	F876|cds2192	M211|cds0283	MSHR|cds0511	SH3|cds0400	CCEG|cds2115	CCEH|cds1017	CCEK|cds1289	CCEL|cds1399
Cluster0314	0402|cds0552	1181|cds0553	6159|cds0521	6850|cds0481	ATCC|cds0511	CA34|cds0560	CN1|cds0539	SACOL_RS03170	DAR4|cds0515	ED13|cds0578	FDA2|cds0509	HM15|cds0526	SAURJH1_RS03185	JS39|cds1869	LGA2|cds0512	M013|cds0520	MN8|cds0374	SAR_RS02950	MS4|cds0529	MW_RS02865	SA_RS03050	SAOUHSC_00549	NWMN_RS03055	SAB_RS02830	RKI4|cds0471	ST22|cds0530	ST39|cds0609	TW20|cds0642	V220|cds0543	XQ|cds0045	1299|cds1223	2012|cds1853	2041|cds1993	2116|cds1621	2122|cds2335	2128|cds2259	CCEE|cds0790	CCEF|cds1944	CCEM|cds1953	CCEN|cds0049	CCEP|cds0049	F876|cds2193	M211|cds0284	MSHR|cds0512	SH3|cds0401	CCEG|cds2114	CCEH|cds1018	CCEK|cds1290	CCEL|cds1398
Cluster0315	0402|cds0553	1181|cds0554	6159|cds0522	6850|cds0482	ATCC|cds0512	CA34|cds0561	CN1|cds0540	SACOL_RS03175	DAR4|cds0516	ED13|cds0579	FDA2|cds0510	HM15|cds0527	SAURJH1_RS03190	JS39|cds1870	LGA2|cds0513	M013|cds0521	MN8|cds0373	SAR_RS02955	MS4|cds0530	MW_RS02870	SA_RS03055	SAOUHSC_00550	NWMN_RS03060	SAB_RS02835	RKI4|cds0472	ST22|cds0531	ST39|cds0610	TW20|cds0643	V220|cds0544	XQ|cds0046	1299|cds1224	2012|cds1854	2041|cds1994	2116|cds1622	2122|cds2336	2128|cds2260	CCEE|cds0789	CCEF|cds1943	CCEM|cds1954	CCEN|cds0050	CCEP|cds0050	F876|cds2194	M211|cds0285	MSHR|cds0513	SH3|cds0402	CCEG|cds2113	CCEH|cds1019	CCEK|cds1291	CCEL|cds1397
Cluster0316	0402|cds0554	1181|cds0555	6159|cds0523	6850|cds0483	ATCC|cds0513	CA34|cds0562	CN1|cds0541	SACOL_RS03180	DAR4|cds0517	ED13|cds0580	FDA2|cds0511	HM15|cds0528	SAURJH1_RS03195	JS39|cds1871	LGA2|cds0514	M013|cds0522	MN8|cds0372	SAR_RS02960	MS4|cds0531	MW_RS02875	SA_RS03060	SAOUHSC_00551	NWMN_RS03065	SAB_RS02840	RKI4|cds0473	ST22|cds0532	ST39|cds0611	TW20|cds0644	V220|cds0545	XQ|cds0047	1299|cds1225	2012|cds1855	2041|cds1995	2116|cds1623	2122|cds2337	2128|cds2261	CCEE|cds0788	CCEF|cds1942	CCEM|cds1955	CCEN|cds0051	CCEP|cds0051	F876|cds2195	M211|cds0286	MSHR|cds0514	SH3|cds0403	CCEG|cds2112	CCEH|cds1020	CCEK|cds1292	CCEL|cds1396
Cluster0317	0402|cds0555	1181|cds0556	6159|cds0524	6850|cds0484	ATCC|cds0514	CA34|cds0563	CN1|cds0542	SACOL_RS03185	DAR4|cds0518	ED13|cds0581	FDA2|cds0512	HM15|cds0529	SAURJH1_RS03200	JS39|cds1872	LGA2|cds0515	M013|cds0523	MN8|cds0371	SAR_RS02965	MS4|cds0532	MW_RS02880	SA_RS03065	SAOUHSC_00552	NWMN_RS03070	SAB_RS02845	RKI4|cds0474	ST22|cds0533	ST39|cds0612	TW20|cds0645	V220|cds0546	XQ|cds0048	1299|cds1226	2012|cds1856	2041|cds1996	2116|cds1624	2122|cds2338	2128|cds2262	CCEE|cds0787	CCEF|cds1941	CCEM|cds1956	CCEN|cds0052	CCEP|cds0052	F876|cds2196	M211|cds0287	MSHR|cds0515	SH3|cds0404	CCEG|cds2111	CCEH|cds1021	CCEK|cds1293	CCEL|cds1395
Cluster0318	0402|cds0556	1181|cds0557	6159|cds0525	6850|cds0485	ATCC|cds0515	CA34|cds0564	CN1|cds0543	SACOL_RS03190	DAR4|cds0519	ED13|cds0582	FDA2|cds0513	HM15|cds0530	SAURJH1_RS03205	JS39|cds1873	LGA2|cds0516	M013|cds0524	MN8|cds0370	SAR_RS02970	MS4|cds0533	MW_RS02885	SA_RS03070	SAOUHSC_00553	NWMN_RS03075	SAB_RS02850	RKI4|cds0475	ST22|cds0534	ST39|cds0613	TW20|cds0646	V220|cds0547	XQ|cds0049	1299|cds1227	2012|cds1857	2041|cds1997	2116|cds1625	2122|cds2339	2128|cds2263	CCEE|cds0786	CCEF|cds1940	CCEM|cds1957	CCEN|cds0053	CCEP|cds0053	F876|cds2197	M211|cds0288	MSHR|cds0516	SH3|cds0405	CCEG|cds2110	CCEH|cds1022	CCEK|cds1294	CCEL|cds1394
Cluster0319	0402|cds0557	1181|cds0558	6159|cds0526	6850|cds0486	ATCC|cds0516	CA34|cds0565	CN1|cds0544	SACOL_RS03195	DAR4|cds0520	ED13|cds0583	FDA2|cds0514	HM15|cds0531	SAURJH1_RS03210	JS39|cds1874	LGA2|cds0517	M013|cds0525	MN8|cds0369	SAR_RS02975	MS4|cds0534	MW_RS02890	SA_RS03075	SAOUHSC_00554	NWMN_RS03080	SAB_RS02855	RKI4|cds0476	ST22|cds0535	ST39|cds0614	TW20|cds0647	V220|cds0548	XQ|cds0050	1299|cds1228	2012|cds1858	2041|cds1998	2116|cds1626	2122|cds2340	2128|cds2264	CCEE|cds0785	CCEF|cds1939	CCEM|cds1958	CCEN|cds0054	CCEP|cds0054	F876|cds2198	M211|cds0289	MSHR|cds0517	SH3|cds0406	CCEG|cds2109	CCEH|cds1023	CCEK|cds1295	CCEL|cds1393
Cluster0320	0402|cds0558	1181|cds0559	6159|cds0527	6850|cds0487	ATCC|cds0517	CA34|cds0566	CN1|cds0545	SACOL_RS03200	DAR4|cds0521	ED13|cds0584	FDA2|cds0515	HM15|cds0532	SAURJH1_RS03215	JS39|cds1875	LGA2|cds0518	M013|cds0526	MN8|cds0368	SAR_RS02980	MS4|cds0535	MW_RS02895	SA_RS03080	SAOUHSC_00555	NWMN_RS03085	SAB_RS02860	RKI4|cds0477	ST22|cds0536	ST39|cds0615	TW20|cds0648	V220|cds0549	XQ|cds0051	1299|cds1229	2012|cds1859	2041|cds1999	2116|cds1627	2122|cds2341	2128|cds2265	CCEE|cds0784	CCEF|cds1938	CCEM|cds1959	CCEN|cds0055	CCEP|cds0055	F876|cds2199	M211|cds0290	MSHR|cds0518	SH3|cds0407	CCEG|cds2108	CCEH|cds1024	CCEK|cds1296	CCEL|cds1392
Cluster0321	0402|cds0559	1181|cds0560	6159|cds0528	6850|cds0488	ATCC|cds0518	CA34|cds0567	CN1|cds0546	SACOL_RS03205	DAR4|cds0522	ED13|cds0585	FDA2|cds0516	HM15|cds0533	SAURJH1_RS03220	JS39|cds1876	LGA2|cds0519	M013|cds0527	MN8|cds0367	SAR_RS02985	MS4|cds0536	MW_RS02900	SA_RS03085	SAOUHSC_00556	NWMN_RS03090	SAB_RS02865	RKI4|cds0478	ST22|cds0537	ST39|cds0616	TW20|cds0649	V220|cds0550	XQ|cds0052	1299|cds1230	2012|cds1860	2041|cds2000	2116|cds1628	2122|cds2342	2128|cds2266	CCEE|cds0783	CCEF|cds1937	CCEM|cds1960	CCEN|cds0056	CCEP|cds0056	F876|cds2200	M211|cds0291	MSHR|cds0519	SH3|cds0408	CCEG|cds2107	CCEH|cds1025	CCEK|cds1297	CCEL|cds1391
Cluster0322	0402|cds0560	1181|cds0561	6159|cds0529	6850|cds0489	ATCC|cds0519	CA34|cds0568	CN1|cds0547	SACOL_RS03210	DAR4|cds0523	ED13|cds0586	FDA2|cds0517	HM15|cds0534	SAURJH1_RS03225	JS39|cds1877	LGA2|cds0520	M013|cds0528	MN8|cds0366	SAR_RS02990	MS4|cds0537	MW_RS02905	SA_RS03090	SAOUHSC_00557	NWMN_RS03095	SAB_RS02870	RKI4|cds0479	ST22|cds0538	ST39|cds0617	TW20|cds0650	V220|cds0551	XQ|cds0053	1299|cds1231	2012|cds1861	2041|cds2001	2116|cds1629	2122|cds2343	2128|cds2267	CCEE|cds0782	CCEF|cds1936	CCEM|cds1961	CCEN|cds0057	CCEP|cds0057	F876|cds2201	M211|cds0292	MSHR|cds0520	SH3|cds0409	CCEG|cds2105	CCEH|cds1027	CCEK|cds1299	CCEL|cds1389
Cluster0323	0402|cds0562	1181|cds0563	6159|cds0531	6850|cds0491	ATCC|cds0521	CA34|cds0570	CN1|cds0549	SACOL_RS03220	DAR4|cds0525	ED13|cds0588	FDA2|cds0519	HM15|cds0536	SAURJH1_RS03235	JS39|cds1879	LGA2|cds0522	M013|cds0530	MN8|cds0364	SAR_RS03000	MS4|cds0539	MW_RS02915	SA_RS03100	SAOUHSC_00559	NWMN_RS03105	SAB_RS02880	RKI4|cds0481	ST22|cds0540	ST39|cds0619	TW20|cds0652	V220|cds0553	XQ|cds0054	1299|cds1233	2012|cds1863	2041|cds2003	2116|cds1631	2122|cds2345	2128|cds2269	CCEE|cds0780	CCEF|cds1934	CCEM|cds1963	CCEN|cds0059	CCEP|cds0059	F876|cds2203	M211|cds0294	MSHR|cds0522	SH3|cds0411	CCEG|cds2103	CCEH|cds1029	CCEK|cds1301	CCEL|cds1387
Cluster0324	0402|cds0563	1181|cds0564	6159|cds0532	6850|cds0492	ATCC|cds0522	CA34|cds0571	CN1|cds0550	SACOL_RS03225	DAR4|cds0526	ED13|cds0589	FDA2|cds0520	HM15|cds0537	SAURJH1_RS03240	JS39|cds1880	LGA2|cds0523	M013|cds0531	MN8|cds0363	SAR_RS03005	MS4|cds0540	MW_RS02920	SA_RS03105	SAOUHSC_00560	NWMN_RS03110	SAB_RS02885	RKI4|cds0482	ST22|cds0541	ST39|cds0620	TW20|cds0653	V220|cds0554	XQ|cds0055	1299|cds1234	2012|cds1864	2041|cds2004	2116|cds1632	2122|cds2346	2128|cds2270	CCEE|cds0779	CCEF|cds1933	CCEM|cds1964	CCEN|cds0060	CCEP|cds0060	F876|cds2204	M211|cds0295	MSHR|cds0523	SH3|cds0412	CCEG|cds2102	CCEH|cds1030	CCEK|cds1302	CCEL|cds1386
Cluster0325	0402|cds0564	1181|cds0565	6159|cds0533	6850|cds0493	ATCC|cds0523	CA34|cds0572	CN1|cds0551	SACOL_RS03230	DAR4|cds0527	ED13|cds0590	FDA2|cds0521	HM15|cds0538	SAURJH1_RS03245	JS39|cds1881	LGA2|cds0524	M013|cds0532	MN8|cds0362	SAR_RS03010	MS4|cds0541	MW_RS02925	SA_RS03110	SAOUHSC_00561	NWMN_RS03115	SAB_RS02890	RKI4|cds0483	ST22|cds0542	ST39|cds0621	TW20|cds0654	V220|cds0555	XQ|cds0056	1299|cds1235	2012|cds1865	2041|cds2005	2116|cds1633	2122|cds2347	2128|cds2271	CCEE|cds0778	CCEF|cds1932	CCEM|cds1965	CCEN|cds0061	CCEP|cds0061	F876|cds2205	M211|cds0296	MSHR|cds0524	SH3|cds0413	CCEG|cds2101	CCEH|cds1031	CCEK|cds1303	CCEL|cds1385
Cluster0326	0402|cds0565	1181|cds0566	6159|cds0534	6850|cds0494	ATCC|cds0524	CA34|cds0573	CN1|cds0552	SACOL_RS03235	DAR4|cds0528	ED13|cds0591	FDA2|cds0522	HM15|cds0539	SAURJH1_RS03250	JS39|cds1882	LGA2|cds0525	M013|cds0533	MN8|cds0361	SAR_RS03015	MS4|cds0542	MW_RS02930	SA_RS03115	SAOUHSC_00562	NWMN_RS03120	SAB_RS02895	RKI4|cds0484	ST22|cds0543	ST39|cds0622	TW20|cds0655	V220|cds0556	XQ|cds0057	1299|cds1236	2012|cds1866	2041|cds2006	2116|cds1634	2122|cds2348	2128|cds2272	CCEE|cds0777	CCEF|cds1931	CCEM|cds1966	CCEN|cds0062	CCEP|cds0062	F876|cds2206	M211|cds0297	MSHR|cds0525	SH3|cds0414	CCEG|cds2100	CCEH|cds1032	CCEK|cds1304	CCEL|cds1384
Cluster0327	0402|cds0566	1181|cds0567	6159|cds0535	6850|cds0495	ATCC|cds0525	CA34|cds0574	CN1|cds0553	SACOL_RS03240	DAR4|cds0529	ED13|cds0592	FDA2|cds0523	HM15|cds0540	SAURJH1_RS03255	JS39|cds1883	LGA2|cds0526	M013|cds0534	MN8|cds0360	SAR_RS03020	MS4|cds0543	MW_RS02935	SA_RS03120	SAOUHSC_00564	NWMN_RS03125	SAB_RS02900	RKI4|cds0485	ST22|cds0544	ST39|cds0623	TW20|cds0656	V220|cds0557	XQ|cds0058	1299|cds1237	2012|cds1834	2041|cds2007	2116|cds1635	2122|cds2349	2128|cds2273	CCEE|cds0776	CCEF|cds1930	CCEM|cds1967	CCEN|cds0063	CCEP|cds0063	F876|cds2207	M211|cds0298	MSHR|cds0527	SH3|cds0415	CCEG|cds2099	CCEH|cds1033	CCEK|cds1305	CCEL|cds1383
Cluster0328	0402|cds0567	1181|cds0568	6159|cds0536	6850|cds0496	ATCC|cds0526	CA34|cds0575	CN1|cds0554	SACOL_RS03245	DAR4|cds0530	ED13|cds0593	FDA2|cds0524	HM15|cds0541	SAURJH1_RS03260	JS39|cds1884	LGA2|cds0527	M013|cds0535	MN8|cds0359	SAR_RS03025	MS4|cds0544	MW_RS02940	SA_RS03125	SAOUHSC_00565	NWMN_RS03130	SAB_RS02905	RKI4|cds0486	ST22|cds0545	ST39|cds0624	TW20|cds0657	V220|cds0558	XQ|cds0059	1299|cds1238	2012|cds1835	2041|cds2008	2116|cds1636	2122|cds2350	2128|cds2274	CCEE|cds0775	CCEF|cds1929	CCEM|cds1968	CCEN|cds0064	CCEP|cds0064	F876|cds2208	M211|cds0299	MSHR|cds0528	SH3|cds0416	CCEG|cds2098	CCEH|cds1034	CCEK|cds1306	CCEL|cds1382
Cluster0329	0402|cds0568	1181|cds0569	6159|cds0537	6850|cds0497	ATCC|cds0527	CA34|cds0576	CN1|cds0555	SACOL_RS03250	DAR4|cds0531	ED13|cds0594	FDA2|cds0525	HM15|cds0542	SAURJH1_RS03265	JS39|cds1885	LGA2|cds0528	M013|cds0536	MN8|cds0358	SAR_RS03030	MS4|cds0545	MW_RS02945	SA_RS03130	SAOUHSC_00567	NWMN_RS03135	SAB_RS02910	RKI4|cds0487	ST22|cds0546	ST39|cds0625	TW20|cds0658	V220|cds0559	XQ|cds0060	1299|cds1239	2012|cds1836	2041|cds2009	2116|cds1637	2122|cds2351	2128|cds2275	CCEE|cds0774	CCEF|cds1928	CCEM|cds1969	CCEN|cds0065	CCEP|cds0065	F876|cds2209	M211|cds0300	MSHR|cds0529	SH3|cds0417	CCEG|cds2097	CCEH|cds1035	CCEK|cds1307	CCEL|cds1381
Cluster0330	0402|cds0569	1181|cds0570	6159|cds0538	6850|cds0498	ATCC|cds0528	CA34|cds0577	CN1|cds0556	SACOL_RS03255	DAR4|cds0532	ED13|cds0595	FDA2|cds0526	HM15|cds0543	SAURJH1_RS03270	JS39|cds1886	LGA2|cds0529	M013|cds0537	MN8|cds0357	SAR_RS03035	MS4|cds0546	MW_RS02950	SA_RS03135	SAOUHSC_00569	NWMN_RS03140	SAB_RS02915	RKI4|cds0488	ST22|cds0547	ST39|cds0626	TW20|cds0659	V220|cds0560	XQ|cds0061	1299|cds1240	2012|cds1837	2041|cds2010	2116|cds1638	2122|cds2352	2128|cds2276	CCEE|cds0773	CCEF|cds1927	CCEM|cds1970	CCEN|cds0066	CCEP|cds0066	F876|cds2210	M211|cds0301	MSHR|cds0530	SH3|cds0418	CCEG|cds2096	CCEH|cds1036	CCEK|cds1308	CCEL|cds1380
Cluster0331	0402|cds0570	1181|cds0571	6159|cds0539	6850|cds0499	ATCC|cds0529	CA34|cds0578	CN1|cds0557	SACOL_RS03260	DAR4|cds0533	ED13|cds0596	FDA2|cds0527	HM15|cds0544	SAURJH1_RS03275	JS39|cds1887	LGA2|cds0530	M013|cds0538	MN8|cds0356	SAR_RS03040	MS4|cds0547	MW_RS02955	SA_RS03140	SAOUHSC_00571	NWMN_RS03145	SAB_RS02920	RKI4|cds0489	ST22|cds0548	ST39|cds0627	TW20|cds0660	V220|cds0561	XQ|cds0062	1299|cds1241	2012|cds1838	2041|cds2011	2116|cds1639	2122|cds2353	2128|cds2277	CCEE|cds0772	CCEF|cds1926	CCEM|cds1971	CCEN|cds0067	CCEP|cds0067	F876|cds2211	M211|cds0302	MSHR|cds0531	SH3|cds0419	CCEG|cds2095	CCEH|cds1037	CCEK|cds1309	CCEL|cds1379
Cluster0332	0402|cds0571	1181|cds0572	6159|cds0540	6850|cds0500	ATCC|cds0530	CA34|cds0579	CN1|cds0558	SACOL_RS03265	DAR4|cds0534	ED13|cds0597	FDA2|cds0528	HM15|cds0545	SAURJH1_RS03280	JS39|cds1888	LGA2|cds0531	M013|cds0539	MN8|cds0355	SAR_RS03045	MS4|cds0548	MW_RS02960	SA_RS03145	SAOUHSC_00572	NWMN_RS03150	SAB_RS02925	RKI4|cds0490	ST22|cds0549	ST39|cds0628	TW20|cds0661	V220|cds0562	XQ|cds0063	1299|cds1242	2012|cds1839	2041|cds2012	2116|cds1640	2122|cds2354	2128|cds2278	CCEE|cds0771	CCEF|cds1925	CCEM|cds1972	CCEN|cds0068	CCEP|cds0068	F876|cds2212	M211|cds0303	MSHR|cds0532	SH3|cds0420	CCEG|cds2094	CCEH|cds1038	CCEK|cds1310	CCEL|cds1378
Cluster0333	0402|cds0572	1181|cds0573	6159|cds0541	6850|cds0501	ATCC|cds0531	CA34|cds0580	CN1|cds0559	SACOL_RS03270	DAR4|cds0535	ED13|cds0598	FDA2|cds0529	HM15|cds0546	SAURJH1_RS03285	JS39|cds1889	LGA2|cds0532	M013|cds0541	MN8|cds0354	SAR_RS03050	MS4|cds0550	MW_RS02965	SA_RS03150	SAOUHSC_00573	NWMN_RS03155	SAB_RS02930	RKI4|cds0491	ST22|cds0550	ST39|cds0629	TW20|cds0662	V220|cds0563	XQ|cds0064	1299|cds1243	2012|cds1840	2041|cds2013	2116|cds1641	2122|cds2467	2128|cds2279	CCEE|cds0770	CCEF|cds1924	CCEM|cds1973	CCEN|cds0069	CCEP|cds0069	F876|cds2213	M211|cds0304	MSHR|cds0533	SH3|cds0421	CCEG|cds2093	CCEH|cds1039	CCEK|cds1311	CCEL|cds1377
Cluster0334	0402|cds0573	1181|cds0574	6159|cds0542	6850|cds0502	ATCC|cds0532	CA34|cds0581	CN1|cds0560	eutD	DAR4|cds0536	ED13|cds0599	FDA2|cds0530	HM15|cds0547	eutD	JS39|cds1890	LGA2|cds0533	M013|cds0542	MN8|cds0353	eutD	MS4|cds0551	eutD	eutD	eutD	eutD	eutD	RKI4|cds0492	ST22|cds0551	ST39|cds0630	TW20|cds0663	V220|cds0564	XQ|cds0065	1299|cds1244	2012|cds1841	2041|cds2014	2116|cds1642	2122|cds2468	2128|cds2280	CCEE|cds0769	CCEF|cds1923	CCEM|cds1974	CCEN|cds0070	CCEP|cds0070	F876|cds2214	M211|cds0305	MSHR|cds0534	SH3|cds0422	CCEG|cds2092	CCEH|cds1040	CCEK|cds1312	CCEL|cds1376
Cluster0335	0402|cds0574	1181|cds0575	6159|cds0543	6850|cds0503	ATCC|cds0533	CA34|cds0582	CN1|cds0561	SACOL_RS03280	DAR4|cds0537	ED13|cds0600	FDA2|cds0531	HM15|cds0548	SAURJH1_RS03295	JS39|cds1891	LGA2|cds0534	M013|cds0543	MN8|cds0352	SAR_RS03060	MS4|cds0552	MW_RS02975	SA_RS03160	SAOUHSC_00575	NWMN_RS03165	SAB_RS02940	RKI4|cds0493	ST22|cds0552	ST39|cds0631	TW20|cds0664	V220|cds0565	XQ|cds0066	1299|cds1245	2012|cds1842	2041|cds2015	2116|cds1643	2122|cds2469	2128|cds2281	CCEE|cds0768	CCEF|cds1922	CCEM|cds1975	CCEN|cds0071	CCEP|cds0071	F876|cds2215	M211|cds0306	MSHR|cds0535	SH3|cds0423	CCEG|cds2091	CCEH|cds1041	CCEK|cds1313	CCEL|cds1375
Cluster0336	0402|cds0575	1181|cds0576	6159|cds0544	6850|cds0504	ATCC|cds0534	CA34|cds0583	CN1|cds0563	SACOL_RS03285	DAR4|cds0538	ED13|cds0601	FDA2|cds0532	HM15|cds0549	SAURJH1_RS03300	JS39|cds1892	LGA2|cds0535	M013|cds0544	MN8|cds0351	SAR_RS03065	MS4|cds0553	MW_RS02980	SA_RS03165	SAOUHSC_00577	NWMN_RS03170	SAB_RS02945	RKI4|cds0494	ST22|cds0553	ST39|cds0632	TW20|cds0665	V220|cds0566	XQ|cds0067	1299|cds1246	2012|cds1843	2041|cds2016	2116|cds1644	2122|cds2470	2128|cds2282	CCEE|cds0767	CCEF|cds1921	CCEM|cds1976	CCEN|cds0072	CCEP|cds0072	F876|cds2216	M211|cds0307	MSHR|cds0536	SH3|cds0424	CCEG|cds2090	CCEH|cds1042	CCEK|cds1314	CCEL|cds1374
Cluster0337	0402|cds0576	1181|cds0577	6159|cds0545	6850|cds0505	ATCC|cds0535	CA34|cds0584	CN1|cds0564	SACOL_RS03290	DAR4|cds0539	ED13|cds0602	FDA2|cds0533	HM15|cds0550	SAURJH1_RS03305	JS39|cds1893	LGA2|cds0536	M013|cds0545	MN8|cds0350	SAR_RS03070	MS4|cds0554	MW_RS02985	SA_RS03170	SAOUHSC_00578	NWMN_RS03175	SAB_RS02950	RKI4|cds0495	ST22|cds0554	ST39|cds0633	TW20|cds0666	V220|cds0567	XQ|cds0068	1299|cds1247	2012|cds1844	2041|cds2017	2116|cds1645	2122|cds2471	2128|cds2283	CCEE|cds0766	CCEF|cds1920	CCEM|cds1977	CCEN|cds0073	CCEP|cds0073	F876|cds2217	M211|cds0308	MSHR|cds0537	SH3|cds0425	CCEG|cds2089	CCEH|cds1043	CCEK|cds1315	CCEL|cds1373
Cluster0338	0402|cds0577	1181|cds0578	6159|cds0546	6850|cds0506	ATCC|cds0536	CA34|cds0585	CN1|cds0565	SACOL_RS03295	DAR4|cds0540	ED13|cds0603	FDA2|cds0534	HM15|cds0551	SAURJH1_RS03310	JS39|cds1894	LGA2|cds0537	M013|cds0546	MN8|cds0349	SAR_RS03075	MS4|cds0555	MW_RS02990	SA_RS03175	SAOUHSC_00579	NWMN_RS03180	SAB_RS02955	RKI4|cds0496	ST22|cds0555	ST39|cds0634	TW20|cds0667	V220|cds0568	XQ|cds0069	1299|cds1248	2012|cds1845	2041|cds2018	2116|cds1646	2122|cds2472	2128|cds2284	CCEE|cds0765	CCEF|cds1919	CCEM|cds1978	CCEN|cds0074	CCEP|cds0074	F876|cds2218	M211|cds0309	MSHR|cds0538	SH3|cds0426	CCEG|cds2088	CCEH|cds1044	CCEK|cds1316	CCEL|cds1372
Cluster0339	0402|cds0578	1181|cds0579	6159|cds0547	6850|cds0507	ATCC|cds0537	CA34|cds0586	CN1|cds0566	SACOL_RS03300	DAR4|cds0541	ED13|cds0604	FDA2|cds0535	HM15|cds0552	SAURJH1_RS03315	JS39|cds1895	LGA2|cds0538	M013|cds0547	MN8|cds0348	SAR_RS03080	MS4|cds0556	MW_RS02995	SA_RS03180	SAOUHSC_00580	NWMN_RS03185	SAB_RS02960	RKI4|cds0497	ST22|cds0556	ST39|cds0635	TW20|cds0668	V220|cds0569	XQ|cds0070	1299|cds1249	2012|cds1846	2041|cds2019	2116|cds1647	2122|cds2473	2128|cds2285	CCEE|cds0764	CCEF|cds1918	CCEM|cds1979	CCEN|cds0075	CCEP|cds0075	F876|cds2219	M211|cds0310	MSHR|cds0539	SH3|cds0427	CCEG|cds2087	CCEH|cds1045	CCEK|cds1317	CCEL|cds1371
Cluster0340	0402|cds0579	1181|cds0580	6159|cds0548	6850|cds0508	ATCC|cds0538	CA34|cds0587	CN1|cds0567	SACOL_RS03305	DAR4|cds0542	ED13|cds0605	FDA2|cds0536	HM15|cds0553	SAURJH1_RS03320	JS39|cds1896	LGA2|cds0539	M013|cds0548	MN8|cds0347	SAR_RS03085	MS4|cds0557	MW_RS03000	SA_RS03185	SAOUHSC_00581	NWMN_RS03190	SAB_RS02965	RKI4|cds0498	ST22|cds0557	ST39|cds0636	TW20|cds0669	V220|cds0570	XQ|cds0071	1299|cds1250	2012|cds1847	2041|cds2020	2116|cds1648	2122|cds2474	2128|cds2286	CCEE|cds0763	CCEF|cds1917	CCEM|cds1980	CCEN|cds0076	CCEP|cds0076	F876|cds2220	M211|cds0311	MSHR|cds0540	SH3|cds0428	CCEG|cds2086	CCEH|cds1046	CCEK|cds1318	CCEL|cds1370
Cluster0341	0402|cds0588	1181|cds0654	6159|cds0557	6850|cds0521	ATCC|cds0547	CA34|cds0598	CN1|cds0576	SACOL_RS03400	DAR4|cds0618	ED13|cds0615	FDA2|cds0553	HM15|cds0562	SAURJH1_RS03365	JS39|cds1907	LGA2|cds0549	M013|cds0558	MN8|cds0338	SAR_RS03135	MS4|cds0568	MW_RS03095	SA_RS03235	SAOUHSC_00605	NWMN_RS03285	SAB_RS03025	RKI4|cds0507	ST22|cds0567	ST39|cds0652	TW20|cds0688	V220|cds0589	XQ|cds0080	1299|cds0148	2012|cds2051	2041|cds2469	2116|cds2077	2122|cds1350	2128|cds0721	CCEE|cds0744	CCEF|cds1896	CCEM|cds1998	CCEN|cds0097	CCEP|cds0083	F876|cds0942	M211|cds0329	MSHR|cds0547	SH3|cds0446	CCEG|cds2071	CCEH|cds1058	CCEK|cds1333	CCEL|cds1352
Cluster0342	0402|cds0589	1181|cds0655	6159|cds0558	6850|cds0522	ATCC|cds0548	CA34|cds0599	CN1|cds0577	SACOL_RS03405	DAR4|cds0619	ED13|cds0616	FDA2|cds0554	HM15|cds0563	SAURJH1_RS03370	JS39|cds1908	LGA2|cds0550	M013|cds0559	MN8|cds0337	SAR_RS03140	MS4|cds0569	MW_RS03100	SA_RS03240	SAOUHSC_00606	NWMN_RS03290	SAB_RS03030	RKI4|cds0508	ST22|cds0568	ST39|cds0653	TW20|cds0689	V220|cds0590	XQ|cds0081	1299|cds0149	2012|cds2052	2041|cds2470	2116|cds2078	2122|cds1351	2128|cds0722	CCEE|cds0743	CCEF|cds1895	CCEM|cds1999	CCEN|cds0098	CCEP|cds0084	F876|cds0943	M211|cds0330	MSHR|cds0548	SH3|cds0447	CCEG|cds2070	CCEH|cds1059	CCEK|cds1334	CCEL|cds1351
Cluster0343	0402|cds0590	1181|cds0656	6159|cds0559	6850|cds0523	ATCC|cds0549	CA34|cds0600	CN1|cds0578	SACOL_RS03410	DAR4|cds0620	ED13|cds0617	FDA2|cds0555	HM15|cds0564	SAURJH1_RS03375	JS39|cds1909	LGA2|cds0551	M013|cds0560	MN8|cds0336	SAR_RS03145	MS4|cds0570	MW_RS03105	SA_RS03245	SAOUHSC_00607	NWMN_RS03295	SAB_RS03035	RKI4|cds0509	ST22|cds0569	ST39|cds0654	TW20|cds0690	V220|cds0591	XQ|cds0082	1299|cds0150	2012|cds2053	2041|cds2471	2116|cds2079	2122|cds1352	2128|cds0723	CCEE|cds0742	CCEF|cds1894	CCEM|cds2000	CCEN|cds0099	CCEP|cds0085	F876|cds0944	M211|cds0331	MSHR|cds0549	SH3|cds0448	CCEG|cds2069	CCEH|cds1060	CCEK|cds1335	CCEL|cds1350
Cluster0344	0402|cds0591	1181|cds0657	6159|cds0560	6850|cds0524	ATCC|cds0550	CA34|cds0601	CN1|cds0579	adhP	DAR4|cds0621	ED13|cds0618	FDA2|cds0556	HM15|cds0565	adhP	JS39|cds1910	LGA2|cds0552	M013|cds0561	MN8|cds0335	adhP	MS4|cds0571	adhP	adhP	SAOUHSC_00608	adhP	adhP	RKI4|cds0510	ST22|cds0570	ST39|cds0655	TW20|cds0691	V220|cds0592	XQ|cds0083	1299|cds0151	2012|cds2054	2041|cds2537	2116|cds2080	2122|cds1353	2128|cds0724	CCEE|cds0741	CCEF|cds1893	CCEM|cds2001	CCEN|cds0100	CCEP|cds0086	F876|cds0945	M211|cds0332	MSHR|cds0550	SH3|cds0449	CCEG|cds2068	CCEH|cds1061	CCEK|cds1336	CCEL|cds1349
Cluster0345	0402|cds0592	1181|cds0658	6159|cds0561	6850|cds0525	ATCC|cds0551	CA34|cds0602	CN1|cds0580	SACOL_RS03425	DAR4|cds0622	ED13|cds0620	FDA2|cds0558	HM15|cds0567	SAURJH1_RS03390	JS39|cds1911	LGA2|cds0553	M013|cds0562	MN8|cds0334	SAR_RS03160	MS4|cds0572	MW_RS03120	SA_RS03260	SAOUHSC_00610	NWMN_RS03310	SAB_RS03050	RKI4|cds0511	ST22|cds0571	ST39|cds0656	TW20|cds0693	V220|cds0594	XQ|cds0084	1299|cds0152	2012|cds2055	2041|cds2538	2116|cds2081	2122|cds1354	2128|cds0725	CCEE|cds0739	CCEF|cds1892	CCEM|cds2002	CCEN|cds0101	CCEP|cds0087	F876|cds0946	M211|cds0333	MSHR|cds0552	SH3|cds0450	CCEG|cds2066	CCEH|cds1063	CCEK|cds1338	CCEL|cds1347
Cluster0346	0402|cds0593	1181|cds0659	6159|cds0562	6850|cds0526	ATCC|cds0552	CA34|cds0603	CN1|cds0581	argS	DAR4|cds0623	ED13|cds0621	FDA2|cds0559	HM15|cds0568	argS	JS39|cds1912	LGA2|cds0554	M013|cds0563	MN8|cds0333	argS	MS4|cds0573	argS	argS	argS	argS	argS	RKI4|cds0512	ST22|cds0572	ST39|cds0657	TW20|cds0694	V220|cds0595	XQ|cds0085	1299|cds0153	2012|cds2056	2041|cds2539	2116|cds2082	2122|cds1355	2128|cds0726	CCEE|cds0738	CCEF|cds1891	CCEM|cds2003	CCEN|cds0102	CCEP|cds0088	F876|cds0947	M211|cds0334	MSHR|cds0553	SH3|cds0451	CCEG|cds2065	CCEH|cds1064	CCEK|cds1339	CCEL|cds1346
Cluster0347	0402|cds0594	1181|cds0660	6159|cds0563	6850|cds0527	ATCC|cds0553	CA34|cds0604	CN1|cds0582	SACOL_RS03435	DAR4|cds0624	ED13|cds0622	FDA2|cds0560	HM15|cds0569	SAURJH1_RS03400	JS39|cds1913	LGA2|cds0555	M013|cds0564	MN8|cds0332	SAR_RS03170	MS4|cds0574	MW_RS03130	SA_RS03270	SAOUHSC_00612	NWMN_RS03320	SAB_RS03065	RKI4|cds0513	ST22|cds0573	ST39|cds0658	TW20|cds0695	V220|cds0596	XQ|cds0086	1299|cds0154	2012|cds2057	2041|cds2454	2116|cds2083	2122|cds1356	2128|cds0727	CCEE|cds0737	CCEF|cds1890	CCEM|cds2004	CCEN|cds0103	CCEP|cds0089	F876|cds0948	M211|cds0335	MSHR|cds0554	SH3|cds0452	CCEG|cds2064	CCEH|cds1065	CCEK|cds1340	CCEL|cds1345
Cluster0348	0402|cds0595	1181|cds0661	6159|cds0564	6850|cds0528	ATCC|cds0554	CA34|cds0605	CN1|cds0583	SACOL_RS03440	DAR4|cds0625	ED13|cds0623	FDA2|cds0561	HM15|cds0570	SAURJH1_RS03405	JS39|cds1914	LGA2|cds0556	M013|cds0565	MN8|cds0331	SAR_RS03175	MS4|cds0575	MW_RS03135	SA_RS03275	SAOUHSC_00613	NWMN_RS03325	SAB_RS03070	RKI4|cds0514	ST22|cds0574	ST39|cds0659	TW20|cds0696	V220|cds0597	XQ|cds0087	1299|cds0155	2012|cds2308	2041|cds2455	2116|cds2084	2122|cds1357	2128|cds0728	CCEE|cds0736	CCEF|cds1889	CCEM|cds2005	CCEN|cds0104	CCEP|cds0090	F876|cds0949	M211|cds0336	MSHR|cds0555	SH3|cds0453	CCEG|cds2063	CCEH|cds1066	CCEK|cds1341	CCEL|cds1344
Cluster0349	0402|cds0596	1181|cds0662	6159|cds0565	6850|cds0529	ATCC|cds0555	CA34|cds0606	CN1|cds0584	SACOL_RS03445	DAR4|cds0626	ED13|cds0624	FDA2|cds0562	HM15|cds0571	SAURJH1_RS03410	JS39|cds1915	LGA2|cds0557	M013|cds0566	MN8|cds0330	SAR_RS03180	MS4|cds0576	MW_RS03140	SA_RS03280	SAOUHSC_00614	NWMN_RS03330	SAB_RS03075	RKI4|cds0515	ST22|cds0575	ST39|cds0660	TW20|cds0697	V220|cds0598	XQ|cds0088	1299|cds0156	2012|cds2309	2041|cds2456	2116|cds2085	2122|cds1358	2128|cds0729	CCEE|cds0735	CCEF|cds1888	CCEM|cds2006	CCEN|cds0105	CCEP|cds0091	F876|cds0950	M211|cds0337	MSHR|cds0556	SH3|cds0454	CCEG|cds2062	CCEH|cds1067	CCEK|cds1342	CCEL|cds1343
Cluster0350	0402|cds0597	1181|cds0663	6159|cds0566	6850|cds0530	ATCC|cds0556	CA34|cds0607	CN1|cds0585	SACOL_RS03450	DAR4|cds0627	ED13|cds0625	FDA2|cds0563	HM15|cds0572	SAURJH1_RS03415	JS39|cds1916	LGA2|cds0558	M013|cds0567	MN8|cds0329	SAR_RS03185	MS4|cds0577	MW_RS03145	SA_RS03285	SAOUHSC_00615	NWMN_RS03335	SAB_RS03080	RKI4|cds0516	ST22|cds0576	ST39|cds0661	TW20|cds0698	V220|cds0599	XQ|cds0089	1299|cds0157	2012|cds2310	2041|cds2457	2116|cds2086	2122|cds1359	2128|cds0730	CCEE|cds0734	CCEF|cds1887	CCEM|cds2007	CCEN|cds0106	CCEP|cds0092	F876|cds0951	M211|cds0338	MSHR|cds0557	SH3|cds0455	CCEG|cds2061	CCEH|cds1068	CCEK|cds1343	CCEL|cds1342
Cluster0351	0402|cds0598	1181|cds0664	6159|cds0567	6850|cds0531	ATCC|cds0557	CA34|cds0608	CN1|cds0586	SACOL_RS03455	DAR4|cds0628	ED13|cds0626	FDA2|cds0564	HM15|cds0573	SAURJH1_RS03420	JS39|cds1917	LGA2|cds0559	M013|cds0568	MN8|cds0328	SAR_RS03190	MS4|cds0578	MW_RS03150	SA_RS03290	SAOUHSC_00616	NWMN_RS03340	SAB_RS03085	RKI4|cds0517	ST22|cds0577	ST39|cds0662	TW20|cds0699	V220|cds0600	XQ|cds0090	1299|cds0158	2012|cds2311	2041|cds2458	2116|cds2087	2122|cds1360	2128|cds0731	CCEE|cds0733	CCEF|cds1886	CCEM|cds2008	CCEN|cds0107	CCEP|cds0093	F876|cds0952	M211|cds0339	MSHR|cds0558	SH3|cds0456	CCEG|cds2060	CCEH|cds1069	CCEK|cds1344	CCEL|cds1341
Cluster0352	0402|cds0599	1181|cds0665	6159|cds0568	6850|cds0532	ATCC|cds0558	CA34|cds0609	CN1|cds0587	SACOL_RS03460	DAR4|cds0629	ED13|cds0627	FDA2|cds0565	HM15|cds0574	SAURJH1_RS03425	JS39|cds1918	LGA2|cds0560	M013|cds0569	MN8|cds0327	SAR_RS03195	MS4|cds0579	MW_RS03155	SA_RS03295	SAOUHSC_00617	NWMN_RS03345	SAB_RS03090	RKI4|cds0518	ST22|cds0578	ST39|cds0663	TW20|cds0700	V220|cds0601	XQ|cds0091	1299|cds0159	2012|cds2312	2041|cds2459	2116|cds2088	2122|cds1361	2128|cds0732	CCEE|cds0732	CCEF|cds1885	CCEM|cds2009	CCEN|cds0108	CCEP|cds0094	F876|cds0953	M211|cds0340	MSHR|cds0559	SH3|cds0457	CCEG|cds2059	CCEH|cds1070	CCEK|cds1345	CCEL|cds1340
Cluster0353	0402|cds0600	1181|cds0666	6159|cds0569	6850|cds0533	ATCC|cds0559	CA34|cds0610	CN1|cds0588	SACOL_RS03465	DAR4|cds0630	ED13|cds0628	FDA2|cds0566	HM15|cds0575	SAURJH1_RS03430	JS39|cds1919	LGA2|cds0561	M013|cds0570	MN8|cds0326	SAR_RS03200	MS4|cds0580	MW_RS03160	SA_RS03300	SAOUHSC_00618	NWMN_RS03350	SAB_RS03095	RKI4|cds0519	ST22|cds0579	ST39|cds0664	TW20|cds0701	V220|cds0602	XQ|cds0092	1299|cds0160	2012|cds2313	2041|cds2460	2116|cds2089	2122|cds1362	2128|cds0733	CCEE|cds0731	CCEF|cds1884	CCEM|cds2010	CCEN|cds0109	CCEP|cds0095	F876|cds0954	M211|cds0341	MSHR|cds0560	SH3|cds0458	CCEG|cds2058	CCEH|cds1071	CCEK|cds1346	CCEL|cds1339
Cluster0354	0402|cds0601	1181|cds0667	6159|cds0570	6850|cds0534	ATCC|cds0560	CA34|cds0611	CN1|cds0589	SACOL_RS03470	DAR4|cds0631	ED13|cds0629	FDA2|cds0567	HM15|cds0576	SAURJH1_RS03435	JS39|cds1920	LGA2|cds0562	M013|cds0571	MN8|cds0325	SAR_RS03205	MS4|cds0581	MW_RS03165	SA_RS03305	SAOUHSC_00619	NWMN_RS03355	SAB_RS03100	RKI4|cds0520	ST22|cds0580	ST39|cds0665	TW20|cds0702	V220|cds0603	XQ|cds0093	1299|cds0161	2012|cds2314	2041|cds2461	2116|cds2090	2122|cds1363	2128|cds0734	CCEE|cds0730	CCEF|cds1883	CCEM|cds2011	CCEN|cds0110	CCEP|cds0096	F876|cds0955	M211|cds0342	MSHR|cds0561	SH3|cds0459	CCEG|cds2057	CCEH|cds1072	CCEK|cds1347	CCEL|cds1338
Cluster0355	0402|cds0602	1181|cds0668	6159|cds0571	6850|cds0535	ATCC|cds0561	CA34|cds0612	CN1|cds0590	SACOL_RS03475	DAR4|cds0632	ED13|cds0630	FDA2|cds0568	HM15|cds0577	SAURJH1_RS03440	JS39|cds1921	LGA2|cds0563	M013|cds0572	MN8|cds0324	SAR_RS03210	MS4|cds0582	MW_RS03170	SA_RS03310	SAOUHSC_00620	NWMN_RS03360	SAB_RS03105	RKI4|cds0521	ST22|cds0581	ST39|cds0666	TW20|cds0703	V220|cds0604	XQ|cds0094	1299|cds0162	2012|cds2315	2041|cds2462	2116|cds2091	2122|cds1364	2128|cds0735	CCEE|cds0729	CCEF|cds1882	CCEM|cds2012	CCEN|cds0111	CCEP|cds0097	F876|cds0956	M211|cds0343	MSHR|cds0562	SH3|cds0460	CCEG|cds2056	CCEH|cds1073	CCEK|cds1348	CCEL|cds1337
Cluster0356	0402|cds0604	1181|cds0670	6159|cds0573	6850|cds0536	ATCC|cds0563	CA34|cds0614	CN1|cds0592	SACOL_RS03485	DAR4|cds0634	ED13|cds0632	FDA2|cds0570	HM15|cds0579	SAURJH1_RS03450	JS39|cds1923	LGA2|cds0565	M013|cds0574	MN8|cds0322	SAR_RS03220	MS4|cds0584	MW_RS03180	SA_RS03320	SAOUHSC_00622	NWMN_RS03370	SAB_RS03115	RKI4|cds0523	ST22|cds0583	ST39|cds0668	TW20|cds0705	V220|cds0606	XQ|cds0096	1299|cds0164	2012|cds1116	2041|cds1863	2116|cds0973	2122|cds1366	2128|cds0737	CCEE|cds0727	CCEF|cds1880	CCEM|cds2014	CCEN|cds0113	CCEP|cds0099	F876|cds0958	M211|cds0345	MSHR|cds0565	SH3|cds0462	CCEG|cds2054	CCEH|cds1075	CCEK|cds1350	CCEL|cds1335
Cluster0357	0402|cds0606	1181|cds0672	6159|cds0575	6850|cds0538	ATCC|cds0565	CA34|cds0616	CN1|cds0594	SACOL_RS03495	DAR4|cds0636	ED13|cds0634	FDA2|cds0572	HM15|cds0581	SAURJH1_RS03460	JS39|cds1925	LGA2|cds0567	M013|cds0576	MN8|cds0320	SAR_RS03230	MS4|cds0586	MW_RS03190	SA_RS03330	SAOUHSC_00624	NWMN_RS03380	SAB_RS03125	RKI4|cds0525	ST22|cds0585	ST39|cds0670	TW20|cds0707	V220|cds0608	XQ|cds0098	1299|cds0166	2012|cds1118	2041|cds1865	2116|cds0975	2122|cds1368	2128|cds0739	CCEE|cds0725	CCEF|cds1878	CCEM|cds2016	CCEN|cds0115	CCEP|cds0101	F876|cds0960	M211|cds0347	MSHR|cds0567	SH3|cds0464	CCEG|cds2052	CCEH|cds1077	CCEK|cds1352	CCEL|cds1333
Cluster0358	0402|cds0608	1181|cds0674	6159|cds0577	6850|cds0540	ATCC|cds0567	CA34|cds0618	CN1|cds0596	SACOL_RS03505	DAR4|cds0638	ED13|cds0636	FDA2|cds0574	HM15|cds0583	SAURJH1_RS03470	JS39|cds1927	LGA2|cds0569	M013|cds0577	MN8|cds0318	SAR_RS03240	MS4|cds0588	MW_RS03200	SA_RS03340	SAOUHSC_00626	NWMN_RS03390	SAB_RS03135	RKI4|cds0527	ST22|cds0587	ST39|cds0672	TW20|cds0709	V220|cds0610	XQ|cds0100	1299|cds0168	2012|cds1120	2041|cds1867	2116|cds0977	2122|cds1370	2128|cds0741	CCEE|cds0723	CCEF|cds1876	CCEM|cds2018	CCEN|cds0117	CCEP|cds0103	F876|cds0962	M211|cds0349	MSHR|cds0569	SH3|cds0466	CCEG|cds2050	CCEH|cds1079	CCEK|cds1354	CCEL|cds1331
Cluster0359	0402|cds0609	1181|cds0675	6159|cds0578	6850|cds0541	ATCC|cds0568	CA34|cds0619	CN1|cds0597	SACOL_RS03510	DAR4|cds0639	ED13|cds0637	FDA2|cds0575	HM15|cds0584	SAURJH1_RS03475	JS39|cds1928	LGA2|cds0570	M013|cds0578	MN8|cds0317	SAR_RS03245	MS4|cds0589	MW_RS03205	SA_RS03345	SAOUHSC_00627	NWMN_RS03395	SAB_RS03140	RKI4|cds0528	ST22|cds0588	ST39|cds0673	TW20|cds0710	V220|cds0611	XQ|cds0101	1299|cds0169	2012|cds1121	2041|cds1868	2116|cds0978	2122|cds1371	2128|cds0742	CCEE|cds0722	CCEF|cds1875	CCEM|cds2019	CCEN|cds0118	CCEP|cds0104	F876|cds0963	M211|cds0350	MSHR|cds0570	SH3|cds0467	CCEG|cds2049	CCEH|cds1080	CCEK|cds1355	CCEL|cds1330
Cluster0360	0402|cds0610	1181|cds0676	6159|cds0579	6850|cds0542	ATCC|cds0569	CA34|cds0620	CN1|cds0598	SACOL_RS03515	DAR4|cds0640	ED13|cds0638	FDA2|cds0576	HM15|cds0585	SAURJH1_RS03480	JS39|cds1929	LGA2|cds0571	M013|cds0579	MN8|cds0316	SAR_RS03250	MS4|cds0590	MW_RS03210	SA_RS03350	SAOUHSC_00628	NWMN_RS03400	SAB_RS03145	RKI4|cds0529	ST22|cds0589	ST39|cds0674	TW20|cds0711	V220|cds0612	XQ|cds0102	1299|cds0170	2012|cds1122	2041|cds1869	2116|cds0979	2122|cds1372	2128|cds0743	CCEE|cds0721	CCEF|cds1874	CCEM|cds2020	CCEN|cds0119	CCEP|cds0105	F876|cds0964	M211|cds0351	MSHR|cds0571	SH3|cds0468	CCEG|cds2048	CCEH|cds1081	CCEK|cds1356	CCEL|cds1329
Cluster0361	0402|cds0611	1181|cds0677	6159|cds0580	6850|cds0543	ATCC|cds0570	CA34|cds0621	CN1|cds0599	SACOL_RS03520	DAR4|cds0641	ED13|cds0639	FDA2|cds0577	HM15|cds0586	SAURJH1_RS03485	JS39|cds1930	LGA2|cds0572	M013|cds0580	MN8|cds0315	SAR_RS03255	MS4|cds0591	MW_RS03215	SA_RS03355	SAOUHSC_00629	NWMN_RS03405	SAB_RS03150	RKI4|cds0530	ST22|cds0590	ST39|cds0675	TW20|cds0712	V220|cds0613	XQ|cds0103	1299|cds0171	2012|cds1123	2041|cds1870	2116|cds0980	2122|cds1373	2128|cds0744	CCEE|cds0720	CCEF|cds1873	CCEM|cds2021	CCEN|cds0120	CCEP|cds0106	F876|cds0965	M211|cds0352	MSHR|cds0572	SH3|cds0469	CCEG|cds2047	CCEH|cds1082	CCEK|cds1357	CCEL|cds1328
Cluster0362	0402|cds0613	1181|cds0679	6159|cds0582	6850|cds0545	ATCC|cds0572	CA34|cds0623	CN1|cds0601	SACOL_RS03530	DAR4|cds0643	ED13|cds0641	FDA2|cds0579	HM15|cds0588	SAURJH1_RS03495	JS39|cds1932	LGA2|cds0574	M013|cds0582	MN8|cds0313	SAR_RS03265	MS4|cds0593	MW_RS03225	SA_RS03365	SAOUHSC_00632	NWMN_RS03415	SAB_RS03160	RKI4|cds0532	ST22|cds0592	ST39|cds0677	TW20|cds0714	V220|cds0615	XQ|cds0105	1299|cds0173	2012|cds1125	2041|cds1872	2116|cds0982	2122|cds1375	2128|cds0746	CCEE|cds0718	CCEF|cds1871	CCEM|cds2023	CCEN|cds0122	CCEP|cds0108	F876|cds0967	M211|cds0354	MSHR|cds0574	SH3|cds0471	CCEG|cds2045	CCEH|cds1084	CCEK|cds1359	CCEL|cds1326
Cluster0363	0402|cds0616	1181|cds0681	6159|cds0584	6850|cds0547	ATCC|cds0576	CA34|cds0625	CN1|cds0603	SACOL_RS03540	DAR4|cds0645	ED13|cds0643	FDA2|cds0581	HM15|cds0590	SAURJH1_RS03510	JS39|cds1934	LGA2|cds0576	M013|cds0584	MN8|cds0308	SAR_RS03290	MS4|cds0595	MW_RS03235	SA_RS03380	SAOUHSC_00634	NWMN_RS03425	SAB_RS03170	RKI4|cds0534	ST22|cds0595	ST39|cds0679	TW20|cds0716	V220|cds0617	XQ|cds0107	1299|cds0177	2012|cds1130	2041|cds1877	2116|cds0987	2122|cds1380	2128|cds0751	CCEE|cds0713	CCEF|cds1866	CCEM|cds2028	CCEN|cds0127	CCEP|cds0113	F876|cds0972	M211|cds0359	MSHR|cds0579	SH3|cds0476	CCEG|cds2043	CCEH|cds1086	CCEK|cds1361	CCEL|cds1324
Cluster0364	0402|cds0617	1181|cds0682	6159|cds0585	6850|cds0548	ATCC|cds0577	CA34|cds0626	CN1|cds0604	SACOL_RS03545	DAR4|cds0646	ED13|cds0644	FDA2|cds0582	HM15|cds0591	SAURJH1_RS03515	JS39|cds1935	LGA2|cds0577	M013|cds0585	MN8|cds0307	SAR_RS03295	MS4|cds0596	MW_RS03240	SA_RS03385	SAOUHSC_00636	NWMN_RS03430	SAB_RS03175	RKI4|cds0535	ST22|cds0596	ST39|cds0680	TW20|cds0717	V220|cds0618	XQ|cds0108	1299|cds0178	2012|cds1131	2041|cds1878	2116|cds0988	2122|cds1381	2128|cds0752	CCEE|cds0712	CCEF|cds1865	CCEM|cds2029	CCEN|cds0128	CCEP|cds0114	F876|cds0973	M211|cds0360	MSHR|cds0580	SH3|cds0477	CCEG|cds2042	CCEH|cds1087	CCEK|cds1362	CCEL|cds1323
Cluster0365	0402|cds0618	1181|cds0683	6159|cds0586	6850|cds0549	ATCC|cds0578	CA34|cds0627	CN1|cds0605	SACOL_RS03550	DAR4|cds0647	ED13|cds0645	FDA2|cds0583	HM15|cds0592	SAURJH1_RS03520	JS39|cds1936	LGA2|cds0578	M013|cds0586	MN8|cds0306	SAR_RS03300	MS4|cds0597	MW_RS03245	SA_RS03390	SAOUHSC_00637	NWMN_RS03435	SAB_RS03180	RKI4|cds0536	ST22|cds0597	ST39|cds0681	TW20|cds0718	V220|cds0619	XQ|cds0109	1299|cds0179	2012|cds1132	2041|cds1879	2116|cds0989	2122|cds1382	2128|cds0753	CCEE|cds0711	CCEF|cds1864	CCEM|cds2030	CCEN|cds0129	CCEP|cds0115	F876|cds0974	M211|cds0361	MSHR|cds0581	SH3|cds0478	CCEG|cds2041	CCEH|cds1088	CCEK|cds1363	CCEL|cds1322
Cluster0366	0402|cds0619	1181|cds0684	6159|cds0587	6850|cds0550	ATCC|cds0579	CA34|cds0628	CN1|cds0606	SACOL_RS03555	DAR4|cds0648	ED13|cds0646	FDA2|cds0584	HM15|cds0593	SAURJH1_RS03525	JS39|cds1937	LGA2|cds0579	M013|cds0587	MN8|cds0305	SAR_RS03305	MS4|cds0598	MW_RS03250	SA_RS03395	SAOUHSC_00638	NWMN_RS03440	SAB_RS03185	RKI4|cds0537	ST22|cds0598	ST39|cds0682	TW20|cds0719	V220|cds0620	XQ|cds0110	1299|cds0180	2012|cds1133	2041|cds1880	2116|cds0990	2122|cds1383	2128|cds0754	CCEE|cds0710	CCEF|cds1863	CCEM|cds2031	CCEN|cds0130	CCEP|cds0116	F876|cds0975	M211|cds0362	MSHR|cds0582	SH3|cds0479	CCEG|cds2040	CCEH|cds1089	CCEK|cds1364	CCEL|cds1321
Cluster0367	0402|cds0621	1181|cds0686	6159|cds0589	6850|cds0552	ATCC|cds0581	CA34|cds0630	CN1|cds0608	SACOL_RS03565	DAR4|cds0650	ED13|cds0648	FDA2|cds0586	HM15|cds0595	SAURJH1_RS03535	JS39|cds1939	LGA2|cds0581	M013|cds0589	MN8|cds0303	SAR_RS03315	MS4|cds0600	MW_RS03260	SA_RS03405	SAOUHSC_00640	NWMN_RS03450	SAB_RS03195	RKI4|cds0539	ST22|cds0600	ST39|cds0684	TW20|cds0721	V220|cds0622	XQ|cds0112	1299|cds0182	2012|cds1135	2041|cds1882	2116|cds0992	2122|cds1385	2128|cds0756	CCEE|cds0708	CCEF|cds1861	CCEM|cds2033	CCEN|cds0132	CCEP|cds0118	F876|cds0977	M211|cds0364	MSHR|cds0584	SH3|cds0481	CCEG|cds2038	CCEH|cds1091	CCEK|cds1366	CCEL|cds1319
Cluster0368	0402|cds0622	1181|cds0687	6159|cds0590	6850|cds0553	ATCC|cds0582	CA34|cds0631	CN1|cds0609	SACOL_RS03570	DAR4|cds0651	ED13|cds0649	FDA2|cds0587	HM15|cds0596	SAURJH1_RS03540	JS39|cds1940	LGA2|cds0582	M013|cds0590	MN8|cds0302	SAR_RS03320	MS4|cds0601	MW_RS03265	SA_RS03410	SAOUHSC_00641	NWMN_RS03455	SAB_RS03200	RKI4|cds0540	ST22|cds0601	ST39|cds0685	TW20|cds0722	V220|cds0623	XQ|cds0113	1299|cds0183	2012|cds1136	2041|cds1883	2116|cds0993	2122|cds1386	2128|cds0757	CCEE|cds0707	CCEF|cds1860	CCEM|cds2034	CCEN|cds0133	CCEP|cds0119	F876|cds0978	M211|cds0365	MSHR|cds0585	SH3|cds0482	CCEG|cds2037	CCEH|cds1092	CCEK|cds1367	CCEL|cds1318
Cluster0369	0402|cds0623	1181|cds0688	6159|cds0591	6850|cds0554	ATCC|cds0583	CA34|cds0632	CN1|cds0610	SACOL_RS03575	DAR4|cds0652	ED13|cds0650	FDA2|cds0588	HM15|cds0597	SAURJH1_RS03545	JS39|cds1941	LGA2|cds0583	M013|cds0591	MN8|cds0301	SAR_RS03325	MS4|cds0602	MW_RS03270	SA_RS03415	SAOUHSC_00642	NWMN_RS03460	SAB_RS03205	RKI4|cds0541	ST22|cds0602	ST39|cds0686	TW20|cds0723	V220|cds0624	XQ|cds0114	1299|cds0184	2012|cds1137	2041|cds1884	2116|cds0994	2122|cds1387	2128|cds0758	CCEE|cds0706	CCEF|cds1859	CCEM|cds2035	CCEN|cds0134	CCEP|cds0120	F876|cds0979	M211|cds0366	MSHR|cds0586	SH3|cds0483	CCEG|cds2036	CCEH|cds1093	CCEK|cds1368	CCEL|cds1317
Cluster0370	0402|cds0624	1181|cds0689	6159|cds0592	6850|cds0555	ATCC|cds0584	CA34|cds0633	CN1|cds0611	SACOL_RS03580	DAR4|cds0653	ED13|cds0651	FDA2|cds0589	HM15|cds0598	SAURJH1_RS03550	JS39|cds1942	LGA2|cds0584	M013|cds0592	MN8|cds0300	SAR_RS03330	MS4|cds0603	MW_RS03275	SA_RS03420	SAOUHSC_00643	NWMN_RS03465	SAB_RS03210	RKI4|cds0542	ST22|cds0603	ST39|cds0687	TW20|cds0724	V220|cds0625	XQ|cds0115	1299|cds0185	2012|cds1138	2041|cds1885	2116|cds0995	2122|cds1388	2128|cds0759	CCEE|cds0705	CCEF|cds1858	CCEM|cds2036	CCEN|cds0135	CCEP|cds0121	F876|cds0980	M211|cds0367	MSHR|cds0587	SH3|cds0484	CCEG|cds2035	CCEH|cds1094	CCEK|cds1369	CCEL|cds1316
Cluster0371	0402|cds0625	1181|cds0690	6159|cds0593	6850|cds0556	ATCC|cds0585	CA34|cds0634	CN1|cds0612	SACOL_RS03585	DAR4|cds0654	ED13|cds0652	FDA2|cds0590	HM15|cds0599	SAURJH1_RS03555	JS39|cds1943	LGA2|cds0585	M013|cds0593	MN8|cds0299	SAR_RS03335	MS4|cds0604	MW_RS03280	SA_RS03425	SAOUHSC_00644	NWMN_RS03470	SAB_RS03215	RKI4|cds0543	ST22|cds0604	ST39|cds0688	TW20|cds0725	V220|cds0626	XQ|cds0116	1299|cds0186	2012|cds1139	2041|cds1886	2116|cds0996	2122|cds1389	2128|cds0760	CCEE|cds0704	CCEF|cds1857	CCEM|cds2037	CCEN|cds0136	CCEP|cds0122	F876|cds0981	M211|cds0368	MSHR|cds0588	SH3|cds0485	CCEG|cds2034	CCEH|cds1095	CCEK|cds1370	CCEL|cds1315
Cluster0372	0402|cds0626	1181|cds0691	6159|cds0594	6850|cds0557	ATCC|cds0586	CA34|cds0635	CN1|cds0613	SACOL_RS03590	DAR4|cds0655	ED13|cds0653	FDA2|cds0591	HM15|cds0600	SAURJH1_RS03560	JS39|cds1944	LGA2|cds0586	M013|cds0594	MN8|cds0298	SAR_RS03340	MS4|cds0605	MW_RS03285	SA_RS03430	SAOUHSC_00645	NWMN_RS03475	SAB_RS03220	RKI4|cds0544	ST22|cds0605	ST39|cds0689	TW20|cds0726	V220|cds0627	XQ|cds0117	1299|cds0187	2012|cds1140	2041|cds1887	2116|cds0997	2122|cds1390	2128|cds0761	CCEE|cds0703	CCEF|cds1856	CCEM|cds2038	CCEN|cds0137	CCEP|cds0123	F876|cds0982	M211|cds0369	MSHR|cds0589	SH3|cds0486	CCEG|cds2033	CCEH|cds1096	CCEK|cds1371	CCEL|cds1314
Cluster0373	0402|cds0627	1181|cds0692	6159|cds0595	6850|cds0558	ATCC|cds0587	CA34|cds0636	CN1|cds0614	SACOL_RS03595	DAR4|cds0656	ED13|cds0654	FDA2|cds0592	HM15|cds0601	SAURJH1_RS03565	JS39|cds1945	LGA2|cds0587	M013|cds0595	MN8|cds0297	SAR_RS03345	MS4|cds0606	MW_RS03290	SA_RS03435	SAOUHSC_00646	NWMN_RS03480	SAB_RS03225	RKI4|cds0545	ST22|cds0606	ST39|cds0690	TW20|cds0727	V220|cds0628	XQ|cds0118	1299|cds0188	2012|cds1141	2041|cds1888	2116|cds0998	2122|cds1391	2128|cds0762	CCEE|cds0702	CCEF|cds1855	CCEM|cds2039	CCEN|cds0138	CCEP|cds0124	F876|cds0983	M211|cds0370	MSHR|cds0590	SH3|cds0487	CCEG|cds2032	CCEH|cds1097	CCEK|cds1372	CCEL|cds1313
Cluster0374	0402|cds0628	1181|cds0693	6159|cds0596	6850|cds0559	ATCC|cds0588	CA34|cds0637	CN1|cds0615	SACOL_RS03600	DAR4|cds0657	ED13|cds0655	FDA2|cds0593	HM15|cds0602	SAURJH1_RS03570	JS39|cds1946	LGA2|cds0588	M013|cds0596	MN8|cds0296	SAR_RS03350	MS4|cds0607	MW_RS03295	SA_RS03440	SAOUHSC_00647	NWMN_RS03485	SAB_RS03230	RKI4|cds0546	ST22|cds0607	ST39|cds0691	TW20|cds0728	V220|cds0629	XQ|cds0119	1299|cds0189	2012|cds1142	2041|cds1889	2116|cds0999	2122|cds1392	2128|cds0763	CCEE|cds0701	CCEF|cds1854	CCEM|cds2040	CCEN|cds0139	CCEP|cds0125	F876|cds0984	M211|cds0371	MSHR|cds0591	SH3|cds0488	CCEG|cds2031	CCEH|cds1098	CCEK|cds1373	CCEL|cds1312
Cluster0375	0402|cds0629	1181|cds0694	6159|cds0597	6850|cds0560	ATCC|cds0589	CA34|cds0638	CN1|cds0616	SACOL_RS03605	DAR4|cds0658	ED13|cds0656	FDA2|cds0594	HM15|cds0603	SAURJH1_RS03575	JS39|cds1947	LGA2|cds0589	M013|cds0597	MN8|cds0295	SAR_RS03355	MS4|cds0608	MW_RS03300	SA_RS03445	SAOUHSC_00648	NWMN_RS03490	SAB_RS03235	RKI4|cds0547	ST22|cds0608	ST39|cds0692	TW20|cds0729	V220|cds0630	XQ|cds0120	1299|cds0190	2012|cds1143	2041|cds1890	2116|cds1000	2122|cds1393	2128|cds0764	CCEE|cds0700	CCEF|cds1853	CCEM|cds2041	CCEN|cds0140	CCEP|cds0126	F876|cds0985	M211|cds0372	MSHR|cds0592	SH3|cds0489	CCEG|cds2030	CCEH|cds1099	CCEK|cds1374	CCEL|cds1311
Cluster0376	0402|cds0631	1181|cds0696	6159|cds0599	6850|cds0583	ATCC|cds0591	CA34|cds0640	CN1|cds0618	SACOL_RS03615	DAR4|cds0659	ED13|cds0658	FDA2|cds0596	HM15|cds0605	SAURJH1_RS03585	JS39|cds1949	LGA2|cds0591	M013|cds0599	MN8|cds0293	SAR_RS03365	MS4|cds0610	MW_RS03310	SA_RS03455	SAOUHSC_00651	NWMN_RS03500	SAB_RS03245	RKI4|cds0548	ST22|cds0610	ST39|cds0694	TW20|cds0731	V220|cds0632	XQ|cds0122	1299|cds0192	2012|cds1145	2041|cds1892	2116|cds1002	2122|cds1395	2128|cds0766	CCEE|cds0698	CCEF|cds1851	CCEM|cds2043	CCEN|cds0142	CCEP|cds0128	F876|cds0987	M211|cds0374	MSHR|cds0594	SH3|cds0491	CCEG|cds2028	CCEH|cds1101	CCEK|cds1376	CCEL|cds1309
Cluster0377	0402|cds0632	1181|cds0697	6159|cds0600	6850|cds0584	ATCC|cds0592	CA34|cds0641	CN1|cds0619	SACOL_RS03620	DAR4|cds0660	ED13|cds0659	FDA2|cds0597	HM15|cds0606	SAURJH1_RS03590	JS39|cds1950	LGA2|cds0592	M013|cds0600	MN8|cds0292	SAR_RS03370	MS4|cds0611	MW_RS03315	SA_RS03460	SAOUHSC_00652	NWMN_RS03505	SAB_RS03250	RKI4|cds0549	ST22|cds0611	ST39|cds0695	TW20|cds0732	V220|cds0633	XQ|cds0123	1299|cds0193	2012|cds1146	2041|cds1893	2116|cds1003	2122|cds1396	2128|cds0767	CCEE|cds0697	CCEF|cds1850	CCEM|cds2044	CCEN|cds0143	CCEP|cds0129	F876|cds0988	M211|cds0375	MSHR|cds0595	SH3|cds0492	CCEG|cds2027	CCEH|cds1102	CCEK|cds1377	CCEL|cds1308
Cluster0378	0402|cds0633	1181|cds0698	6159|cds0601	6850|cds0585	ATCC|cds0593	CA34|cds0642	CN1|cds0620	SACOL_RS03625	DAR4|cds0661	ED13|cds0660	FDA2|cds0598	HM15|cds0607	SAURJH1_RS03595	JS39|cds1951	LGA2|cds0593	M013|cds0601	MN8|cds0291	SAR_RS03375	MS4|cds0612	MW_RS03320	SA_RS03465	SAOUHSC_00653	NWMN_RS03510	SAB_RS03255	RKI4|cds0550	ST22|cds0612	ST39|cds0696	TW20|cds0733	V220|cds0634	XQ|cds0124	1299|cds0194	2012|cds1147	2041|cds1894	2116|cds1004	2122|cds1397	2128|cds0768	CCEE|cds0696	CCEF|cds1849	CCEM|cds2045	CCEN|cds0144	CCEP|cds0130	F876|cds0989	M211|cds0376	MSHR|cds0596	SH3|cds0493	CCEG|cds2026	CCEH|cds1103	CCEK|cds1378	CCEL|cds1307
Cluster0379	0402|cds0634	1181|cds0699	6159|cds0602	6850|cds0586	ATCC|cds0594	CA34|cds0643	CN1|cds0621	SACOL_RS03630	DAR4|cds0662	ED13|cds0661	FDA2|cds0599	HM15|cds0608	SAURJH1_RS03600	JS39|cds1952	LGA2|cds0594	M013|cds0602	MN8|cds0290	SAR_RS03380	MS4|cds0613	MW_RS03325	SA_RS03470	SAOUHSC_00654	NWMN_RS03515	SAB_RS03260	RKI4|cds0551	ST22|cds0613	ST39|cds0697	TW20|cds0734	V220|cds0635	XQ|cds0125	1299|cds0195	2012|cds1148	2041|cds1895	2116|cds1005	2122|cds1398	2128|cds0769	CCEE|cds0695	CCEF|cds1848	CCEM|cds2046	CCEN|cds0145	CCEP|cds0131	F876|cds0990	M211|cds0377	MSHR|cds0597	SH3|cds0494	CCEG|cds2025	CCEH|cds1104	CCEK|cds1379	CCEL|cds1306
Cluster0380	0402|cds0635	1181|cds0700	6159|cds0603	6850|cds0587	ATCC|cds0595	CA34|cds0644	CN1|cds0622	SACOL_RS03635	DAR4|cds0663	ED13|cds0662	FDA2|cds0600	HM15|cds0609	SAURJH1_RS03605	JS39|cds1953	LGA2|cds0595	M013|cds0603	MN8|cds0289	SAR_RS03385	MS4|cds0614	MW_RS03330	SA_RS03475	SAOUHSC_00655	NWMN_RS03520	SAB_RS03265	RKI4|cds0552	ST22|cds0614	ST39|cds0698	TW20|cds0735	V220|cds0636	XQ|cds0126	1299|cds0196	2012|cds1149	2041|cds1896	2116|cds1006	2122|cds1399	2128|cds0770	CCEE|cds0694	CCEF|cds1847	CCEM|cds2047	CCEN|cds0146	CCEP|cds0132	F876|cds0991	M211|cds0378	MSHR|cds0598	SH3|cds0495	CCEG|cds2024	CCEH|cds1105	CCEK|cds1380	CCEL|cds1305
Cluster0381	0402|cds0636	1181|cds0701	6159|cds0604	6850|cds0588	ATCC|cds0596	CA34|cds0645	CN1|cds0623	SACOL_RS03640	DAR4|cds0664	ED13|cds0663	FDA2|cds0601	HM15|cds0610	SAURJH1_RS03610	JS39|cds1954	LGA2|cds0596	M013|cds0604	MN8|cds0288	SAR_RS03390	MS4|cds0615	MW_RS03335	SA_RS03480	SAOUHSC_00656	NWMN_RS03525	SAB_RS03270	RKI4|cds0553	ST22|cds0615	ST39|cds0699	TW20|cds0736	V220|cds0637	XQ|cds0127	1299|cds0197	2012|cds1150	2041|cds1897	2116|cds1007	2122|cds1400	2128|cds0771	CCEE|cds0693	CCEF|cds1846	CCEM|cds2048	CCEN|cds0147	CCEP|cds0133	F876|cds0992	M211|cds0379	MSHR|cds0599	SH3|cds0496	CCEG|cds2023	CCEH|cds1106	CCEK|cds1381	CCEL|cds1304
Cluster0382	0402|cds0637	1181|cds0702	6159|cds0605	6850|cds0589	ATCC|cds0597	CA34|cds0646	CN1|cds0624	SACOL_RS03645	DAR4|cds0665	ED13|cds0664	FDA2|cds0602	HM15|cds0611	SAURJH1_RS03615	JS39|cds1955	LGA2|cds0597	M013|cds0605	MN8|cds0287	SAR_RS03395	MS4|cds0616	MW_RS03340	SA_RS03485	SAOUHSC_00658	NWMN_RS03530	SAB_RS03275	RKI4|cds0554	ST22|cds0616	ST39|cds0700	TW20|cds0737	V220|cds0638	XQ|cds0128	1299|cds0198	2012|cds1151	2041|cds1898	2116|cds1008	2122|cds1401	2128|cds0772	CCEE|cds0692	CCEF|cds1845	CCEM|cds2049	CCEN|cds0148	CCEP|cds0134	F876|cds0993	M211|cds0380	MSHR|cds0600	SH3|cds0497	CCEG|cds2022	CCEH|cds1107	CCEK|cds1382	CCEL|cds1303
Cluster0383	0402|cds0638	1181|cds0703	6159|cds0606	6850|cds0590	ATCC|cds0598	CA34|cds0647	CN1|cds0625	SACOL_RS03650	DAR4|cds0666	ED13|cds0665	FDA2|cds0603	HM15|cds0612	SAURJH1_RS03620	JS39|cds1956	LGA2|cds0598	M013|cds0606	MN8|cds0286	SAR_RS03400	MS4|cds0617	MW_RS03345	SA_RS03490	SAOUHSC_00659	NWMN_RS03535	SAB_RS03280	RKI4|cds0555	ST22|cds0617	ST39|cds0701	TW20|cds0738	V220|cds0639	XQ|cds0129	1299|cds0199	2012|cds1152	2041|cds1899	2116|cds1009	2122|cds1402	2128|cds0773	CCEE|cds0691	CCEF|cds1844	CCEM|cds2050	CCEN|cds0149	CCEP|cds0135	F876|cds0994	M211|cds0381	MSHR|cds0601	SH3|cds0498	CCEG|cds2021	CCEH|cds1108	CCEK|cds1383	CCEL|cds1302
Cluster0384	0402|cds0639	1181|cds0704	6159|cds0607	6850|cds0591	ATCC|cds0599	CA34|cds0648	CN1|cds0626	SACOL_RS03655	DAR4|cds0667	ED13|cds0666	FDA2|cds0604	HM15|cds0613	SAURJH1_RS03625	JS39|cds1957	LGA2|cds0599	M013|cds0607	MN8|cds0285	SAR_RS03405	MS4|cds0618	MW_RS03350	SA_RS03495	SAOUHSC_00660	NWMN_RS03540	SAB_RS03285	RKI4|cds0556	ST22|cds0618	ST39|cds0702	TW20|cds0739	V220|cds0640	XQ|cds0131	1299|cds0200	2012|cds1894	2041|cds2078	2116|cds1010	2122|cds1403	2128|cds0774	CCEE|cds0690	CCEF|cds1843	CCEM|cds2051	CCEN|cds0150	CCEP|cds0136	F876|cds0995	M211|cds0382	MSHR|cds0602	SH3|cds0499	CCEG|cds2020	CCEH|cds1109	CCEK|cds1384	CCEL|cds1301
Cluster0385	0402|cds0640	1181|cds0705	6159|cds0608	6850|cds0592	ATCC|cds0600	CA34|cds0649	CN1|cds0627	SACOL_RS03660	DAR4|cds0668	ED13|cds0667	FDA2|cds0605	HM15|cds0614	SAURJH1_RS03630	JS39|cds1958	LGA2|cds0600	M013|cds0608	MN8|cds0284	SAR_RS03410	MS4|cds0619	MW_RS03355	SA_RS03500	SAOUHSC_00661	NWMN_RS03545	SAB_RS03290	RKI4|cds0557	ST22|cds0619	ST39|cds0703	TW20|cds0740	V220|cds0641	XQ|cds0132	1299|cds0201	2012|cds1895	2041|cds2079	2116|cds1011	2122|cds1404	2128|cds0775	CCEE|cds0689	CCEF|cds1842	CCEM|cds2052	CCEN|cds0151	CCEP|cds0137	F876|cds0996	M211|cds0383	MSHR|cds0603	SH3|cds0500	CCEG|cds2019	CCEH|cds1110	CCEK|cds1385	CCEL|cds1300
Cluster0386	0402|cds0642	1181|cds0707	6159|cds0609	6850|cds0594	ATCC|cds0602	CA34|cds0651	CN1|cds0629	SACOL_RS03670	DAR4|cds0669	ED13|cds0668	FDA2|cds0606	HM15|cds0616	SAURJH1_RS03640	JS39|cds1960	LGA2|cds0601	M013|cds0610	MN8|cds0282	SAR_RS03420	MS4|cds0621	MW_RS03365	SA_RS03510	SAOUHSC_00662	NWMN_RS03555	SAB_RS03300	RKI4|cds0558	ST22|cds0621	ST39|cds0705	TW20|cds0742	V220|cds0643	XQ|cds0133	1299|cds0202	2012|cds1896	2041|cds2080	2116|cds1012	2122|cds1405	2128|cds0776	CCEE|cds0688	CCEF|cds1841	CCEM|cds2053	CCEN|cds0152	CCEP|cds0138	F876|cds0997	M211|cds0384	MSHR|cds0604	SH3|cds0501	CCEG|cds2018	CCEH|cds2069	CCEK|cds1386	CCEL|cds2397
Cluster0387	0402|cds0643	1181|cds0708	6159|cds0610	6850|cds0595	ATCC|cds0603	CA34|cds0652	CN1|cds0630	SACOL_RS03675	DAR4|cds0670	ED13|cds0669	FDA2|cds0607	HM15|cds0617	SAURJH1_RS03645	JS39|cds1961	LGA2|cds0602	M013|cds0611	MN8|cds0281	SAR_RS03425	MS4|cds0622	MW_RS03370	SA_RS03515	SAOUHSC_00663	NWMN_RS03560	SAB_RS03305	RKI4|cds0559	ST22|cds0622	ST39|cds0706	TW20|cds0743	V220|cds0644	XQ|cds0134	1299|cds0203	2012|cds1897	2041|cds2081	2116|cds1013	2122|cds1406	2128|cds0777	CCEE|cds0687	CCEF|cds1840	CCEM|cds2054	CCEN|cds0153	CCEP|cds0139	F876|cds0998	M211|cds0385	MSHR|cds0605	SH3|cds0502	CCEG|cds2017	CCEH|cds2070	CCEK|cds1387	CCEL|cds2398
Cluster0388	0402|cds0645	1181|cds0710	6159|cds0612	6850|cds0597	ATCC|cds0605	CA34|cds0654	CN1|cds0632	SACOL_RS03685	DAR4|cds0672	ED13|cds0671	FDA2|cds0609	HM15|cds0619	SAURJH1_RS03655	JS39|cds1963	LGA2|cds0604	M013|cds0613	MN8|cds0279	SAR_RS03435	MS4|cds0624	MW_RS03380	SA_RS03525	SAOUHSC_00665	NWMN_RS03570	SAB_RS03315	RKI4|cds0561	ST22|cds0624	ST39|cds0708	TW20|cds0745	V220|cds0646	XQ|cds0136	1299|cds0205	2012|cds1899	2041|cds2083	2116|cds1014	2122|cds1408	2128|cds0779	CCEE|cds0685	CCEF|cds1838	CCEM|cds2056	CCEN|cds0155	CCEP|cds0141	F876|cds1000	M211|cds0387	MSHR|cds0607	SH3|cds0504	CCEG|cds2015	CCEH|cds2072	CCEK|cds1389	CCEL|cds2400
Cluster0389	0402|cds0646	1181|cds0711	6159|cds0613	6850|cds0598	ATCC|cds0606	CA34|cds0655	CN1|cds0633	SACOL_RS03690	DAR4|cds0673	ED13|cds0672	FDA2|cds0610	HM15|cds0620	SAURJH1_RS03660	JS39|cds1964	LGA2|cds0605	M013|cds0614	MN8|cds0278	SAR_RS03440	MS4|cds0625	MW_RS03385	SA_RS03530	SAOUHSC_00666	NWMN_RS03575	SAB_RS03320	RKI4|cds0562	ST22|cds0625	ST39|cds0709	TW20|cds0746	V220|cds0647	XQ|cds0137	1299|cds0206	2012|cds1900	2041|cds2084	2116|cds1015	2122|cds1409	2128|cds0780	CCEE|cds0684	CCEF|cds1837	CCEM|cds2057	CCEN|cds0156	CCEP|cds0142	F876|cds1001	M211|cds0388	MSHR|cds0608	SH3|cds0505	CCEG|cds2014	CCEH|cds2073	CCEK|cds1390	CCEL|cds2401
Cluster0390	0402|cds0647	1181|cds0712	6159|cds0614	6850|cds0599	ATCC|cds0607	CA34|cds0656	CN1|cds0634	SACOL_RS03695	DAR4|cds0674	ED13|cds0673	FDA2|cds0611	HM15|cds0621	SAURJH1_RS03665	JS39|cds1965	LGA2|cds0606	M013|cds0615	MN8|cds0277	SAR_RS03445	MS4|cds0626	MW_RS03390	SA_RS03535	SAOUHSC_00667	NWMN_RS03580	SAB_RS03325	RKI4|cds0563	ST22|cds0626	ST39|cds0710	TW20|cds0747	V220|cds0648	XQ|cds0138	1299|cds0207	2012|cds1901	2041|cds2085	2116|cds1016	2122|cds1410	2128|cds0781	CCEE|cds0683	CCEF|cds1836	CCEM|cds2058	CCEN|cds0157	CCEP|cds0143	F876|cds1002	M211|cds0389	MSHR|cds0609	SH3|cds0506	CCEG|cds2013	CCEH|cds2074	CCEK|cds1391	CCEL|cds2402
Cluster0391	0402|cds0648	1181|cds0713	6159|cds0615	6850|cds0600	ATCC|cds0608	CA34|cds0657	CN1|cds0635	SACOL_RS03700	DAR4|cds0675	ED13|cds0674	FDA2|cds0612	HM15|cds0622	SAURJH1_RS03670	JS39|cds1966	LGA2|cds0607	M013|cds0616	MN8|cds0276	SAR_RS03450	MS4|cds0627	MW_RS03395	SA_RS03540	SAOUHSC_00668	NWMN_RS03585	SAB_RS03330	RKI4|cds0564	ST22|cds0627	ST39|cds0711	TW20|cds0748	V220|cds0649	XQ|cds0139	1299|cds0208	2012|cds1902	2041|cds2086	2116|cds1017	2122|cds1411	2128|cds0782	CCEE|cds0682	CCEF|cds1835	CCEM|cds2059	CCEN|cds0158	CCEP|cds0144	F876|cds1003	M211|cds0390	MSHR|cds0610	SH3|cds0507	CCEG|cds2012	CCEH|cds2075	CCEK|cds1392	CCEL|cds2403
Cluster0392	0402|cds0649	1181|cds0714	6159|cds0616	6850|cds0601	ATCC|cds0609	CA34|cds0658	CN1|cds0636	SACOL_RS03705	DAR4|cds0676	ED13|cds0675	FDA2|cds0613	HM15|cds0623	SAURJH1_RS03680	JS39|cds1967	LGA2|cds0608	M013|cds0617	MN8|cds0275	SAR_RS03455	MS4|cds0628	MW_RS03400	SA_RS03545	SAOUHSC_00669	NWMN_RS03590	SAB_RS03335	RKI4|cds0565	ST22|cds0628	ST39|cds0712	TW20|cds0749	V220|cds0650	XQ|cds0140	1299|cds0209	2012|cds1903	2041|cds2087	2116|cds1018	2122|cds1412	2128|cds0783	CCEE|cds0681	CCEF|cds1834	CCEM|cds2060	CCEN|cds0159	CCEP|cds0145	F876|cds1004	M211|cds0391	MSHR|cds0611	SH3|cds0508	CCEG|cds2430	CCEH|cds2076	CCEK|cds1393	CCEL|cds2404
Cluster0393	0402|cds0650	1181|cds0715	6159|cds0617	6850|cds0602	ATCC|cds0610	CA34|cds0659	CN1|cds0637	SACOL_RS03710	DAR4|cds0677	ED13|cds0676	FDA2|cds0614	HM15|cds0624	SAURJH1_RS03685	JS39|cds1968	LGA2|cds0609	M013|cds0618	MN8|cds0274	SAR_RS03460	MS4|cds0629	MW_RS03405	SA_RS03550	SAOUHSC_00670	NWMN_RS03595	SAB_RS03340	RKI4|cds0566	ST22|cds0629	ST39|cds0713	TW20|cds0750	V220|cds0651	XQ|cds0141	1299|cds0210	2012|cds1904	2041|cds2088	2116|cds1019	2122|cds1413	2128|cds0784	CCEE|cds0680	CCEF|cds1833	CCEM|cds2061	CCEN|cds0160	CCEP|cds0146	F876|cds1005	M211|cds0392	MSHR|cds0612	SH3|cds0509	CCEG|cds2429	CCEH|cds2077	CCEK|cds1394	CCEL|cds2405
Cluster0394	0402|cds0651	1181|cds0716	6159|cds0618	6850|cds0603	ATCC|cds0611	CA34|cds0660	CN1|cds0638	SACOL_RS03715	DAR4|cds0678	ED13|cds0677	FDA2|cds0615	HM15|cds0625	SAURJH1_RS03690	JS39|cds1969	LGA2|cds0610	M013|cds0619	MN8|cds0273	SAR_RS03465	MS4|cds0630	MW_RS03410	SA_RS03555	SAOUHSC_00671	NWMN_RS03600	SAB_RS03345	RKI4|cds0567	ST22|cds0630	ST39|cds0714	TW20|cds0751	V220|cds0652	XQ|cds0142	1299|cds0211	2012|cds1905	2041|cds2089	2116|cds1020	2122|cds1414	2128|cds0785	CCEE|cds0679	CCEF|cds1832	CCEM|cds2062	CCEN|cds0161	CCEP|cds0147	F876|cds1006	M211|cds0393	MSHR|cds0613	SH3|cds0510	CCEG|cds2428	CCEH|cds2078	CCEK|cds1395	CCEL|cds2406
Cluster0395	0402|cds0652	1181|cds0717	6159|cds0619	6850|cds0604	ATCC|cds0612	CA34|cds0661	CN1|cds0639	SACOL_RS03720	DAR4|cds0679	ED13|cds0678	FDA2|cds0616	HM15|cds0626	SAURJH1_RS03695	JS39|cds1970	LGA2|cds0611	M013|cds0620	MN8|cds0272	SAR_RS03470	MS4|cds0631	MW_RS03415	SA_RS03560	SAOUHSC_00672	NWMN_RS03605	SAB_RS03350	RKI4|cds0568	ST22|cds0631	ST39|cds0715	TW20|cds0752	V220|cds0653	XQ|cds0143	1299|cds0212	2012|cds1906	2041|cds2090	2116|cds1021	2122|cds1415	2128|cds0786	CCEE|cds0678	CCEF|cds1831	CCEM|cds2063	CCEN|cds0162	CCEP|cds0148	F876|cds1007	M211|cds0394	MSHR|cds0614	SH3|cds0511	CCEG|cds2427	CCEH|cds2079	CCEK|cds1396	CCEL|cds2407
Cluster0396	0402|cds0653	1181|cds0718	6159|cds0620	6850|cds0605	ATCC|cds0613	CA34|cds0662	CN1|cds0640	SACOL_RS03725	DAR4|cds0680	ED13|cds0679	FDA2|cds0617	HM15|cds0627	SAURJH1_RS03700	JS39|cds1972	LGA2|cds0612	M013|cds0621	MN8|cds0270	SAR_RS03480	MS4|cds0632	MW_RS03420	SA_RS03565	SAOUHSC_00673	NWMN_RS03610	SAB_RS03355	RKI4|cds0569	ST22|cds0632	ST39|cds0716	TW20|cds0753	V220|cds0654	XQ|cds0144	1299|cds0213	2012|cds2511	2041|cds2091	2116|cds2494	2122|cds2355	2128|cds0787	CCEE|cds0677	CCEF|cds1830	CCEM|cds2064	CCEN|cds0163	CCEP|cds0149	F876|cds1008	M211|cds0395	MSHR|cds0615	SH3|cds0512	CCEG|cds2426	CCEH|cds2080	CCEK|cds1397	CCEL|cds2408
Cluster0397	0402|cds0654	1181|cds0719	6159|cds0621	6850|cds0606	ATCC|cds0614	CA34|cds0663	CN1|cds0641	SACOL_RS03730	DAR4|cds0681	ED13|cds0680	FDA2|cds0618	HM15|cds0628	SAURJH1_RS03705	JS39|cds1973	LGA2|cds0613	M013|cds0622	MN8|cds0269	SAR_RS03485	MS4|cds0633	MW_RS03425	SA_RS03570	SAOUHSC_00674	NWMN_RS03615	SAB_RS03360	RKI4|cds0570	ST22|cds0633	ST39|cds0717	TW20|cds0754	V220|cds0655	XQ|cds0145	1299|cds0214	2012|cds0696	2041|cds2092	2116|cds0165	2122|cds2356	2128|cds0788	CCEE|cds0676	CCEF|cds1829	CCEM|cds2065	CCEN|cds0164	CCEP|cds0150	F876|cds1009	M211|cds0396	MSHR|cds0616	SH3|cds0513	CCEG|cds2425	CCEH|cds2081	CCEK|cds1398	CCEL|cds2409
Cluster0398	0402|cds0655	1181|cds0720	6159|cds0622	6850|cds0607	ATCC|cds0615	CA34|cds0664	CN1|cds0642	SACOL_RS03735	DAR4|cds0682	ED13|cds0681	FDA2|cds0619	HM15|cds0629	SAURJH1_RS03710	JS39|cds1974	LGA2|cds0614	M013|cds0623	MN8|cds0268	SAR_RS03490	MS4|cds0634	MW_RS03430	SA_RS03575	SAOUHSC_00675	NWMN_RS03620	SAB_RS03365	RKI4|cds0571	ST22|cds0634	ST39|cds0718	TW20|cds0755	V220|cds0656	XQ|cds0146	1299|cds0215	2012|cds0697	2041|cds2093	2116|cds0166	2122|cds2357	2128|cds0789	CCEE|cds0675	CCEF|cds1828	CCEM|cds2066	CCEN|cds0165	CCEP|cds0151	F876|cds1010	M211|cds0397	MSHR|cds0617	SH3|cds0514	CCEG|cds2424	CCEH|cds2082	CCEK|cds1399	CCEL|cds2410
Cluster0399	0402|cds0656	1181|cds0721	6159|cds0623	6850|cds0608	ATCC|cds0616	CA34|cds0665	CN1|cds0643	SACOL_RS03740	DAR4|cds0683	ED13|cds0682	FDA2|cds0620	HM15|cds0630	SAURJH1_RS03715	JS39|cds1975	LGA2|cds0615	M013|cds0624	MN8|cds0267	SAR_RS03495	MS4|cds0635	MW_RS03435	SA_RS03580	SAOUHSC_00676	NWMN_RS03625	SAB_RS03370	RKI4|cds0572	ST22|cds0635	ST39|cds0719	TW20|cds0756	V220|cds0657	XQ|cds0147	1299|cds0216	2012|cds0698	2041|cds2094	2116|cds0167	2122|cds2358	2128|cds0790	CCEE|cds0674	CCEF|cds1827	CCEM|cds2067	CCEN|cds0166	CCEP|cds0152	F876|cds1011	M211|cds0398	MSHR|cds0618	SH3|cds0515	CCEG|cds2423	CCEH|cds2083	CCEK|cds1400	CCEL|cds2411
Cluster0400	0402|cds0658	1181|cds0723	6159|cds0625	6850|cds0610	ATCC|cds0618	CA34|cds0667	CN1|cds0645	SACOL_RS03750	DAR4|cds0684	ED13|cds0684	FDA2|cds0622	HM15|cds0632	SAURJH1_RS03725	JS39|cds1977	LGA2|cds0617	M013|cds0626	MN8|cds0265	SAR_RS03505	MS4|cds0637	MW_RS03445	SA_RS03590	SAOUHSC_00678	NWMN_RS03635	SAB_RS03380	RKI4|cds0573	ST22|cds0637	ST39|cds0721	TW20|cds0758	V220|cds0659	XQ|cds0149	1299|cds0217	2012|cds0699	2041|cds2095	2116|cds0168	2122|cds2359	2128|cds0791	CCEE|cds0673	CCEF|cds1825	CCEM|cds2068	CCEN|cds0167	CCEP|cds0153	F876|cds1012	M211|cds0399	MSHR|cds0619	SH3|cds0516	CCEG|cds2422	CCEH|cds2084	CCEK|cds1401	CCEL|cds2412
Cluster0401	0402|cds0659	1181|cds0724	6159|cds0626	6850|cds0611	ATCC|cds0619	CA34|cds0668	CN1|cds0646	SACOL_RS03755	DAR4|cds0685	ED13|cds0685	FDA2|cds0623	HM15|cds0633	SAURJH1_RS03730	JS39|cds1978	LGA2|cds0618	M013|cds0627	MN8|cds0264	SAR_RS03510	MS4|cds0638	MW_RS03450	SA_RS03595	SAOUHSC_00679	NWMN_RS03640	SAB_RS03385	RKI4|cds0574	ST22|cds0638	ST39|cds0722	TW20|cds0759	V220|cds0660	XQ|cds0150	1299|cds0218	2012|cds0700	2041|cds2096	2116|cds0169	2122|cds2360	2128|cds0792	CCEE|cds0672	CCEF|cds1824	CCEM|cds2069	CCEN|cds0168	CCEP|cds0154	F876|cds1013	M211|cds0400	MSHR|cds0620	SH3|cds0517	CCEG|cds2421	CCEH|cds2085	CCEK|cds1402	CCEL|cds2413
Cluster0402	0402|cds0662	1181|cds0728	6159|cds0630	6850|cds0614	ATCC|cds0623	CA34|cds0671	CN1|cds0650	SACOL_RS03775	DAR4|cds0689	ED13|cds0688	FDA2|cds0627	HM15|cds0639	SAURJH1_RS03745	JS39|cds1981	LGA2|cds0622	M013|cds0630	MN8|cds0233	SAR_RS03695	MS4|cds0641	MW_RS03470	SA_RS03610	SAOUHSC_00683	NWMN_RS03660	SAB_RS03400	RKI4|cds0578	ST22|cds0641	ST39|cds0725	TW20|cds0763	V220|cds0664	XQ|cds0153	1299|cds0221	2012|cds0703	2041|cds2099	2116|cds0172	2122|cds2363	2128|cds0795	CCEE|cds0669	CCEF|cds1821	CCEM|cds2072	CCEN|cds0171	CCEP|cds0157	F876|cds1016	M211|cds0403	MSHR|cds0623	SH3|cds0520	CCEG|cds2418	CCEH|cds2088	CCEK|cds1405	CCEL|cds2416
Cluster0403	0402|cds0663	1181|cds0729	6159|cds0631	6850|cds0615	ATCC|cds0624	CA34|cds0672	CN1|cds0651	SACOL_RS03780	DAR4|cds0690	ED13|cds0689	FDA2|cds0628	HM15|cds0640	SAURJH1_RS03750	JS39|cds1982	LGA2|cds0623	M013|cds0631	MN8|cds0232	SAR_RS03700	MS4|cds0642	MW_RS03475	SA_RS03615	SAOUHSC_00684	NWMN_RS03665	SAB_RS03405	RKI4|cds0579	ST22|cds0642	ST39|cds0726	TW20|cds0764	V220|cds0665	XQ|cds0154	1299|cds0222	2012|cds0704	2041|cds2100	2116|cds0173	2122|cds2364	2128|cds0796	CCEE|cds0668	CCEF|cds1820	CCEM|cds2073	CCEN|cds0172	CCEP|cds0158	F876|cds1017	M211|cds0404	MSHR|cds0624	SH3|cds0521	CCEG|cds2417	CCEH|cds2089	CCEK|cds1406	CCEL|cds2417
Cluster0404	0402|cds0664	1181|cds0730	6159|cds0632	6850|cds0616	ATCC|cds0625	CA34|cds0673	CN1|cds0652	SACOL_RS03785	DAR4|cds0691	ED13|cds0690	FDA2|cds0629	HM15|cds0641	SAURJH1_RS03755	JS39|cds1983	LGA2|cds0624	M013|cds0632	MN8|cds0231	SAR_RS03705	MS4|cds0643	MW_RS03480	SA_RS03620	SAOUHSC_00685	NWMN_RS03670	SAB_RS03410	RKI4|cds0580	ST22|cds0643	ST39|cds0727	TW20|cds0765	V220|cds0666	XQ|cds0155	1299|cds0223	2012|cds0705	2041|cds2101	2116|cds0174	2122|cds2365	2128|cds0797	CCEE|cds0667	CCEF|cds1819	CCEM|cds2074	CCEN|cds0173	CCEP|cds0159	F876|cds1018	M211|cds0405	MSHR|cds0625	SH3|cds0522	CCEG|cds2416	CCEH|cds2090	CCEK|cds1407	CCEL|cds2418
Cluster0405	0402|cds0665	1181|cds0731	6159|cds0633	6850|cds0617	ATCC|cds0626	CA34|cds0674	CN1|cds0653	SACOL_RS03790	DAR4|cds0692	ED13|cds0691	FDA2|cds0630	HM15|cds0642	SAURJH1_RS03760	JS39|cds1984	LGA2|cds0625	M013|cds0633	MN8|cds0230	SAR_RS03710	MS4|cds0644	MW_RS03485	SA_RS03625	SAOUHSC_00686	NWMN_RS03675	SAB_RS03415	RKI4|cds0581	ST22|cds0644	ST39|cds0728	TW20|cds0766	V220|cds0667	XQ|cds0156	1299|cds0224	2012|cds0706	2041|cds2102	2116|cds0175	2122|cds2366	2128|cds0798	CCEE|cds0666	CCEF|cds1818	CCEM|cds2075	CCEN|cds0174	CCEP|cds0160	F876|cds1019	M211|cds0406	MSHR|cds0626	SH3|cds0523	CCEG|cds2415	CCEH|cds2091	CCEK|cds1408	CCEL|cds2419
Cluster0406	0402|cds0666	1181|cds0732	6159|cds0634	6850|cds0618	ATCC|cds0627	CA34|cds0675	CN1|cds0654	SACOL_RS03795	DAR4|cds0693	ED13|cds0692	FDA2|cds0631	HM15|cds0643	SAURJH1_RS03765	JS39|cds1985	LGA2|cds0626	M013|cds0634	MN8|cds0229	SAR_RS03715	MS4|cds0645	MW_RS03490	SA_RS03630	SAOUHSC_00687	NWMN_RS03680	SAB_RS03420	RKI4|cds0582	ST22|cds0645	ST39|cds0729	TW20|cds0767	V220|cds0668	XQ|cds0157	1299|cds0225	2012|cds0707	2041|cds2103	2116|cds0176	2122|cds2367	2128|cds0799	CCEE|cds0665	CCEF|cds1817	CCEM|cds2076	CCEN|cds0175	CCEP|cds0161	F876|cds1020	M211|cds0407	MSHR|cds0627	SH3|cds0524	CCEG|cds2414	CCEH|cds2092	CCEK|cds1409	CCEL|cds2420
Cluster0407	0402|cds0667	1181|cds0733	6159|cds0635	6850|cds0619	ATCC|cds0628	CA34|cds0676	CN1|cds0655	SACOL_RS03800	DAR4|cds0694	ED13|cds0693	FDA2|cds0632	HM15|cds0644	SAURJH1_RS03770	JS39|cds1986	LGA2|cds0627	M013|cds0635	MN8|cds0228	SAR_RS03720	MS4|cds0646	MW_RS03495	SA_RS03635	SAOUHSC_00688	NWMN_RS03685	SAB_RS03425	RKI4|cds0583	ST22|cds0646	ST39|cds0730	TW20|cds0768	V220|cds0669	XQ|cds0158	1299|cds0226	2012|cds0708	2041|cds2104	2116|cds0177	2122|cds2368	2128|cds0800	CCEE|cds0664	CCEF|cds1816	CCEM|cds2077	CCEN|cds0176	CCEP|cds0162	F876|cds1021	M211|cds0408	MSHR|cds0628	SH3|cds0525	CCEG|cds1744	CCEH|cds2093	CCEK|cds1410	CCEL|cds2421
Cluster0408	0402|cds0669	1181|cds0735	6159|cds0637	6850|cds0621	ATCC|cds0630	CA34|cds0678	CN1|cds0657	SACOL_RS03810	DAR4|cds0696	ED13|cds0695	FDA2|cds0634	HM15|cds0646	SAURJH1_RS03780	JS39|cds1988	LGA2|cds0629	M013|cds0637	MN8|cds0226	SAR_RS03730	MS4|cds0648	MW_RS03505	SA_RS03645	SAOUHSC_00690	NWMN_RS03695	SAB_RS03435	RKI4|cds0585	ST22|cds0648	ST39|cds0732	TW20|cds0770	V220|cds0671	XQ|cds0160	1299|cds0228	2012|cds0710	2041|cds2106	2116|cds0178	2122|cds2370	2128|cds0802	CCEE|cds0662	CCEF|cds1814	CCEM|cds2079	CCEN|cds0178	CCEP|cds0164	F876|cds1023	M211|cds0410	MSHR|cds0630	SH3|cds0527	CCEG|cds1746	CCEH|cds2095	CCEK|cds1412	CCEL|cds2423
Cluster0409	0402|cds0670	1181|cds0736	6159|cds0638	6850|cds0622	ATCC|cds0631	CA34|cds0679	CN1|cds0658	SACOL_RS03815	DAR4|cds0697	ED13|cds0696	FDA2|cds0635	HM15|cds0647	SAURJH1_RS03785	JS39|cds1989	LGA2|cds0630	M013|cds0638	MN8|cds0225	SAR_RS03735	MS4|cds0649	MW_RS03510	SA_RS03650	SAOUHSC_00691	NWMN_RS03700	SAB_RS03440	RKI4|cds0586	ST22|cds0649	ST39|cds0733	TW20|cds0771	V220|cds0672	XQ|cds0161	1299|cds0229	2012|cds0711	2041|cds2107	2116|cds0179	2122|cds2371	2128|cds0803	CCEE|cds0661	CCEF|cds1813	CCEM|cds2080	CCEN|cds0179	CCEP|cds0165	F876|cds1024	M211|cds0411	MSHR|cds0631	SH3|cds0528	CCEG|cds1747	CCEH|cds2096	CCEK|cds1413	CCEL|cds2424
Cluster0410	0402|cds0671	1181|cds0737	6159|cds0639	6850|cds0623	ATCC|cds0632	CA34|cds0680	CN1|cds0659	SACOL_RS03820	DAR4|cds0698	ED13|cds0697	FDA2|cds0636	HM15|cds0648	SAURJH1_RS03790	JS39|cds1990	LGA2|cds0631	M013|cds0639	MN8|cds0224	SAR_RS03740	MS4|cds0650	MW_RS03515	SA_RS03655	SAOUHSC_00692	NWMN_RS03705	SAB_RS03445	RKI4|cds0587	ST22|cds0650	ST39|cds0734	TW20|cds0772	V220|cds0673	XQ|cds0162	1299|cds0230	2012|cds0712	2041|cds2108	2116|cds0180	2122|cds2372	2128|cds0804	CCEE|cds0660	CCEF|cds1812	CCEM|cds2081	CCEN|cds0180	CCEP|cds0166	F876|cds1025	M211|cds0412	MSHR|cds0632	SH3|cds0529	CCEG|cds1748	CCEH|cds2097	CCEK|cds1414	CCEL|cds2425
Cluster0411	0402|cds0672	1181|cds0738	6159|cds0640	6850|cds0624	ATCC|cds0633	CA34|cds0681	CN1|cds0660	SACOL_RS03825	DAR4|cds0699	ED13|cds0698	FDA2|cds0637	HM15|cds0649	SAURJH1_RS03795	JS39|cds1991	LGA2|cds0632	M013|cds0640	MN8|cds0223	SAR_RS03745	MS4|cds0651	MW_RS03520	SA_RS03660	SAOUHSC_00693	NWMN_RS03710	SAB_RS03450	RKI4|cds0588	ST22|cds0651	ST39|cds0735	TW20|cds0773	V220|cds0674	XQ|cds0163	1299|cds0231	2012|cds0713	2041|cds2109	2116|cds0181	2122|cds2373	2128|cds0805	CCEE|cds0659	CCEF|cds1811	CCEM|cds2082	CCEN|cds0181	CCEP|cds0167	F876|cds1026	M211|cds0413	MSHR|cds0633	SH3|cds0530	CCEG|cds1749	CCEH|cds2098	CCEK|cds1415	CCEL|cds2426
Cluster0412	0402|cds0673	1181|cds0739	6159|cds0641	6850|cds0625	ATCC|cds0634	CA34|cds0682	CN1|cds0661	SACOL_RS03830	DAR4|cds0700	ED13|cds0699	FDA2|cds0638	HM15|cds0650	SAURJH1_RS03800	JS39|cds1992	LGA2|cds0633	M013|cds0641	MN8|cds0222	SAR_RS03750	MS4|cds0652	MW_RS03525	SA_RS03665	SAOUHSC_00694	NWMN_RS03715	SAB_RS03455	RKI4|cds0589	ST22|cds0652	ST39|cds0736	TW20|cds0774	V220|cds0675	XQ|cds0164	1299|cds0232	2012|cds0714	2041|cds2110	2116|cds0182	2122|cds2374	2128|cds0806	CCEE|cds0658	CCEF|cds1810	CCEM|cds2083	CCEN|cds0182	CCEP|cds0168	F876|cds1027	M211|cds0414	MSHR|cds0634	SH3|cds0531	CCEG|cds1750	CCEH|cds2099	CCEK|cds1416	CCEL|cds2427
Cluster0413	0402|cds0674	1181|cds0740	6159|cds0642	6850|cds0626	ATCC|cds0635	CA34|cds0683	CN1|cds0662	SACOL_RS03835	DAR4|cds0701	ED13|cds0700	FDA2|cds0639	HM15|cds0651	SAURJH1_RS03805	JS39|cds1993	LGA2|cds0634	M013|cds0642	MN8|cds0221	SAR_RS03755	MS4|cds0653	MW_RS03530	SA_RS03670	SAOUHSC_00695	NWMN_RS03720	SAB_RS03460	RKI4|cds0590	ST22|cds0653	ST39|cds0737	TW20|cds0775	V220|cds0676	XQ|cds0165	1299|cds0233	2012|cds0715	2041|cds2111	2116|cds0183	2122|cds2375	2128|cds0807	CCEE|cds0657	CCEF|cds1809	CCEM|cds2084	CCEN|cds0183	CCEP|cds0169	F876|cds1028	M211|cds0415	MSHR|cds0635	SH3|cds0532	CCEG|cds1751	CCEH|cds2100	CCEK|cds1417	CCEL|cds2428
Cluster0414	0402|cds0676	1181|cds0742	6159|cds0644	6850|cds0628	ATCC|cds0637	CA34|cds0685	CN1|cds0664	SACOL_RS03845	DAR4|cds0703	ED13|cds0702	FDA2|cds0641	HM15|cds0653	SAURJH1_RS03815	JS39|cds1995	LGA2|cds0636	M013|cds0644	MN8|cds0219	SAR_RS03765	MS4|cds0655	MW_RS03540	SA_RS03680	SAOUHSC_00697	NWMN_RS03730	SAB_RS03470	RKI4|cds0592	ST22|cds0655	ST39|cds0739	TW20|cds0777	V220|cds0678	XQ|cds0167	1299|cds0235	2012|cds0717	2041|cds2112	2116|cds0185	2122|cds2377	2128|cds0809	CCEE|cds0655	CCEF|cds1807	CCEM|cds2086	CCEN|cds0185	CCEP|cds0171	F876|cds1030	M211|cds0417	MSHR|cds0637	SH3|cds0534	CCEG|cds1753	CCEH|cds2102	CCEK|cds1419	CCEL|cds2430
Cluster0415	0402|cds0677	1181|cds0743	6159|cds0645	6850|cds0629	ATCC|cds0638	CA34|cds0686	CN1|cds0665	SACOL_RS03850	DAR4|cds0704	ED13|cds0703	FDA2|cds0642	HM15|cds0654	SAURJH1_RS03820	JS39|cds1996	LGA2|cds0637	M013|cds0645	MN8|cds0218	SAR_RS03770	MS4|cds0656	MW_RS03545	SA_RS03685	SAOUHSC_00698	NWMN_RS03735	SAB_RS03475	RKI4|cds0593	ST22|cds0656	ST39|cds0740	TW20|cds0778	V220|cds0679	XQ|cds0168	1299|cds0236	2012|cds0718	2041|cds2113	2116|cds0186	2122|cds0210	2128|cds0810	CCEE|cds0654	CCEF|cds1806	CCEM|cds2087	CCEN|cds0186	CCEP|cds0172	F876|cds1031	M211|cds0418	MSHR|cds0638	SH3|cds0535	CCEG|cds1754	CCEH|cds2103	CCEK|cds1420	CCEL|cds2431
Cluster0416	0402|cds0680	1181|cds0746	6159|cds0648	6850|cds0632	ATCC|cds0641	CA34|cds0689	CN1|cds0668	SACOL_RS03865	DAR4|cds0707	ED13|cds0706	FDA2|cds0645	HM15|cds0657	SAURJH1_RS03835	JS39|cds1999	LGA2|cds0640	M013|cds0648	MN8|cds0215	SAR_RS03785	MS4|cds0659	MW_RS03560	SA_RS03700	SAOUHSC_00701	NWMN_RS03750	SAB_RS03490	RKI4|cds0596	ST22|cds0659	ST39|cds0743	TW20|cds0781	V220|cds0682	XQ|cds0170	1299|cds0240	2012|cds0721	2041|cds2117	2116|cds0190	2122|cds0214	2128|cds0814	CCEE|cds0651	CCEF|cds1803	CCEM|cds2091	CCEN|cds0189	CCEP|cds0175	F876|cds1298	M211|cds0422	MSHR|cds0641	SH3|cds0539	CCEG|cds1757	CCEH|cds2106	CCEK|cds1423	CCEL|cds2434
Cluster0417	0402|cds0681	1181|cds0747	6159|cds0649	6850|cds0633	ATCC|cds0642	CA34|cds0690	CN1|cds0669	SACOL_RS03870	DAR4|cds0708	ED13|cds0707	FDA2|cds0646	HM15|cds0658	SAURJH1_RS03840	JS39|cds2000	LGA2|cds0641	M013|cds0649	MN8|cds0214	SAR_RS03790	MS4|cds0660	MW_RS03565	SA_RS03705	SAOUHSC_00702	NWMN_RS03755	SAB_RS03495	RKI4|cds0597	ST22|cds0660	ST39|cds0744	TW20|cds0782	V220|cds0683	XQ|cds0171	1299|cds0241	2012|cds0722	2041|cds2118	2116|cds0191	2122|cds0215	2128|cds0815	CCEE|cds0650	CCEF|cds1802	CCEM|cds2092	CCEN|cds0190	CCEP|cds0176	F876|cds1299	M211|cds0423	MSHR|cds0642	SH3|cds0540	CCEG|cds1758	CCEH|cds2107	CCEK|cds1424	CCEL|cds2435
Cluster0418	0402|cds0682	1181|cds0748	6159|cds0650	6850|cds0634	ATCC|cds0643	CA34|cds0691	CN1|cds0670	SACOL_RS03875	DAR4|cds0709	ED13|cds0708	FDA2|cds0647	HM15|cds0659	SAURJH1_RS03845	JS39|cds2001	LGA2|cds0642	M013|cds0650	MN8|cds0213	SAR_RS03795	MS4|cds0661	MW_RS03570	SA_RS03710	SAOUHSC_00703	NWMN_RS03760	SAB_RS03500	RKI4|cds0598	ST22|cds0661	ST39|cds0745	TW20|cds0783	V220|cds0684	XQ|cds0172	1299|cds0242	2012|cds0723	2041|cds2119	2116|cds0192	2122|cds0216	2128|cds0816	CCEE|cds0649	CCEF|cds1801	CCEM|cds2093	CCEN|cds0191	CCEP|cds0177	F876|cds1300	M211|cds0424	MSHR|cds0643	SH3|cds0541	CCEG|cds1759	CCEH|cds2108	CCEK|cds1425	CCEL|cds2436
Cluster0419	0402|cds0683	1181|cds0749	6159|cds0651	6850|cds0635	ATCC|cds0644	CA34|cds0692	CN1|cds0671	SACOL_RS03880	DAR4|cds0710	ED13|cds0709	FDA2|cds0648	HM15|cds0660	SAURJH1_RS03850	JS39|cds2002	LGA2|cds0643	M013|cds0651	MN8|cds0212	SAR_RS03800	MS4|cds0662	MW_RS03575	SA_RS03715	SAOUHSC_00704	NWMN_RS03765	SAB_RS03505	RKI4|cds0599	ST22|cds0662	ST39|cds0746	TW20|cds0784	V220|cds0685	XQ|cds0173	1299|cds0243	2012|cds0724	2041|cds2120	2116|cds0193	2122|cds0217	2128|cds0817	CCEE|cds0648	CCEF|cds1800	CCEM|cds2094	CCEN|cds0192	CCEP|cds0178	F876|cds1301	M211|cds0425	MSHR|cds0644	SH3|cds0542	CCEG|cds1760	CCEH|cds2109	CCEK|cds1426	CCEL|cds2437
Cluster0420	0402|cds0684	1181|cds0750	6159|cds0652	6850|cds0636	ATCC|cds0645	CA34|cds0693	CN1|cds0672	SACOL_RS03885	DAR4|cds0711	ED13|cds0710	FDA2|cds0649	HM15|cds0661	SAURJH1_RS03855	JS39|cds2003	LGA2|cds0644	M013|cds0652	MN8|cds0211	SAR_RS03805	MS4|cds0663	MW_RS03580	SA_RS03720	SAOUHSC_00705	NWMN_RS03770	SAB_RS03510	RKI4|cds0600	ST22|cds0663	ST39|cds0747	TW20|cds0785	V220|cds0686	XQ|cds0174	1299|cds0244	2012|cds0725	2041|cds2121	2116|cds0194	2122|cds0218	2128|cds0818	CCEE|cds0647	CCEF|cds1799	CCEM|cds2095	CCEN|cds0193	CCEP|cds0179	F876|cds1302	M211|cds0426	MSHR|cds0645	SH3|cds0543	CCEG|cds1761	CCEH|cds1496	CCEK|cds1427	CCEL|cds2036
Cluster0421	0402|cds0685	1181|cds0751	6159|cds0653	6850|cds0637	ATCC|cds0646	CA34|cds0694	CN1|cds0673	SACOL_RS03890	DAR4|cds0712	ED13|cds0711	FDA2|cds0650	HM15|cds0662	SAURJH1_RS03860	JS39|cds2004	LGA2|cds0645	M013|cds0653	MN8|cds0210	SAR_RS03810	MS4|cds0664	MW_RS03585	SA_RS03725	SAOUHSC_00706	NWMN_RS03775	SAB_RS03515	RKI4|cds0601	ST22|cds0664	ST39|cds0748	TW20|cds0786	V220|cds0687	XQ|cds0175	1299|cds0245	2012|cds0726	2041|cds2122	2116|cds0195	2122|cds0219	2128|cds0819	CCEE|cds0646	CCEF|cds1798	CCEM|cds2096	CCEN|cds0194	CCEP|cds0180	F876|cds1303	M211|cds0427	MSHR|cds0646	SH3|cds0544	CCEG|cds1762	CCEH|cds1497	CCEK|cds1428	CCEL|cds2037
Cluster0422	0402|cds0686	1181|cds0752	6159|cds0654	6850|cds0638	ATCC|cds0647	CA34|cds0695	CN1|cds0674	SACOL_RS03895	DAR4|cds0713	ED13|cds0712	FDA2|cds0651	HM15|cds0663	SAURJH1_RS03865	JS39|cds2005	LGA2|cds0646	M013|cds0654	MN8|cds0209	SAR_RS03815	MS4|cds0665	MW_RS03590	SA_RS03730	SAOUHSC_00707	NWMN_RS03780	SAB_RS03520	RKI4|cds0602	ST22|cds0665	ST39|cds0749	TW20|cds0787	V220|cds0688	XQ|cds0176	1299|cds0246	2012|cds0727	2041|cds2123	2116|cds0196	2122|cds0220	2128|cds0820	CCEE|cds0645	CCEF|cds1797	CCEM|cds2097	CCEN|cds0195	CCEP|cds0181	F876|cds1304	M211|cds0428	MSHR|cds0647	SH3|cds0545	CCEG|cds1763	CCEH|cds1498	CCEK|cds1429	CCEL|cds2038
Cluster0423	0402|cds0689	1181|cds0755	6159|cds0657	6850|cds0641	ATCC|cds0649	CA34|cds0698	CN1|cds0677	SACOL_RS03910	DAR4|cds0715	ED13|cds0715	FDA2|cds0654	HM15|cds0666	SAURJH1_RS03880	JS39|cds2008	LGA2|cds0649	M013|cds0657	MN8|cds0207	SAR_RS03830	MS4|cds0668	MW_RS03605	SA_RS03745	SAOUHSC_00710	NWMN_RS03795	SAB_RS03535	RKI4|cds0604	ST22|cds0668	ST39|cds0752	TW20|cds0790	V220|cds0691	XQ|cds0179	1299|cds0248	2012|cds0729	2041|cds2125	2116|cds0198	2122|cds0222	2128|cds0822	CCEE|cds0643	CCEF|cds1795	CCEM|cds2099	CCEN|cds0197	CCEP|cds0183	F876|cds1306	M211|cds0430	MSHR|cds0649	SH3|cds0547	CCEG|cds1765	CCEH|cds1500	CCEK|cds1431	CCEL|cds2040
Cluster0424	0402|cds0690	1181|cds0756	6159|cds0658	6850|cds0642	ATCC|cds0650	CA34|cds0699	CN1|cds0678	SACOL_RS03915	DAR4|cds0716	ED13|cds0716	FDA2|cds0655	HM15|cds0667	SAURJH1_RS03885	JS39|cds2009	LGA2|cds0650	M013|cds0658	MN8|cds0206	SAR_RS03835	MS4|cds0669	MW_RS03610	SA_RS03750	SAOUHSC_00711	NWMN_RS03800	SAB_RS03540	RKI4|cds0605	ST22|cds0669	ST39|cds0753	TW20|cds0791	V220|cds0692	XQ|cds0180	1299|cds0249	2012|cds0730	2041|cds2126	2116|cds0199	2122|cds0223	2128|cds0823	CCEE|cds0642	CCEF|cds1794	CCEM|cds2100	CCEN|cds0198	CCEP|cds0184	F876|cds1307	M211|cds0431	MSHR|cds0650	SH3|cds0548	CCEG|cds1766	CCEH|cds1501	CCEK|cds1432	CCEL|cds2041
Cluster0425	0402|cds0691	1181|cds0757	6159|cds0659	6850|cds0643	ATCC|cds0651	CA34|cds0700	CN1|cds0679	SACOL_RS03920	DAR4|cds0717	ED13|cds0717	FDA2|cds0656	HM15|cds0668	SAURJH1_RS03890	JS39|cds2010	LGA2|cds0651	M013|cds0659	MN8|cds0205	SAR_RS03840	MS4|cds0670	MW_RS03615	SA_RS03755	SAOUHSC_00712	NWMN_RS03805	SAB_RS03545	RKI4|cds0606	ST22|cds0670	ST39|cds0754	TW20|cds0792	V220|cds0693	XQ|cds0181	1299|cds0250	2012|cds0731	2041|cds2127	2116|cds0200	2122|cds0224	2128|cds0824	CCEE|cds0641	CCEF|cds1793	CCEM|cds2101	CCEN|cds0199	CCEP|cds0185	F876|cds1308	M211|cds0432	MSHR|cds0651	SH3|cds0549	CCEG|cds1767	CCEH|cds1502	CCEK|cds1433	CCEL|cds2042
Cluster0426	0402|cds0693	1181|cds0759	6159|cds0661	6850|cds0645	ATCC|cds0653	CA34|cds0702	CN1|cds0681	SACOL_RS03930	DAR4|cds0719	ED13|cds0719	FDA2|cds0658	HM15|cds0670	SAURJH1_RS03900	JS39|cds2012	LGA2|cds0653	M013|cds0661	MN8|cds0201	SAR_RS03850	MS4|cds0672	MW_RS03625	SA_RS03765	SAOUHSC_00714	NWMN_RS03815	SAB_RS03555	RKI4|cds0608	ST22|cds0672	ST39|cds0756	TW20|cds0794	V220|cds0695	XQ|cds0183	1299|cds0252	2012|cds0733	2041|cds2129	2116|cds0202	2122|cds0226	2128|cds0826	CCEE|cds0639	CCEF|cds1792	CCEM|cds2103	CCEN|cds0201	CCEP|cds0187	F876|cds1310	M211|cds0434	MSHR|cds0653	SH3|cds0551	CCEG|cds1769	CCEH|cds1504	CCEK|cds1435	CCEL|cds2044
Cluster0427	0402|cds0694	1181|cds0760	6159|cds0662	6850|cds0646	ATCC|cds0654	CA34|cds0703	CN1|cds0682	SACOL_RS03935	DAR4|cds0720	ED13|cds0720	FDA2|cds0659	HM15|cds0671	SAURJH1_RS03905	JS39|cds2013	LGA2|cds0654	M013|cds0662	MN8|cds0200	SAR_RS03855	MS4|cds0673	MW_RS03630	SA_RS03770	SAOUHSC_00715	NWMN_RS03820	SAB_RS03560	RKI4|cds0609	ST22|cds0673	ST39|cds0757	TW20|cds0795	V220|cds0696	XQ|cds0184	1299|cds0253	2012|cds0734	2041|cds2130	2116|cds0203	2122|cds0227	2128|cds0827	CCEE|cds0638	CCEF|cds1791	CCEM|cds2104	CCEN|cds0202	CCEP|cds0188	F876|cds1311	M211|cds0435	MSHR|cds0654	SH3|cds0552	CCEG|cds1770	CCEH|cds1505	CCEK|cds1436	CCEL|cds2045
Cluster0428	0402|cds0695	1181|cds0761	6159|cds0663	6850|cds0647	ATCC|cds0655	CA34|cds0704	CN1|cds0683	SACOL_RS03940	DAR4|cds0721	ED13|cds0721	FDA2|cds0660	HM15|cds0672	SAURJH1_RS03910	JS39|cds2014	LGA2|cds0655	M013|cds0663	MN8|cds0199	SAR_RS03860	MS4|cds0674	MW_RS03635	SA_RS03775	SAOUHSC_00716	NWMN_RS03825	SAB_RS03565	RKI4|cds0610	ST22|cds0674	ST39|cds0758	TW20|cds0796	V220|cds0697	XQ|cds0185	1299|cds0254	2012|cds0735	2041|cds2131	2116|cds0204	2122|cds0228	2128|cds0828	CCEE|cds0637	CCEF|cds1790	CCEM|cds2105	CCEN|cds0203	CCEP|cds0189	F876|cds1312	M211|cds0436	MSHR|cds0655	SH3|cds0553	CCEG|cds1771	CCEH|cds1506	CCEK|cds1437	CCEL|cds2046
Cluster0429	0402|cds0696	1181|cds0762	6159|cds0664	6850|cds0648	ATCC|cds0656	CA34|cds0705	CN1|cds0684	SACOL_RS03945	DAR4|cds0722	ED13|cds0722	FDA2|cds0661	HM15|cds0673	SAURJH1_RS03915	JS39|cds2015	LGA2|cds0656	M013|cds0664	MN8|cds0198	SAR_RS03865	MS4|cds0675	MW_RS03640	SA_RS03780	SAOUHSC_00717	NWMN_RS03830	SAB_RS03570	RKI4|cds0611	ST22|cds0675	ST39|cds0759	TW20|cds0797	V220|cds0698	XQ|cds0186	1299|cds0255	2012|cds0736	2041|cds2132	2116|cds0205	2122|cds0229	2128|cds0829	CCEE|cds0636	CCEF|cds1789	CCEM|cds2106	CCEN|cds0204	CCEP|cds0190	F876|cds1313	M211|cds0437	MSHR|cds0656	SH3|cds0554	CCEG|cds1772	CCEH|cds1507	CCEK|cds1438	CCEL|cds2047
Cluster0430	0402|cds0697	1181|cds0763	6159|cds0665	6850|cds0649	ATCC|cds0657	CA34|cds0706	CN1|cds0685	SACOL_RS03950	DAR4|cds0723	ED13|cds0723	FDA2|cds0662	HM15|cds0674	SAURJH1_RS03920	JS39|cds2016	LGA2|cds0657	M013|cds0665	MN8|cds0197	SAR_RS03870	MS4|cds0676	MW_RS03645	SA_RS03785	SAOUHSC_00718	NWMN_RS03835	SAB_RS03575	RKI4|cds0612	ST22|cds0676	ST39|cds0760	TW20|cds0798	V220|cds0699	XQ|cds0187	1299|cds0256	2012|cds0737	2041|cds2133	2116|cds0206	2122|cds0230	2128|cds0830	CCEE|cds0635	CCEF|cds1788	CCEM|cds2107	CCEN|cds0205	CCEP|cds0191	F876|cds1314	M211|cds0438	MSHR|cds0657	SH3|cds0555	CCEG|cds1773	CCEH|cds1508	CCEK|cds1439	CCEL|cds2048
Cluster0431	0402|cds0698	1181|cds0764	6159|cds0666	6850|cds0650	ATCC|cds0658	CA34|cds0707	CN1|cds0686	SACOL_RS03955	DAR4|cds0724	ED13|cds0724	FDA2|cds0663	HM15|cds0675	SAURJH1_RS03925	JS39|cds2017	LGA2|cds0658	M013|cds0666	MN8|cds0196	SAR_RS03875	MS4|cds0677	MW_RS03650	SA_RS03790	SAOUHSC_00719	NWMN_RS03840	SAB_RS03580	RKI4|cds0613	ST22|cds0677	ST39|cds0761	TW20|cds0799	V220|cds0700	XQ|cds0188	1299|cds0257	2012|cds0738	2041|cds2134	2116|cds0207	2122|cds0231	2128|cds0831	CCEE|cds0634	CCEF|cds1787	CCEM|cds2108	CCEN|cds0206	CCEP|cds0192	F876|cds1315	M211|cds0439	MSHR|cds0658	SH3|cds0556	CCEG|cds1774	CCEH|cds1509	CCEK|cds1440	CCEL|cds2049
Cluster0432	0402|cds0699	1181|cds0765	6159|cds0667	6850|cds0651	ATCC|cds0659	CA34|cds0708	CN1|cds0687	SACOL_RS03960	DAR4|cds0725	ED13|cds0725	FDA2|cds0664	HM15|cds0676	SAURJH1_RS03930	JS39|cds2018	LGA2|cds0659	M013|cds0667	MN8|cds0195	SAR_RS03880	MS4|cds0678	MW_RS03655	SA_RS03795	SAOUHSC_00720	NWMN_RS03845	SAB_RS03585	RKI4|cds0614	ST22|cds0678	ST39|cds0762	TW20|cds0800	V220|cds0701	XQ|cds0189	1299|cds0258	2012|cds0739	2041|cds2135	2116|cds0208	2122|cds0232	2128|cds0832	CCEE|cds0633	CCEF|cds1786	CCEM|cds2109	CCEN|cds0207	CCEP|cds0193	F876|cds1316	M211|cds0440	MSHR|cds0659	SH3|cds0557	CCEG|cds1775	CCEH|cds1510	CCEK|cds1441	CCEL|cds2050
Cluster0433	0402|cds0700	1181|cds0766	6159|cds0668	6850|cds0652	ATCC|cds0660	CA34|cds0709	CN1|cds0688	SACOL_RS03965	DAR4|cds0726	ED13|cds0726	FDA2|cds0665	HM15|cds0677	SAURJH1_RS03935	JS39|cds2019	LGA2|cds0660	M013|cds0668	MN8|cds0194	SAR_RS03885	MS4|cds0679	MW_RS03660	SA_RS03800	SAOUHSC_00721	NWMN_RS03850	SAB_RS03590	RKI4|cds0615	ST22|cds0679	ST39|cds0763	TW20|cds0801	V220|cds0702	XQ|cds0190	1299|cds0259	2012|cds0740	2041|cds2136	2116|cds0209	2122|cds0233	2128|cds0833	CCEE|cds0632	CCEF|cds1785	CCEM|cds2110	CCEN|cds0208	CCEP|cds0194	F876|cds1317	M211|cds0441	MSHR|cds0660	SH3|cds0558	CCEG|cds1776	CCEH|cds1511	CCEK|cds1442	CCEL|cds2051
Cluster0434	0402|cds0701	1181|cds0767	6159|cds0669	6850|cds0653	ATCC|cds0661	CA34|cds0710	CN1|cds0689	SACOL_RS03970	DAR4|cds0727	ED13|cds0727	FDA2|cds0666	HM15|cds0678	SAURJH1_RS03940	JS39|cds2020	LGA2|cds0661	M013|cds0669	MN8|cds0193	SAR_RS03890	MS4|cds0680	MW_RS03665	SA_RS03805	SAOUHSC_00722	NWMN_RS03855	SAB_RS03595	RKI4|cds0616	ST22|cds0680	ST39|cds0764	TW20|cds0802	V220|cds0703	XQ|cds0191	1299|cds0260	2012|cds0741	2041|cds2137	2116|cds0210	2122|cds0234	2128|cds0834	CCEE|cds0631	CCEF|cds1784	CCEM|cds2111	CCEN|cds0209	CCEP|cds0195	F876|cds1318	M211|cds0442	MSHR|cds0661	SH3|cds0559	CCEG|cds1777	CCEH|cds1512	CCEK|cds1443	CCEL|cds2052
Cluster0435	0402|cds0702	1181|cds0768	6159|cds0670	6850|cds0654	ATCC|cds0662	CA34|cds0711	CN1|cds0690	SACOL_RS03975	DAR4|cds0728	ED13|cds0728	FDA2|cds0667	HM15|cds0679	SAURJH1_RS03945	JS39|cds2021	LGA2|cds0662	M013|cds0670	MN8|cds0192	SAR_RS03895	MS4|cds0681	MW_RS03670	SA_RS03810	SAOUHSC_00723	NWMN_RS03860	SAB_RS03600	RKI4|cds0617	ST22|cds0681	ST39|cds0765	TW20|cds0803	V220|cds0704	XQ|cds0192	1299|cds0261	2012|cds0742	2041|cds2138	2116|cds0211	2122|cds0235	2128|cds0835	CCEE|cds0630	CCEF|cds1783	CCEM|cds2112	CCEN|cds0210	CCEP|cds0196	F876|cds1319	M211|cds0443	MSHR|cds0662	SH3|cds0560	CCEG|cds1778	CCEH|cds1513	CCEK|cds1444	CCEL|cds2053
Cluster0436	0402|cds0703	1181|cds0769	6159|cds0671	6850|cds0655	ATCC|cds0663	CA34|cds0712	CN1|cds0691	SACOL_RS03980	DAR4|cds0729	ED13|cds0729	FDA2|cds0668	HM15|cds0680	SAURJH1_RS03950	JS39|cds2022	LGA2|cds0663	M013|cds0671	MN8|cds0191	SAR_RS03900	MS4|cds0682	MW_RS03675	SA_RS03815	SAOUHSC_00724	NWMN_RS03865	SAB_RS03605	RKI4|cds0618	ST22|cds0682	ST39|cds0766	TW20|cds0804	V220|cds0705	XQ|cds0193	1299|cds0262	2012|cds0743	2041|cds2139	2116|cds0212	2122|cds0236	2128|cds0836	CCEE|cds0629	CCEF|cds1782	CCEM|cds2113	CCEN|cds0211	CCEP|cds0197	F876|cds1320	M211|cds0444	MSHR|cds0663	SH3|cds0561	CCEG|cds1779	CCEH|cds1514	CCEK|cds1445	CCEL|cds2054
Cluster0437	0402|cds0705	1181|cds0771	6159|cds0673	6850|cds0657	ATCC|cds0665	CA34|cds0714	CN1|cds0693	SACOL_RS03990	DAR4|cds0730	ED13|cds0731	FDA2|cds0670	HM15|cds0682	SAURJH1_RS03960	JS39|cds2024	LGA2|cds0665	M013|cds0673	MN8|cds0189	SAR_RS03910	MS4|cds0684	MW_RS03685	SA_RS03825	SAOUHSC_00726	NWMN_RS03875	SAB_RS03615	RKI4|cds0619	ST22|cds0684	ST39|cds0768	TW20|cds0806	V220|cds0707	XQ|cds0195	1299|cds0264	2012|cds0745	2041|cds2141	2116|cds0214	2122|cds0238	2128|cds0838	CCEE|cds0627	CCEF|cds1780	CCEM|cds2115	CCEN|cds0213	CCEP|cds0199	F876|cds1322	M211|cds0446	MSHR|cds0665	SH3|cds0563	CCEG|cds1781	CCEH|cds1516	CCEK|cds1447	CCEL|cds2056
Cluster0438	0402|cds0706	1181|cds0772	6159|cds0674	6850|cds0658	ATCC|cds0666	CA34|cds0715	CN1|cds0694	SACOL_RS03995	DAR4|cds0731	ED13|cds0732	FDA2|cds0671	HM15|cds0683	SAURJH1_RS03965	JS39|cds2025	LGA2|cds0666	M013|cds0674	MN8|cds0188	SAR_RS03915	MS4|cds0685	MW_RS03690	SA_RS03830	SAOUHSC_00727	NWMN_RS03880	SAB_RS03620	RKI4|cds0620	ST22|cds0685	ST39|cds0769	TW20|cds0807	V220|cds0708	XQ|cds0196	1299|cds0265	2012|cds0746	2041|cds2142	2116|cds0215	2122|cds0239	2128|cds0839	CCEE|cds0626	CCEF|cds1779	CCEM|cds2116	CCEN|cds0214	CCEP|cds0200	F876|cds1323	M211|cds0447	MSHR|cds0666	SH3|cds0564	CCEG|cds1782	CCEH|cds1517	CCEK|cds1448	CCEL|cds2057
Cluster0439	0402|cds0707	1181|cds0773	6159|cds0675	6850|cds0659	ATCC|cds0667	CA34|cds0716	CN1|cds0695	SACOL_RS04000	DAR4|cds0732	ED13|cds0733	FDA2|cds0672	HM15|cds0684	SAURJH1_RS03970	JS39|cds2026	LGA2|cds0667	M013|cds0675	MN8|cds0187	SAR_RS03920	MS4|cds0686	MW_RS03695	SA_RS03835	SAOUHSC_00728	NWMN_RS03885	SAB_RS03625	RKI4|cds0621	ST22|cds0686	ST39|cds0770	TW20|cds0808	V220|cds0709	XQ|cds0197	1299|cds0266	2012|cds1366	2041|cds0988	2116|cds0216	2122|cds0240	2128|cds0840	CCEE|cds0625	CCEF|cds1778	CCEM|cds2117	CCEN|cds0215	CCEP|cds0201	F876|cds1324	M211|cds0448	MSHR|cds0667	SH3|cds0565	CCEG|cds1783	CCEH|cds1518	CCEK|cds1449	CCEL|cds2058
Cluster0440	0402|cds0709	1181|cds0775	6159|cds0677	6850|cds0661	ATCC|cds0669	CA34|cds0718	CN1|cds0697	SACOL_RS04010	DAR4|cds0733	ED13|cds0735	FDA2|cds0674	HM15|cds0686	SAURJH1_RS03980	JS39|cds2028	LGA2|cds0669	M013|cds0677	MN8|cds0185	SAR_RS03930	MS4|cds0688	MW_RS03705	SA_RS03845	SAOUHSC_00729	NWMN_RS03895	SAB_RS03635	RKI4|cds0622	ST22|cds0688	ST39|cds0772	TW20|cds0810	V220|cds0711	XQ|cds0199	1299|cds0268	2012|cds1368	2041|cds0990	2116|cds0218	2122|cds0242	2128|cds0842	CCEE|cds0623	CCEF|cds1776	CCEM|cds2119	CCEN|cds0217	CCEP|cds0203	F876|cds1326	M211|cds0450	MSHR|cds0669	SH3|cds0567	CCEG|cds1785	CCEH|cds1520	CCEK|cds1451	CCEL|cds2060
Cluster0441	0402|cds0710	1181|cds0776	6159|cds0678	6850|cds0662	ATCC|cds0670	CA34|cds0719	CN1|cds0698	SACOL_RS04015	DAR4|cds0734	ED13|cds0736	FDA2|cds0675	HM15|cds0687	SAURJH1_RS03985	JS39|cds2029	LGA2|cds0670	M013|cds0678	MN8|cds0184	SAR_RS03935	MS4|cds0689	MW_RS03710	SA_RS03850	SAOUHSC_00730	NWMN_RS03900	SAB_RS03640	RKI4|cds0623	ST22|cds0689	ST39|cds0773	TW20|cds0811	V220|cds0712	XQ|cds0200	1299|cds0269	2012|cds1369	2041|cds0991	2116|cds0219	2122|cds0243	2128|cds0843	CCEE|cds0622	CCEF|cds1775	CCEM|cds2120	CCEN|cds0218	CCEP|cds0204	F876|cds1327	M211|cds0451	MSHR|cds0670	SH3|cds0568	CCEG|cds1786	CCEH|cds1521	CCEK|cds1452	CCEL|cds2061
Cluster0442	0402|cds0711	1181|cds0777	6159|cds0679	6850|cds0663	ATCC|cds0671	CA34|cds0720	CN1|cds0699	SACOL_RS04020	DAR4|cds0735	ED13|cds0737	FDA2|cds0676	HM15|cds0688	SAURJH1_RS03990	JS39|cds2030	LGA2|cds0671	M013|cds0679	MN8|cds0183	SAR_RS03940	MS4|cds0690	MW_RS03715	SA_RS03855	SAOUHSC_00731	NWMN_RS03905	SAB_RS03645	RKI4|cds0624	ST22|cds0690	ST39|cds0774	TW20|cds0812	V220|cds0713	XQ|cds0201	1299|cds0270	2012|cds1370	2041|cds0992	2116|cds0220	2122|cds0244	2128|cds0844	CCEE|cds0621	CCEF|cds1774	CCEM|cds2121	CCEN|cds0219	CCEP|cds0205	F876|cds1328	M211|cds0452	MSHR|cds0671	SH3|cds0569	CCEG|cds1787	CCEH|cds1522	CCEK|cds1453	CCEL|cds2062
Cluster0443	0402|cds0712	1181|cds0778	6159|cds0680	6850|cds0664	ATCC|cds0672	CA34|cds0721	CN1|cds0700	SACOL_RS04025	DAR4|cds0736	ED13|cds0738	FDA2|cds0677	HM15|cds0689	SAURJH1_RS03995	JS39|cds2031	LGA2|cds0672	M013|cds0680	MN8|cds0182	SAR_RS03945	MS4|cds0691	MW_RS03720	SA_RS03860	SAOUHSC_00732	NWMN_RS03910	SAB_RS03650	RKI4|cds0625	ST22|cds0691	ST39|cds0775	TW20|cds0813	V220|cds0714	XQ|cds0202	1299|cds0271	2012|cds1371	2041|cds0993	2116|cds0221	2122|cds0245	2128|cds0845	CCEE|cds0620	CCEF|cds1773	CCEM|cds2122	CCEN|cds0220	CCEP|cds0206	F876|cds1329	M211|cds0453	MSHR|cds0672	SH3|cds0570	CCEG|cds1788	CCEH|cds1523	CCEK|cds1454	CCEL|cds2063
Cluster0444	0402|cds0714	1181|cds0780	6159|cds0682	6850|cds0666	ATCC|cds0674	CA34|cds0723	CN1|cds0702	SACOL_RS04035	DAR4|cds0738	ED13|cds0740	FDA2|cds0679	HM15|cds0691	SAURJH1_RS04005	JS39|cds2033	LGA2|cds0674	M013|cds0682	MN8|cds0180	SAR_RS03955	MS4|cds0693	MW_RS03730	SA_RS03870	SAOUHSC_00734	NWMN_RS03920	SAB_RS03660	RKI4|cds0626	ST22|cds0693	ST39|cds0777	TW20|cds0815	V220|cds0716	XQ|cds0204	1299|cds0273	2012|cds1373	2041|cds0995	2116|cds0223	2122|cds0247	2128|cds0847	CCEE|cds0618	CCEF|cds1771	CCEM|cds2124	CCEN|cds0222	CCEP|cds0207	F876|cds1331	M211|cds0455	MSHR|cds0674	SH3|cds0572	CCEG|cds1790	CCEH|cds1525	CCEK|cds1456	CCEL|cds2065
Cluster0445	0402|cds0716	1181|cds0781	6159|cds0684	6850|cds0668	ATCC|cds0675	CA34|cds0724	CN1|cds0704	SACOL_RS04045	DAR4|cds0739	ED13|cds0741	FDA2|cds0681	HM15|cds0692	SAURJH1_RS04015	JS39|cds2034	LGA2|cds0675	M013|cds0683	MN8|cds0179	SAR_RS03960	MS4|cds0694	MW_RS03740	SA_RS03880	SAOUHSC_00736	NWMN_RS03930	SAB_RS03665	RKI4|cds0627	ST22|cds0695	ST39|cds0779	TW20|cds0817	V220|cds0717	XQ|cds0205	1299|cds0274	2012|cds1374	2041|cds0996	2116|cds0224	2122|cds0248	2128|cds0848	CCEE|cds0617	CCEF|cds1770	CCEM|cds2125	CCEN|cds0223	CCEP|cds0208	F876|cds1332	M211|cds0456	MSHR|cds0675	SH3|cds0573	CCEG|cds1791	CCEH|cds1526	CCEK|cds1457	CCEL|cds2066
Cluster0446	0402|cds0718	1181|cds0783	6159|cds0685	6850|cds0671	ATCC|cds0677	CA34|cds0726	CN1|cds0706	SACOL_RS04055	DAR4|cds0740	ED13|cds0742	FDA2|cds0683	HM15|cds0694	SAURJH1_RS04025	JS39|cds2036	LGA2|cds0676	M013|cds0685	MN8|cds0177	SAR_RS03970	MS4|cds0696	MW_RS03750	SA_RS03890	SAOUHSC_00738	NWMN_RS03940	SAB_RS03670	RKI4|cds0628	ST22|cds0697	ST39|cds0781	TW20|cds0819	V220|cds0719	XQ|cds0206	1299|cds0275	2012|cds1375	2041|cds0997	2116|cds0225	2122|cds0249	2128|cds0849	CCEE|cds0616	CCEF|cds1769	CCEM|cds2126	CCEN|cds0224	CCEP|cds0209	F876|cds1333	M211|cds0457	MSHR|cds0676	SH3|cds0574	CCEG|cds1792	CCEH|cds1527	CCEK|cds1458	CCEL|cds2067
Cluster0447	0402|cds0719	1181|cds0784	6159|cds0686	6850|cds0672	ATCC|cds0678	CA34|cds0727	CN1|cds0707	SACOL_RS04060	DAR4|cds0741	ED13|cds0743	FDA2|cds0684	HM15|cds0695	SAURJH1_RS04030	JS39|cds2037	LGA2|cds0677	M013|cds0686	MN8|cds0176	SAR_RS03975	MS4|cds0697	MW_RS03755	SA_RS03895	SAOUHSC_00739	NWMN_RS03945	SAB_RS03675	RKI4|cds0629	ST22|cds0698	ST39|cds0782	TW20|cds0820	V220|cds0720	XQ|cds0207	1299|cds0276	2012|cds1376	2041|cds0998	2116|cds0226	2122|cds0250	2128|cds0850	CCEE|cds0615	CCEF|cds1768	CCEM|cds2127	CCEN|cds0225	CCEP|cds0210	F876|cds1334	M211|cds0458	MSHR|cds0677	SH3|cds0575	CCEG|cds1793	CCEH|cds1528	CCEK|cds1459	CCEL|cds2068
Cluster0448	0402|cds0720	1181|cds0785	6159|cds0687	6850|cds0673	ATCC|cds0679	CA34|cds0728	CN1|cds0708	SACOL_RS04065	DAR4|cds0742	ED13|cds0744	FDA2|cds0685	HM15|cds0696	SAURJH1_RS04035	JS39|cds2038	LGA2|cds0678	M013|cds0687	MN8|cds0175	SAR_RS03980	MS4|cds0698	MW_RS03760	SA_RS03900	SAOUHSC_00740	NWMN_RS03950	SAB_RS03680	RKI4|cds0630	ST22|cds0699	ST39|cds0783	TW20|cds0821	V220|cds0721	XQ|cds0208	1299|cds0277	2012|cds1377	2041|cds0999	2116|cds0227	2122|cds0251	2128|cds0851	CCEE|cds0614	CCEF|cds1767	CCEM|cds2128	CCEN|cds0226	CCEP|cds0211	F876|cds1335	M211|cds0459	MSHR|cds0678	SH3|cds0576	CCEG|cds1794	CCEH|cds1529	CCEK|cds1460	CCEL|cds2069
Cluster0449	0402|cds0721	1181|cds0786	6159|cds0688	6850|cds0674	ATCC|cds0680	CA34|cds0729	CN1|cds0709	SACOL_RS04070	DAR4|cds0743	ED13|cds0745	FDA2|cds0686	HM15|cds0697	SAURJH1_RS04040	JS39|cds2039	LGA2|cds0679	M013|cds0688	MN8|cds0174	SAR_RS03985	MS4|cds0699	MW_RS03765	SA_RS03905	nrdI	NWMN_RS03955	SAB_RS03685	RKI4|cds0631	ST22|cds0700	ST39|cds0784	TW20|cds0822	V220|cds0722	XQ|cds0209	1299|cds0278	2012|cds1378	2041|cds1000	2116|cds0228	2122|cds0252	2128|cds0852	CCEE|cds0613	CCEF|cds1766	CCEM|cds2129	CCEN|cds0227	CCEP|cds0212	F876|cds1336	M211|cds0460	MSHR|cds0679	SH3|cds0577	CCEG|cds1795	CCEH|cds1530	CCEK|cds1461	CCEL|cds2070
Cluster0450	0402|cds0722	1181|cds0787	6159|cds0689	6850|cds0675	ATCC|cds0681	CA34|cds0730	CN1|cds0710	SACOL_RS04075	DAR4|cds0744	ED13|cds0746	FDA2|cds0687	HM15|cds0698	SAURJH1_RS04045	JS39|cds2040	LGA2|cds0680	M013|cds0689	MN8|cds0173	SAR_RS03990	MS4|cds0700	MW_RS03770	SA_RS03910	SAOUHSC_00742	NWMN_RS03960	SAB_RS03690	RKI4|cds0632	ST22|cds0701	ST39|cds0785	TW20|cds0823	V220|cds0723	XQ|cds0210	1299|cds0279	2012|cds1379	2041|cds1001	2116|cds0229	2122|cds0253	2128|cds0853	CCEE|cds0612	CCEF|cds1765	CCEM|cds2130	CCEN|cds0228	CCEP|cds0213	F876|cds1337	M211|cds0461	MSHR|cds0680	SH3|cds0578	CCEG|cds1796	CCEH|cds1531	CCEK|cds1462	CCEL|cds2071
Cluster0451	0402|cds0723	1181|cds0788	6159|cds0690	6850|cds0676	ATCC|cds0682	CA34|cds0731	CN1|cds0711	SACOL_RS04080	DAR4|cds0745	ED13|cds0747	FDA2|cds0688	HM15|cds0699	SAURJH1_RS04050	JS39|cds2041	LGA2|cds0681	M013|cds0690	MN8|cds0172	SAR_RS03995	MS4|cds0701	MW_RS03775	SA_RS03915	nrdF	NWMN_RS03965	SAB_RS03695	RKI4|cds0633	ST22|cds0702	ST39|cds0786	TW20|cds0824	V220|cds0724	XQ|cds0211	1299|cds0280	2012|cds1380	2041|cds1002	2116|cds0230	2122|cds0254	2128|cds0854	CCEE|cds0611	CCEF|cds1764	CCEM|cds2131	CCEN|cds0229	CCEP|cds0214	F876|cds1338	M211|cds0462	MSHR|cds0681	SH3|cds0579	CCEG|cds1797	CCEH|cds1532	CCEK|cds1463	CCEL|cds2072
Cluster0452	0402|cds0725	1181|cds0790	6159|cds0692	6850|cds0678	ATCC|cds0683	CA34|cds0733	CN1|cds0713	SACOL_RS04095	DAR4|cds0746	ED13|cds0749	FDA2|cds0691	HM15|cds0700	SAURJH1_RS04060	JS39|cds2043	LGA2|cds0683	M013|cds0692	MN8|cds0171	SAR_RS04005	MS4|cds0703	MW_RS03790	SA_RS03925	SAOUHSC_00746	NWMN_RS03980	SAB_RS03705	RKI4|cds0634	ST22|cds0704	ST39|cds0787	TW20|cds0827	V220|cds0727	XQ|cds0214	1299|cds0281	2012|cds1381	2041|cds1003	2116|cds0231	2122|cds0255	2128|cds0855	CCEE|cds0610	CCEF|cds1763	CCEM|cds2132	CCEN|cds0230	CCEP|cds0215	F876|cds1339	M211|cds0463	MSHR|cds0682	SH3|cds0580	CCEG|cds1798	CCEH|cds1533	CCEK|cds1464	CCEL|cds2073
Cluster0453	0402|cds0726	1181|cds0791	6159|cds0693	6850|cds0679	ATCC|cds0684	CA34|cds0734	CN1|cds0714	SACOL_RS04100	DAR4|cds0747	ED13|cds0750	FDA2|cds0692	HM15|cds0701	SAURJH1_RS04065	JS39|cds2044	LGA2|cds0684	M013|cds0693	MN8|cds0170	SAR_RS04010	MS4|cds0704	MW_RS03795	SA_RS03930	SAOUHSC_00747	NWMN_RS03985	SAB_RS03710	RKI4|cds0635	ST22|cds0705	ST39|cds0788	TW20|cds0828	V220|cds0728	XQ|cds0215	1299|cds0282	2012|cds1382	2041|cds1004	2116|cds0232	2122|cds0256	2128|cds0856	CCEE|cds0609	CCEF|cds1762	CCEM|cds2133	CCEN|cds0231	CCEP|cds0216	F876|cds1340	M211|cds0464	MSHR|cds0683	SH3|cds0581	CCEG|cds1799	CCEH|cds1534	CCEK|cds1465	CCEL|cds2074
Cluster0454	0402|cds0728	1181|cds0793	6159|cds0695	6850|cds0681	ATCC|cds0686	CA34|cds0736	CN1|cds0716	SACOL_RS04110	DAR4|cds0749	ED13|cds0752	FDA2|cds0694	HM15|cds0703	SAURJH1_RS04075	JS39|cds2046	LGA2|cds0686	M013|cds0695	MN8|cds0168	SAR_RS04020	MS4|cds0706	MW_RS03805	SA_RS03940	SAOUHSC_00749	NWMN_RS03995	SAB_RS03720	RKI4|cds0637	ST22|cds0707	ST39|cds0790	TW20|cds0830	V220|cds0730	XQ|cds0217	1299|cds0284	2012|cds1384	2041|cds1006	2116|cds0234	2122|cds0258	2128|cds0858	CCEE|cds0607	CCEF|cds1760	CCEM|cds2135	CCEN|cds0233	CCEP|cds0218	F876|cds1342	M211|cds0466	MSHR|cds0685	SH3|cds0583	CCEG|cds1801	CCEH|cds1536	CCEK|cds1467	CCEL|cds2076
Cluster0455	0402|cds0729	1181|cds0794	6159|cds0696	6850|cds0682	ATCC|cds0687	CA34|cds0737	CN1|cds0717	SACOL_RS04115	DAR4|cds0750	ED13|cds0753	FDA2|cds0695	HM15|cds0704	SAURJH1_RS04080	JS39|cds2047	LGA2|cds0687	M013|cds0696	MN8|cds0167	SAR_RS04025	MS4|cds0707	MW_RS03810	SA_RS03945	SAOUHSC_00751	NWMN_RS04000	SAB_RS03725	RKI4|cds0638	ST22|cds0708	ST39|cds0791	TW20|cds0831	V220|cds0731	XQ|cds0218	1299|cds0285	2012|cds1385	2041|cds1007	2116|cds0235	2122|cds0259	2128|cds0859	CCEE|cds0606	CCEF|cds1759	CCEM|cds2136	CCEN|cds0234	CCEP|cds0219	F876|cds1343	M211|cds0467	MSHR|cds0686	SH3|cds0584	CCEG|cds1802	CCEH|cds1537	CCEK|cds1468	CCEL|cds2077
Cluster0456	0402|cds0730	1181|cds0795	6159|cds0697	6850|cds0683	ATCC|cds0688	CA34|cds0738	CN1|cds0718	murB	DAR4|cds0751	ED13|cds0754	FDA2|cds0696	HM15|cds0705	murB	JS39|cds2048	LGA2|cds0688	M013|cds0697	MN8|cds0166	murB	MS4|cds0708	murB	murB	murB	murB	murB	RKI4|cds0639	ST22|cds0709	ST39|cds0792	TW20|cds0832	V220|cds0732	XQ|cds0219	1299|cds0286	2012|cds1386	2041|cds1008	2116|cds0236	2122|cds0260	2128|cds0860	CCEE|cds0605	CCEF|cds1758	CCEM|cds2137	CCEN|cds0235	CCEP|cds0220	F876|cds1344	M211|cds0468	MSHR|cds0687	SH3|cds0585	CCEG|cds1803	CCEH|cds1538	CCEK|cds1469	CCEL|cds2078
Cluster0457	0402|cds0731	1181|cds0796	6159|cds0698	6850|cds0684	ATCC|cds0689	CA34|cds0739	CN1|cds0719	SACOL_RS04125	DAR4|cds0752	ED13|cds0755	FDA2|cds0697	HM15|cds0706	SAURJH1_RS04090	JS39|cds2049	LGA2|cds0689	M013|cds0698	MN8|cds0165	SAR_RS04035	MS4|cds0709	MW_RS03820	SA_RS03955	SAOUHSC_00753	NWMN_RS04010	SAB_RS03735	RKI4|cds0640	ST22|cds0710	ST39|cds0793	TW20|cds0833	V220|cds0733	XQ|cds0220	1299|cds0287	2012|cds1387	2041|cds1009	2116|cds0237	2122|cds0261	2128|cds0861	CCEE|cds0604	CCEF|cds1757	CCEM|cds2138	CCEN|cds0236	CCEP|cds0221	F876|cds1345	M211|cds0469	MSHR|cds0688	SH3|cds0586	CCEG|cds1804	CCEH|cds1539	CCEK|cds1470	CCEL|cds2079
Cluster0458	0402|cds0733	1181|cds0798	6159|cds0700	6850|cds0686	ATCC|cds0691	CA34|cds0740	CN1|cds0721	SACOL_RS04135	DAR4|cds0754	ED13|cds0757	FDA2|cds0699	HM15|cds0708	SAURJH1_RS04100	JS39|cds2051	LGA2|cds0691	M013|cds0700	MN8|cds0163	SAR_RS04045	MS4|cds0711	MW_RS03830	SA_RS03965	SAOUHSC_00755	NWMN_RS04020	SAB_RS03745	RKI4|cds0642	ST22|cds0712	ST39|cds0795	TW20|cds0835	V220|cds0735	XQ|cds0222	1299|cds0289	2012|cds1389	2041|cds1011	2116|cds0239	2122|cds0263	2128|cds0863	CCEE|cds0602	CCEF|cds1755	CCEM|cds2140	CCEN|cds0238	CCEP|cds0223	F876|cds1347	M211|cds0471	MSHR|cds0690	SH3|cds0588	CCEG|cds1806	CCEH|cds1541	CCEK|cds1472	CCEL|cds2081
Cluster0459	0402|cds0736	1181|cds0801	6159|cds0703	6850|cds0689	ATCC|cds0694	CA34|cds0743	CN1|cds0724	SACOL_RS04150	DAR4|cds0757	ED13|cds0760	FDA2|cds0702	HM15|cds0711	SAURJH1_RS04115	JS39|cds2054	LGA2|cds0694	M013|cds0702	MN8|cds0161	SAR_RS04060	MS4|cds0714	MW_RS03845	SA_RS03980	SAOUHSC_00758	NWMN_RS04035	SAB_RS03760	RKI4|cds0645	ST22|cds0715	ST39|cds0798	TW20|cds0838	V220|cds0738	XQ|cds0225	1299|cds0292	2012|cds1909	2041|cds1014	2116|cds0242	2122|cds0266	2128|cds0866	CCEE|cds0599	CCEF|cds1752	CCEM|cds2143	CCEN|cds0241	CCEP|cds0226	F876|cds1350	M211|cds0474	MSHR|cds0693	SH3|cds0591	CCEG|cds1809	CCEH|cds1544	CCEK|cds1475	CCEL|cds2084
Cluster0460	0402|cds0737	1181|cds0802	6159|cds0704	6850|cds0690	ATCC|cds0695	CA34|cds0744	CN1|cds0725	SACOL_RS04155	DAR4|cds0758	ED13|cds0761	FDA2|cds0703	HM15|cds0712	SAURJH1_RS04120	JS39|cds2055	LGA2|cds0695	M013|cds0703	MN8|cds0160	SAR_RS04065	MS4|cds0715	MW_RS03850	SA_RS03985	SAOUHSC_00759	NWMN_RS04040	SAB_RS03765	RKI4|cds0646	ST22|cds0716	ST39|cds0799	TW20|cds0839	V220|cds0739	XQ|cds0226	1299|cds0293	2012|cds1910	2041|cds1015	2116|cds0243	2122|cds0267	2128|cds0867	CCEE|cds0598	CCEF|cds1751	CCEM|cds2144	CCEN|cds0242	CCEP|cds0227	F876|cds1351	M211|cds0475	MSHR|cds0694	SH3|cds0592	CCEG|cds1810	CCEH|cds1545	CCEK|cds1476	CCEL|cds2085
Cluster0461	0402|cds0738	1181|cds0803	6159|cds0705	6850|cds0691	ATCC|cds0696	CA34|cds0745	CN1|cds0726	SACOL_RS04160	DAR4|cds0759	ED13|cds0762	FDA2|cds0704	HM15|cds0713	SAURJH1_RS04125	JS39|cds2056	LGA2|cds0696	M013|cds0704	MN8|cds0159	SAR_RS04070	MS4|cds0716	MW_RS03855	SA_RS03990	SAOUHSC_00760	NWMN_RS04045	SAB_RS03770	RKI4|cds0647	ST22|cds0717	ST39|cds0800	TW20|cds0840	V220|cds0740	XQ|cds0227	1299|cds0294	2012|cds1911	2041|cds1016	2116|cds0244	2122|cds0268	2128|cds0868	CCEE|cds0597	CCEF|cds1750	CCEM|cds2145	CCEN|cds0243	CCEP|cds0228	F876|cds1352	M211|cds0476	MSHR|cds0695	SH3|cds0593	CCEG|cds1811	CCEH|cds1546	CCEK|cds1477	CCEL|cds2086
Cluster0462	0402|cds0739	1181|cds0804	6159|cds0706	6850|cds0692	ATCC|cds0697	CA34|cds0746	CN1|cds0727	SACOL_RS04165	DAR4|cds0760	ED13|cds0763	FDA2|cds0705	HM15|cds0714	SAURJH1_RS04130	JS39|cds2057	LGA2|cds0697	M013|cds0705	MN8|cds0158	SAR_RS04075	MS4|cds0717	MW_RS03860	SA_RS03995	SAOUHSC_00762	NWMN_RS04050	SAB_RS03775	RKI4|cds0648	ST22|cds0718	ST39|cds0801	TW20|cds0841	V220|cds0741	XQ|cds0228	1299|cds0295	2012|cds1912	2041|cds1017	2116|cds0245	2122|cds0269	2128|cds0869	CCEE|cds0596	CCEF|cds1749	CCEM|cds2146	CCEN|cds0244	CCEP|cds0229	F876|cds1353	M211|cds0477	MSHR|cds0696	SH3|cds0594	CCEG|cds1812	CCEH|cds1547	CCEK|cds1478	CCEL|cds2087
Cluster0463	0402|cds0740	1181|cds0805	6159|cds0707	6850|cds0693	ATCC|cds0698	CA34|cds0747	CN1|cds0728	SACOL_RS04170	DAR4|cds0761	ED13|cds0764	FDA2|cds0706	HM15|cds0715	SAURJH1_RS04135	JS39|cds2058	LGA2|cds0698	M013|cds0706	MN8|cds0157	SAR_RS04080	MS4|cds0718	MW_RS03865	SA_RS04000	SAOUHSC_00763	NWMN_RS04055	SAB_RS03780	RKI4|cds0649	ST22|cds0719	ST39|cds0802	TW20|cds0842	V220|cds0742	XQ|cds0229	1299|cds0296	2012|cds1913	2041|cds1018	2116|cds0246	2122|cds0270	2128|cds0870	CCEE|cds0595	CCEF|cds1748	CCEM|cds2147	CCEN|cds0245	CCEP|cds0230	F876|cds1354	M211|cds0478	MSHR|cds0697	SH3|cds0595	CCEG|cds1813	CCEH|cds1548	CCEK|cds1479	CCEL|cds2088
Cluster0464	0402|cds0741	1181|cds0806	6159|cds0708	6850|cds0694	ATCC|cds0699	CA34|cds0748	CN1|cds0729	SACOL_RS04175	DAR4|cds0762	ED13|cds0765	FDA2|cds0707	HM15|cds0716	SAURJH1_RS04140	JS39|cds2059	LGA2|cds0699	M013|cds0707	MN8|cds0156	SAR_RS04085	MS4|cds0719	MW_RS03870	SA_RS04005	SAOUHSC_00764	NWMN_RS04060	SAB_RS03785	RKI4|cds0650	ST22|cds0720	ST39|cds0803	TW20|cds0843	V220|cds0743	XQ|cds0230	1299|cds0297	2012|cds1914	2041|cds1019	2116|cds0247	2122|cds0271	2128|cds0871	CCEE|cds0594	CCEF|cds1747	CCEM|cds2148	CCEN|cds0246	CCEP|cds0231	F876|cds1355	M211|cds0479	MSHR|cds0698	SH3|cds0596	CCEG|cds1814	CCEH|cds1549	CCEK|cds1480	CCEL|cds2089
Cluster0465	0402|cds0742	1181|cds0807	6159|cds0709	6850|cds0695	ATCC|cds0700	CA34|cds0749	CN1|cds0730	SACOL_RS04180	DAR4|cds0763	ED13|cds0766	FDA2|cds0708	HM15|cds0717	SAURJH1_RS04145	JS39|cds2060	LGA2|cds0700	M013|cds0708	MN8|cds0155	SAR_RS04090	MS4|cds0720	MW_RS03875	SA_RS04010	SAOUHSC_00765	NWMN_RS04065	SAB_RS03790	RKI4|cds0651	ST22|cds0721	ST39|cds0804	TW20|cds0844	V220|cds0744	XQ|cds0231	1299|cds0298	2012|cds1915	2041|cds1020	2116|cds0248	2122|cds0272	2128|cds0872	CCEE|cds0593	CCEF|cds1746	CCEM|cds2149	CCEN|cds0247	CCEP|cds0232	F876|cds1356	M211|cds0480	MSHR|cds0699	SH3|cds0597	CCEG|cds1815	CCEH|cds1550	CCEK|cds1481	CCEL|cds2090
Cluster0466	0402|cds0744	1181|cds0809	6159|cds0711	6850|cds0697	ATCC|cds0702	CA34|cds0751	CN1|cds0732	SACOL_RS04190	DAR4|cds0765	ED13|cds0768	FDA2|cds0710	HM15|cds0719	SAURJH1_RS04155	JS39|cds2062	LGA2|cds0702	M013|cds0710	MN8|cds0153	SAR_RS04100	MS4|cds0722	MW_RS03885	SA_RS04020	SAOUHSC_00767	NWMN_RS04075	SAB_RS03800	RKI4|cds0653	ST22|cds0723	ST39|cds0806	TW20|cds0846	V220|cds0746	XQ|cds0233	1299|cds0300	2012|cds1917	2041|cds1022	2116|cds0249	2122|cds0274	2128|cds0874	CCEE|cds0591	CCEF|cds1744	CCEM|cds2151	CCEN|cds0249	CCEP|cds0234	F876|cds1358	M211|cds0482	MSHR|cds0701	SH3|cds0599	CCEG|cds1817	CCEH|cds1552	CCEK|cds1483	CCEL|cds2092
Cluster0467	0402|cds0747	1181|cds0812	6159|cds0714	6850|cds0699	ATCC|cds0705	CA34|cds0753	CN1|cds0735	SACOL_RS04205	DAR4|cds0767	ED13|cds0770	FDA2|cds0713	HM15|cds0722	SAURJH1_RS04170	JS39|cds2064	LGA2|cds0705	M013|cds0713	MN8|cds0150	SAR_RS04115	MS4|cds0725	MW_RS03900	SA_RS04035	SAOUHSC_00771	NWMN_RS04090	SAB_RS03815	RKI4|cds0655	ST22|cds0726	ST39|cds0809	TW20|cds0849	V220|cds0749	XQ|cds0235	1299|cds0302	2012|cds2457	2041|cds1024	2116|cds0251	2122|cds0276	2128|cds0876	CCEE|cds0589	CCEF|cds1742	CCEM|cds2153	CCEN|cds0251	CCEP|cds0236	F876|cds1360	M211|cds0484	MSHR|cds0703	SH3|cds0601	CCEG|cds1819	CCEH|cds1554	CCEK|cds1485	CCEL|cds2094
Cluster0468	0402|cds0750	1181|cds0815	6159|cds0717	6850|cds0702	ATCC|cds0708	CA34|cds0755	CN1|cds0738	SACOL_RS04220	DAR4|cds0769	ED13|cds0773	FDA2|cds0716	HM15|cds0725	SAURJH1_RS04185	JS39|cds2067	LGA2|cds0708	M013|cds0716	MN8|cds0147	SAR_RS04130	MS4|cds0728	MW_RS03915	SA_RS04050	SAOUHSC_00774	NWMN_RS04105	SAB_RS03835	RKI4|cds0657	ST22|cds0729	ST39|cds0812	TW20|cds0852	V220|cds0752	XQ|cds0238	1299|cds0304	2012|cds2459	2041|cds1026	2116|cds0253	2122|cds0278	2128|cds0878	CCEE|cds0587	CCEF|cds1740	CCEM|cds2155	CCEN|cds0253	CCEP|cds0238	F876|cds1362	M211|cds0486	MSHR|cds0705	SH3|cds0603	CCEG|cds1821	CCEH|cds1556	CCEK|cds1487	CCEL|cds2096
Cluster0469	0402|cds0751	1181|cds0816	6159|cds0718	6850|cds0703	ATCC|cds0709	CA34|cds0756	CN1|cds0739	SACOL_RS04225	DAR4|cds0770	ED13|cds0774	FDA2|cds0717	HM15|cds0726	SAURJH1_RS04190	JS39|cds2068	LGA2|cds0709	M013|cds0717	MN8|cds0146	SAR_RS04135	MS4|cds0729	MW_RS03920	SA_RS04055	SAOUHSC_00775	NWMN_RS04110	SAB_RS03840	RKI4|cds0658	ST22|cds0730	ST39|cds0813	TW20|cds0853	V220|cds0753	XQ|cds0239	1299|cds0305	2012|cds2460	2041|cds1027	2116|cds0254	2122|cds0279	2128|cds0879	CCEE|cds0586	CCEF|cds1739	CCEM|cds2156	CCEN|cds0254	CCEP|cds0239	F876|cds1363	M211|cds0487	MSHR|cds0706	SH3|cds0604	CCEG|cds1822	CCEH|cds1557	CCEK|cds1488	CCEL|cds2097
Cluster0470	0402|cds0753	1181|cds0818	6159|cds0720	6850|cds0705	ATCC|cds0711	CA34|cds0758	CN1|cds0741	SACOL_RS04235	DAR4|cds0772	ED13|cds0776	FDA2|cds0719	HM15|cds0728	SAURJH1_RS04200	JS39|cds2070	LGA2|cds0711	M013|cds0719	MN8|cds0144	SAR_RS04145	MS4|cds0731	MW_RS03930	SA_RS04065	uvrA	NWMN_RS04120	SAB_RS03850	RKI4|cds0660	ST22|cds0732	ST39|cds0815	TW20|cds0855	V220|cds0755	XQ|cds0241	1299|cds0307	2012|cds1249	2041|cds1029	2116|cds0256	2122|cds0281	2128|cds0881	CCEE|cds0584	CCEF|cds1737	CCEM|cds2158	CCEN|cds0256	CCEP|cds0241	F876|cds1365	M211|cds0489	MSHR|cds0708	SH3|cds0606	CCEG|cds1824	CCEH|cds1559	CCEK|cds1490	CCEL|cds2099
Cluster0471	0402|cds0754	1181|cds0819	6159|cds0724	6850|cds0706	ATCC|cds0712	CA34|cds0759	CN1|cds0742	SACOL_RS04240	DAR4|cds0773	ED13|cds0777	FDA2|cds0720	HM15|cds0730	SAURJH1_RS04205	JS39|cds2071	LGA2|cds0712	M013|cds0720	MN8|cds0143	SAR_RS04155	MS4|cds0732	MW_RS03935	SA_RS04070	SAOUHSC_00781	NWMN_RS04125	SAB_RS03855	RKI4|cds0661	ST22|cds0733	ST39|cds0816	TW20|cds0856	V220|cds0756	XQ|cds0242	1299|cds0308	2012|cds1250	2041|cds1030	2116|cds0257	2122|cds0282	2128|cds0882	CCEE|cds0583	CCEF|cds1736	CCEM|cds2159	CCEN|cds0257	CCEP|cds0242	F876|cds1366	M211|cds0490	MSHR|cds0709	SH3|cds0607	CCEG|cds1825	CCEH|cds1560	CCEK|cds1491	CCEL|cds2100
Cluster0472	0402|cds0755	1181|cds0820	6159|cds0725	6850|cds0707	ATCC|cds0713	CA34|cds0760	CN1|cds0743	SACOL_RS04245	DAR4|cds0774	ED13|cds0778	FDA2|cds0721	HM15|cds0731	SAURJH1_RS04210	JS39|cds2072	LGA2|cds0713	M013|cds0721	MN8|cds0142	SAR_RS04160	MS4|cds0733	MW_RS03940	SA_RS04075	SAOUHSC_00782	NWMN_RS04130	SAB_RS03860	RKI4|cds0662	ST22|cds0734	ST39|cds0817	TW20|cds0857	V220|cds0757	XQ|cds0243	1299|cds0309	2012|cds1251	2041|cds1031	2116|cds0258	2122|cds0283	2128|cds0883	CCEE|cds0582	CCEF|cds1735	CCEM|cds2160	CCEN|cds0258	CCEP|cds0243	F876|cds1367	M211|cds0491	MSHR|cds0710	SH3|cds0608	CCEG|cds1826	CCEH|cds1561	CCEK|cds1492	CCEL|cds2101
Cluster0473	0402|cds0758	1181|cds0823	6159|cds0728	6850|cds0710	ATCC|cds0716	CA34|cds0763	CN1|cds0746	SACOL_RS04260	DAR4|cds0776	ED13|cds0781	FDA2|cds0724	HM15|cds0734	SAURJH1_RS04225	JS39|cds2075	LGA2|cds0716	M013|cds0724	MN8|cds0139	SAR_RS04175	MS4|cds0736	MW_RS03955	SA_RS04090	SAOUHSC_00785	NWMN_RS04145	SAB_RS03875	RKI4|cds0665	ST22|cds0737	ST39|cds0820	TW20|cds0860	V220|cds0760	XQ|cds0246	1299|cds0312	2012|cds1254	2041|cds1034	2116|cds0261	2122|cds0286	2128|cds0886	CCEE|cds0579	CCEF|cds1732	CCEM|cds2163	CCEN|cds0261	CCEP|cds0246	F876|cds1370	M211|cds0494	MSHR|cds0713	SH3|cds0611	CCEG|cds1829	CCEH|cds1564	CCEK|cds1494	CCEL|cds2104
Cluster0474	0402|cds0760	1181|cds0825	6159|cds0729	6850|cds0711	ATCC|cds0717	CA34|cds0764	CN1|cds0748	SACOL_RS04270	DAR4|cds0778	ED13|cds0783	FDA2|cds0725	HM15|cds0736	SAURJH1_RS04235	JS39|cds2076	LGA2|cds0718	M013|cds0725	MN8|cds0138	SAR_RS04180	MS4|cds0738	MW_RS03965	SA_RS04100	SAOUHSC_00787	NWMN_RS04155	SAB_RS03890	RKI4|cds0667	ST22|cds0739	ST39|cds0821	TW20|cds0862	V220|cds0762	XQ|cds0248	1299|cds0313	2012|cds1255	2041|cds1035	2116|cds0262	2122|cds0287	2128|cds0887	CCEE|cds0578	CCEF|cds1731	CCEM|cds2164	CCEN|cds0262	CCEP|cds0247	F876|cds1371	M211|cds0495	MSHR|cds0714	SH3|cds0612	CCEG|cds1830	CCEH|cds1565	CCEK|cds1495	CCEL|cds2105
Cluster0475	0402|cds0761	1181|cds0826	6159|cds0730	6850|cds0712	ATCC|cds0718	CA34|cds0765	CN1|cds0749	SACOL_RS04275	DAR4|cds0779	ED13|cds0784	FDA2|cds0726	HM15|cds0737	SAURJH1_RS04240	JS39|cds2077	LGA2|cds0719	M013|cds0726	MN8|cds0137	SAR_RS04185	MS4|cds0739	MW_RS03970	SA_RS04105	SAOUHSC_00788	NWMN_RS04160	SAB_RS03895	RKI4|cds0668	ST22|cds0740	ST39|cds0822	TW20|cds0863	V220|cds0763	XQ|cds0249	1299|cds0314	2012|cds1256	2041|cds1036	2116|cds0263	2122|cds0288	2128|cds0888	CCEE|cds0577	CCEF|cds1730	CCEM|cds2165	CCEN|cds0263	CCEP|cds0248	F876|cds1372	M211|cds0496	MSHR|cds0715	SH3|cds0613	CCEG|cds1831	CCEH|cds1566	CCEK|cds1496	CCEL|cds2106
Cluster0476	0402|cds0763	1181|cds0828	6159|cds0732	6850|cds0714	ATCC|cds0720	CA34|cds0767	CN1|cds0750	SACOL_RS04290	DAR4|cds0781	ED13|cds0786	FDA2|cds0728	HM15|cds0739	SAURJH1_RS04255	JS39|cds2079	LGA2|cds0721	M013|cds0727	MN8|cds0135	SAR_RS04200	MS4|cds0741	MW_RS03985	SA_RS04120	clpP	NWMN_RS04175	SAB_RS03910	RKI4|cds0670	ST22|cds0742	ST39|cds0824	TW20|cds0865	V220|cds0765	XQ|cds0250	1299|cds0316	2012|cds1258	2041|cds1038	2116|cds0265	2122|cds0290	2128|cds0890	CCEE|cds0575	CCEF|cds1728	CCEM|cds2167	CCEN|cds0265	CCEP|cds0250	F876|cds1374	M211|cds0498	MSHR|cds0717	SH3|cds0615	CCEG|cds1833	CCEH|cds1570	CCEK|cds2130	CCEL|cds2110
Cluster0477	0402|cds0764	1181|cds0829	6159|cds0733	6850|cds0716	ATCC|cds0722	CA34|cds0769	CN1|cds0751	SACOL_RS04295	DAR4|cds0782	ED13|cds0788	FDA2|cds0729	HM15|cds0741	SAURJH1_RS04260	JS39|cds2081	LGA2|cds0723	M013|cds0729	MN8|cds0133	SAR_RS04210	MS4|cds0743	MW_RS03990	SA_RS04125	SAOUHSC_00792	NWMN_RS04180	SAB_RS03920	RKI4|cds0671	ST22|cds0743	ST39|cds0826	TW20|cds0866	V220|cds0766	XQ|cds0252	1299|cds0317	2012|cds1260	2041|cds1039	2116|cds0266	2122|cds0291	2128|cds0891	CCEE|cds0573	CCEF|cds1726	CCEM|cds2168	CCEN|cds0267	CCEP|cds0252	F876|cds1375	M211|cds0499	MSHR|cds0719	SH3|cds0616	CCEG|cds1835	CCEH|cds1572	CCEK|cds2132	CCEL|cds2112
Cluster0478	0402|cds0766	1181|cds0831	6159|cds0735	6850|cds0718	ATCC|cds0724	CA34|cds0771	CN1|cds0753	SACOL_RS04305	DAR4|cds0784	ED13|cds0791	FDA2|cds0731	HM15|cds0743	SAURJH1_RS04270	JS39|cds2083	LGA2|cds0726	M013|cds0732	MN8|cds0131	SAR_RS04220	MS4|cds0746	MW_RS04000	SA_RS04135	SAOUHSC_00794	NWMN_RS04190	SAB_RS03930	RKI4|cds0673	ST22|cds0745	ST39|cds0828	TW20|cds0868	V220|cds0769	XQ|cds0254	1299|cds0319	2012|cds1262	2041|cds1041	2116|cds0268	2122|cds0293	2128|cds0893	CCEE|cds0571	CCEF|cds1724	CCEM|cds2170	CCEN|cds0269	CCEP|cds0254	F876|cds2363	M211|cds0501	MSHR|cds0721	SH3|cds0618	CCEG|cds1837	CCEH|cds1574	CCEK|cds2134	CCEL|cds2114
Cluster0479	0402|cds0767	1181|cds0832	6159|cds0736	6850|cds0719	ATCC|cds0725	CA34|cds0772	CN1|cds0754	SACOL_RS04310	DAR4|cds0785	ED13|cds0792	FDA2|cds0732	HM15|cds0744	SAURJH1_RS04275	JS39|cds2084	LGA2|cds0727	M013|cds0733	MN8|cds0130	SAR_RS04225	MS4|cds0747	MW_RS04005	SA_RS04140	SAOUHSC_00795	NWMN_RS04195	SAB_RS03935	RKI4|cds0674	ST22|cds0746	ST39|cds0829	TW20|cds0869	V220|cds0770	XQ|cds0255	1299|cds0320	2012|cds1263	2041|cds1042	2116|cds0269	2122|cds0294	2128|cds0894	CCEE|cds0570	CCEF|cds1723	CCEM|cds2171	CCEN|cds0270	CCEP|cds0255	F876|cds2364	M211|cds0502	MSHR|cds0722	SH3|cds0619	CCEG|cds1838	CCEH|cds1575	CCEK|cds2135	CCEL|cds2115
Cluster0480	0402|cds0768	1181|cds0833	6159|cds0737	6850|cds0720	ATCC|cds0726	CA34|cds0773	CN1|cds0755	SACOL_RS04315	DAR4|cds0786	ED13|cds0793	FDA2|cds0733	HM15|cds0745	SAURJH1_RS04280	JS39|cds2085	LGA2|cds0728	M013|cds0734	MN8|cds0129	SAR_RS04230	MS4|cds0748	MW_RS04010	SA_RS04145	pgk	NWMN_RS04200	SAB_RS03940	RKI4|cds0675	ST22|cds0747	ST39|cds0830	TW20|cds0870	V220|cds0771	XQ|cds0256	1299|cds0321	2012|cds1264	2041|cds1043	2116|cds0270	2122|cds0295	2128|cds0895	CCEE|cds0569	CCEF|cds1722	CCEM|cds2172	CCEN|cds0271	CCEP|cds0256	F876|cds2365	M211|cds0503	MSHR|cds0723	SH3|cds0620	CCEG|cds1839	CCEH|cds1576	CCEK|cds2136	CCEL|cds2116
Cluster0481	0402|cds0769	1181|cds0834	6159|cds0738	6850|cds0721	ATCC|cds0727	CA34|cds0774	CN1|cds0756	tpiA	DAR4|cds0787	ED13|cds0794	FDA2|cds0734	HM15|cds0746	tpiA	JS39|cds2086	LGA2|cds0729	M013|cds0735	MN8|cds0128	tpiA	MS4|cds0749	tpiA	tpiA	tpiA	tpiA	tpiA	RKI4|cds0676	ST22|cds0748	ST39|cds0831	TW20|cds0871	V220|cds0772	XQ|cds0257	1299|cds0322	2012|cds1265	2041|cds1044	2116|cds0271	2122|cds0296	2128|cds0896	CCEE|cds0568	CCEF|cds1721	CCEM|cds2173	CCEN|cds0272	CCEP|cds0257	F876|cds2366	M211|cds0504	MSHR|cds0724	SH3|cds0621	CCEG|cds1840	CCEH|cds1577	CCEK|cds2137	CCEL|cds2279
Cluster0482	0402|cds0770	1181|cds0835	6159|cds0739	6850|cds0722	ATCC|cds0728	CA34|cds0775	CN1|cds0757	SACOL_RS04325	DAR4|cds0788	ED13|cds0795	FDA2|cds0735	HM15|cds0747	SAURJH1_RS04290	JS39|cds2087	LGA2|cds0730	M013|cds0736	MN8|cds0127	SAR_RS04240	MS4|cds0750	MW_RS04020	SA_RS04155	SAOUHSC_00798	NWMN_RS04210	SAB_RS03950	RKI4|cds0677	ST22|cds0749	ST39|cds0832	TW20|cds0872	V220|cds0773	XQ|cds0258	1299|cds0323	2012|cds1266	2041|cds1045	2116|cds0272	2122|cds0297	2128|cds0897	CCEE|cds0567	CCEF|cds1720	CCEM|cds2174	CCEN|cds0273	CCEP|cds0258	F876|cds2367	M211|cds0505	MSHR|cds0725	SH3|cds0622	CCEG|cds1841	CCEH|cds1578	CCEK|cds2138	CCEL|cds2280
Cluster0483	0402|cds0771	1181|cds0836	6159|cds0740	6850|cds0723	ATCC|cds0729	CA34|cds0776	CN1|cds0758	eno	DAR4|cds0789	ED13|cds0796	FDA2|cds0736	HM15|cds0748	eno	JS39|cds2088	LGA2|cds0731	M013|cds0737	MN8|cds0126	eno	MS4|cds0751	eno	eno	eno	eno	eno	RKI4|cds0678	ST22|cds0750	ST39|cds0833	TW20|cds0873	V220|cds0774	XQ|cds0259	1299|cds0324	2012|cds1267	2041|cds1046	2116|cds0273	2122|cds0298	2128|cds0898	CCEE|cds0566	CCEF|cds1719	CCEM|cds2175	CCEN|cds0274	CCEP|cds0259	F876|cds2368	M211|cds0506	MSHR|cds0726	SH3|cds0623	CCEG|cds1842	CCEH|cds1579	CCEK|cds2139	CCEL|cds2281
Cluster0484	0402|cds0772	1181|cds0837	6159|cds0741	6850|cds0724	ATCC|cds0730	CA34|cds0777	CN1|cds0759	SACOL_RS04335	DAR4|cds0790	ED13|cds0797	FDA2|cds0737	HM15|cds0749	SAURJH1_RS04300	JS39|cds2089	LGA2|cds0732	M013|cds0738	MN8|cds0125	SAR_RS04250	MS4|cds0752	MW_RS04030	SA_RS04165	SAOUHSC_00800	NWMN_RS04220	SAB_RS03960	RKI4|cds0679	ST22|cds0751	ST39|cds0834	TW20|cds0874	V220|cds0775	XQ|cds0260	1299|cds0325	2012|cds1268	2041|cds1047	2116|cds0274	2122|cds0299	2128|cds0899	CCEE|cds0565	CCEF|cds1718	CCEM|cds2176	CCEN|cds0275	CCEP|cds0260	F876|cds2369	M211|cds0507	MSHR|cds0727	SH3|cds0624	CCEG|cds1843	CCEH|cds2463	CCEK|cds2140	CCEL|cds2282
Cluster0485	0402|cds0773	1181|cds0838	6159|cds0742	6850|cds0725	ATCC|cds0731	CA34|cds0778	CN1|cds0760	SACOL_RS04340	DAR4|cds0791	ED13|cds0798	FDA2|cds0738	HM15|cds0750	SAURJH1_RS04305	JS39|cds2090	LGA2|cds0733	M013|cds0739	MN8|cds0124	SAR_RS04255	MS4|cds0753	MW_RS04035	SA_RS04170	secG	NWMN_RS04225	SAB_RS03965	RKI4|cds0680	ST22|cds0752	ST39|cds0835	TW20|cds0875	V220|cds0776	XQ|cds0261	1299|cds0326	2012|cds1269	2041|cds1048	2116|cds0275	2122|cds0300	2128|cds0900	CCEE|cds0564	CCEF|cds1717	CCEM|cds2177	CCEN|cds0276	CCEP|cds0261	F876|cds2370	M211|cds0508	MSHR|cds0728	SH3|cds0625	CCEG|cds1844	CCEH|cds2462	CCEK|cds2141	CCEL|cds2283
Cluster0486	0402|cds0774	1181|cds0839	6159|cds0743	6850|cds0726	ATCC|cds0732	CA34|cds0779	CN1|cds0761	SACOL_RS04345	DAR4|cds0792	ED13|cds0799	FDA2|cds0739	HM15|cds0751	SAURJH1_RS04310	JS39|cds2091	LGA2|cds0734	M013|cds0740	MN8|cds0123	SAR_RS04260	MS4|cds0754	MW_RS04040	SA_RS04175	SAOUHSC_00802	NWMN_RS04230	SAB_RS03970	RKI4|cds0681	ST22|cds0753	ST39|cds0836	TW20|cds0876	V220|cds0777	XQ|cds0262	1299|cds0327	2012|cds1270	2041|cds1049	2116|cds0276	2122|cds0301	2128|cds0901	CCEE|cds0563	CCEF|cds1716	CCEM|cds2178	CCEN|cds0277	CCEP|cds0262	F876|cds2371	M211|cds0509	MSHR|cds0729	SH3|cds0626	CCEG|cds1845	CCEH|cds2461	CCEK|cds2142	CCEL|cds2284
Cluster0487	0402|cds0775	1181|cds0840	6159|cds0744	6850|cds0727	ATCC|cds0733	CA34|cds0780	CN1|cds0762	SACOL_RS04350	DAR4|cds0793	ED13|cds0800	FDA2|cds0740	HM15|cds0752	SAURJH1_RS04315	JS39|cds2092	LGA2|cds0735	M013|cds0741	MN8|cds0122	SAR_RS04265	MS4|cds0755	MW_RS04045	SA_RS04180	SAOUHSC_00803	NWMN_RS04235	SAB_RS03975	RKI4|cds0682	ST22|cds0754	ST39|cds0837	TW20|cds0877	V220|cds0778	XQ|cds0263	1299|cds0328	2012|cds1271	2041|cds1050	2116|cds0277	2122|cds0302	2128|cds0902	CCEE|cds0562	CCEF|cds1715	CCEM|cds2179	CCEN|cds0278	CCEP|cds0263	F876|cds2372	M211|cds0510	MSHR|cds0730	SH3|cds0627	CCEG|cds1846	CCEH|cds2460	CCEK|cds2143	CCEL|cds2285
Cluster0488	0402|cds0776	1181|cds0841	6159|cds0745	6850|cds0728	ATCC|cds0734	CA34|cds0781	CN1|cds0763	SACOL_RS04355	DAR4|cds0794	ED13|cds0801	FDA2|cds0741	HM15|cds0753	SAURJH1_RS04320	JS39|cds2093	LGA2|cds0736	M013|cds0742	MN8|cds0121	SAR_RS04270	MS4|cds0756	MW_RS04050	SA_RS04185	smpB	NWMN_RS04240	SAB_RS03980	RKI4|cds0683	ST22|cds0755	ST39|cds0838	TW20|cds0878	V220|cds0779	XQ|cds0264	1299|cds0329	2012|cds1272	2041|cds1051	2116|cds0278	2122|cds0303	2128|cds0903	CCEE|cds0561	CCEF|cds1714	CCEM|cds2180	CCEN|cds0279	CCEP|cds0264	F876|cds2373	M211|cds0511	MSHR|cds0731	SH3|cds0628	CCEG|cds1847	CCEH|cds2459	CCEK|cds2144	CCEL|cds2286
Cluster0489	0402|cds0786	1181|cds0851	6159|cds0753	6850|cds0738	ATCC|cds0742	CA34|cds0789	CN1|cds0768	SACOL_RS04405	DAR4|cds0824	ED13|cds0807	FDA2|cds0751	HM15|cds0760	SAURJH1_RS04370	JS39|cds0572	LGA2|cds0742	M013|cds0749	MN8|cds0114	SAR_RS04310	MS4|cds0764	MW_RS04165	SA_RS04235	SAOUHSC_00816	NWMN_RS04290	SAB_RS04030	RKI4|cds0689	ST22|cds0766	ST39|cds0845	TW20|cds0888	V220|cds0789	XQ|cds0270	1299|cds1304	2012|cds2402	2041|cds2534	2116|cds2380	2122|cds0313	2128|cds2557	CCEE|cds0544	CCEF|cds1700	CCEM|cds0003	CCEN|cds0304	CCEP|cds0271	F876|cds2554	M211|cds2287	MSHR|cds0741	SH3|cds0638	CCEG|cds1856	CCEH|cds2452	CCEK|cds2151	CCEL|cds2534
Cluster0490	0402|cds0788	1181|cds0853	6159|cds0755	6850|cds0739	ATCC|cds0744	CA34|cds0791	CN1|cds0770	SACOL_RS04415	DAR4|cds0826	ED13|cds0809	FDA2|cds0753	HM15|cds0762	SAURJH1_RS04380	JS39|cds0570	LGA2|cds0744	M013|cds0751	MN8|cds0112	SAR_RS04320	MS4|cds0766	MW_RS04175	SA_RS04245	SAOUHSC_00818	NWMN_RS04300	SAB_RS04040	RKI4|cds0691	ST22|cds0768	ST39|cds0847	TW20|cds0890	V220|cds0791	XQ|cds0272	1299|cds1306	2012|cds2541	2041|cds2580	2116|cds2382	2122|cds0315	2128|cds2559	CCEE|cds0542	CCEF|cds1698	CCEM|cds0005	CCEN|cds0306	CCEP|cds0273	F876|cds2110	M211|cds2289	MSHR|cds0743	SH3|cds0640	CCEG|cds1858	CCEH|cds2503	CCEK|cds2153	CCEL|cds2536
Cluster0491	0402|cds0789	1181|cds0854	6159|cds0756	6850|cds0740	ATCC|cds0745	CA34|cds0792	CN1|cds0771	SACOL_RS04420	DAR4|cds0827	ED13|cds0810	FDA2|cds0754	HM15|cds0763	SAURJH1_RS04385	JS39|cds0569	LGA2|cds0745	M013|cds0752	MN8|cds0111	SAR_RS04325	MS4|cds0767	MW_RS04180	SA_RS04250	SAOUHSC_00819	NWMN_RS04305	SAB_RS04045	RKI4|cds0692	ST22|cds0769	ST39|cds0848	TW20|cds0891	V220|cds0792	XQ|cds0273	1299|cds1307	2012|cds2542	2041|cds2581	2116|cds2383	2122|cds0316	2128|cds2560	CCEE|cds0541	CCEF|cds1697	CCEM|cds0006	CCEN|cds0307	CCEP|cds0274	F876|cds2111	M211|cds2290	MSHR|cds0744	SH3|cds0641	CCEG|cds1859	CCEH|cds2502	CCEK|cds2154	CCEL|cds2537
Cluster0492	0402|cds0790	1181|cds0855	6159|cds0757	6850|cds0741	ATCC|cds0746	CA34|cds0793	CN1|cds0772	SACOL_RS04425	DAR4|cds0828	ED13|cds0811	FDA2|cds0755	HM15|cds0764	SAURJH1_RS04390	JS39|cds0568	LGA2|cds0746	M013|cds0753	MN8|cds0110	SAR_RS04330	MS4|cds0768	MW_RS04185	SA_RS04255	SAOUHSC_00820	NWMN_RS04310	SAB_RS04050	RKI4|cds0693	ST22|cds0770	ST39|cds0849	TW20|cds0892	V220|cds0793	XQ|cds0274	1299|cds1308	2012|cds0957	2041|cds1284	2116|cds2412	2122|cds0317	2128|cds2433	CCEE|cds0540	CCEF|cds1696	CCEM|cds0007	CCEN|cds0308	CCEP|cds0275	F876|cds2112	M211|cds2291	MSHR|cds0745	SH3|cds0642	CCEG|cds1860	CCEH|cds2501	CCEK|cds2155	CCEL|cds2538
Cluster0493	0402|cds0791	1181|cds0856	6159|cds0758	6850|cds0742	ATCC|cds0747	CA34|cds0794	CN1|cds0773	SACOL_RS04430	DAR4|cds0829	ED13|cds0812	FDA2|cds0756	HM15|cds0765	SAURJH1_RS04395	JS39|cds0567	LGA2|cds0747	M013|cds0754	MN8|cds0109	SAR_RS04335	MS4|cds0769	MW_RS04190	SA_RS04260	SAOUHSC_00821	NWMN_RS04315	SAB_RS04055	RKI4|cds0694	ST22|cds0771	ST39|cds0850	TW20|cds0893	V220|cds0794	XQ|cds0275	1299|cds1309	2012|cds0958	2041|cds1285	2116|cds2413	2122|cds0318	2128|cds2434	CCEE|cds0539	CCEF|cds1695	CCEM|cds0008	CCEN|cds0309	CCEP|cds0276	F876|cds2113	M211|cds2292	MSHR|cds0746	SH3|cds0643	CCEG|cds1861	CCEH|cds2500	CCEK|cds2156	CCEL|cds2539
Cluster0494	0402|cds0792	1181|cds0857	6159|cds0759	6850|cds0743	ATCC|cds0748	CA34|cds0795	CN1|cds0774	SACOL_RS04435	DAR4|cds0830	ED13|cds0813	FDA2|cds0757	HM15|cds0766	SAURJH1_RS04400	JS39|cds0566	LGA2|cds0748	M013|cds0755	MN8|cds0108	SAR_RS04340	MS4|cds0770	MW_RS04195	SA_RS04265	SAOUHSC_00822	NWMN_RS04320	SAB_RS04060	RKI4|cds0695	ST22|cds0772	ST39|cds0851	TW20|cds0894	V220|cds0795	XQ|cds0276	1299|cds1310	2012|cds0959	2041|cds1286	2116|cds2414	2122|cds0319	2128|cds2435	CCEE|cds0538	CCEF|cds1694	CCEM|cds0009	CCEN|cds0310	CCEP|cds0277	F876|cds2114	M211|cds2293	MSHR|cds0747	SH3|cds0644	CCEG|cds1862	CCEH|cds2499	CCEK|cds2157	CCEL|cds2540
Cluster0495	0402|cds0793	1181|cds0858	6159|cds0760	6850|cds0744	ATCC|cds0749	CA34|cds0796	CN1|cds0775	SACOL_RS04440	DAR4|cds0831	ED13|cds0814	FDA2|cds0758	HM15|cds0767	SAURJH1_RS04405	JS39|cds0565	LGA2|cds0749	M013|cds0756	MN8|cds0107	SAR_RS04345	MS4|cds0771	MW_RS04200	SA_RS04270	SAOUHSC_00823	NWMN_RS04325	SAB_RS04065	RKI4|cds0696	ST22|cds0773	ST39|cds0852	TW20|cds0895	V220|cds0796	XQ|cds0277	1299|cds1311	2012|cds0960	2041|cds1287	2116|cds2415	2122|cds0320	2128|cds2436	CCEE|cds0537	CCEF|cds1692	CCEM|cds0010	CCEN|cds0311	CCEP|cds0278	F876|cds2115	M211|cds2294	MSHR|cds0748	SH3|cds0645	CCEG|cds1864	CCEH|cds2497	CCEK|cds2158	CCEL|cds2541
Cluster0496	0402|cds0794	1181|cds0859	6159|cds0761	6850|cds0745	ATCC|cds0750	CA34|cds0797	CN1|cds0776	SACOL_RS04445	DAR4|cds0832	ED13|cds0815	FDA2|cds0759	HM15|cds0768	SAURJH1_RS04410	JS39|cds0564	LGA2|cds0750	M013|cds0757	MN8|cds0106	SAR_RS04350	MS4|cds0772	MW_RS04205	SA_RS04275	SAOUHSC_00824	NWMN_RS04330	SAB_RS04070	RKI4|cds0697	ST22|cds0774	ST39|cds0853	TW20|cds0896	V220|cds0797	XQ|cds0278	1299|cds1312	2012|cds0961	2041|cds1288	2116|cds2416	2122|cds0321	2128|cds2437	CCEE|cds0536	CCEF|cds1691	CCEM|cds0011	CCEN|cds0312	CCEP|cds0279	F876|cds2116	M211|cds2295	MSHR|cds0749	SH3|cds0646	CCEG|cds1865	CCEH|cds2496	CCEK|cds2159	CCEL|cds2542
Cluster0497	0402|cds0795	1181|cds0860	6159|cds0762	6850|cds0746	ATCC|cds0751	CA34|cds0798	CN1|cds0777	SACOL_RS04450	DAR4|cds0833	ED13|cds0816	FDA2|cds0760	HM15|cds0769	SAURJH1_RS04415	JS39|cds0563	LGA2|cds0751	M013|cds0758	MN8|cds0105	SAR_RS04355	MS4|cds0773	MW_RS04210	SA_RS04280	SAOUHSC_00825	NWMN_RS04335	SAB_RS04075	RKI4|cds0698	ST22|cds0775	ST39|cds0854	TW20|cds0897	V220|cds0798	XQ|cds0279	1299|cds1313	2012|cds0962	2041|cds1289	2116|cds2417	2122|cds0322	2128|cds2438	CCEE|cds0535	CCEF|cds1690	CCEM|cds0012	CCEN|cds0313	CCEP|cds0280	F876|cds2117	M211|cds2296	MSHR|cds0750	SH3|cds0647	CCEG|cds1866	CCEH|cds2495	CCEK|cds2160	CCEL|cds2543
Cluster0498	0402|cds0797	1181|cds0862	6159|cds0764	6850|cds0748	ATCC|cds0753	CA34|cds0800	CN1|cds0779	SACOL_RS04460	DAR4|cds0835	ED13|cds0818	FDA2|cds0762	HM15|cds0771	SAURJH1_RS04425	JS39|cds0561	LGA2|cds0753	M013|cds0760	MN8|cds0103	SAR_RS04365	MS4|cds0775	MW_RS04220	SA_RS04290	SAOUHSC_00827	NWMN_RS04345	SAB_RS04085	RKI4|cds0700	ST22|cds0777	ST39|cds0856	TW20|cds0899	V220|cds0800	XQ|cds0280	1299|cds1315	2012|cds0964	2041|cds1291	2116|cds2419	2122|cds0324	2128|cds2440	CCEE|cds0533	CCEF|cds1688	CCEM|cds0014	CCEN|cds0315	CCEP|cds0282	F876|cds2119	M211|cds2298	MSHR|cds0752	SH3|cds0649	CCEG|cds1868	CCEH|cds2493	CCEK|cds2162	CCEL|cds2545
Cluster0499	0402|cds0798	1181|cds0863	6159|cds0765	6850|cds0749	ATCC|cds0754	CA34|cds0801	CN1|cds0780	SACOL_RS04465	DAR4|cds0836	ED13|cds0819	FDA2|cds0763	HM15|cds0772	SAURJH1_RS04430	JS39|cds0560	LGA2|cds0754	M013|cds0761	MN8|cds0102	SAR_RS04370	MS4|cds0776	MW_RS04225	SA_RS04295	SAOUHSC_00828	NWMN_RS04350	SAB_RS04090	RKI4|cds0701	ST22|cds0778	ST39|cds0857	TW20|cds0900	V220|cds0801	XQ|cds0281	1299|cds1316	2012|cds0965	2041|cds1292	2116|cds2420	2122|cds0325	2128|cds2441	CCEE|cds0532	CCEF|cds1687	CCEM|cds0015	CCEN|cds0316	CCEP|cds0283	F876|cds2120	M211|cds2299	MSHR|cds0753	SH3|cds0650	CCEG|cds1869	CCEH|cds2492	CCEK|cds2163	CCEL|cds2546
Cluster0500	0402|cds0799	1181|cds0864	6159|cds0766	6850|cds0750	ATCC|cds0755	CA34|cds0802	CN1|cds0781	SACOL_RS04470	DAR4|cds0837	ED13|cds0820	FDA2|cds0764	HM15|cds0773	SAURJH1_RS04435	JS39|cds0559	LGA2|cds0755	M013|cds0762	MN8|cds0101	SAR_RS04375	MS4|cds0777	MW_RS04230	SA_RS04300	SAOUHSC_00830	NWMN_RS04355	SAB_RS04095	RKI4|cds0702	ST22|cds0779	ST39|cds0858	TW20|cds0901	V220|cds0802	XQ|cds0282	1299|cds1317	2012|cds0966	2041|cds1293	2116|cds2421	2122|cds0326	2128|cds2442	CCEE|cds0531	CCEF|cds1686	CCEM|cds0016	CCEN|cds0317	CCEP|cds0284	F876|cds2121	M211|cds2300	MSHR|cds0754	SH3|cds0651	CCEG|cds1870	CCEH|cds2491	CCEK|cds2164	CCEL|cds2547
Cluster0501	0402|cds0801	1181|cds0866	6159|cds0768	6850|cds0752	ATCC|cds0757	CA34|cds0804	CN1|cds0783	SACOL_RS04480	DAR4|cds0839	ED13|cds0822	FDA2|cds0766	HM15|cds0775	SAURJH1_RS04445	JS39|cds0557	LGA2|cds0757	M013|cds0764	MN8|cds0099	SAR_RS04385	MS4|cds0779	MW_RS04240	SA_RS04310	SAOUHSC_00832	NWMN_RS04365	SAB_RS04105	RKI4|cds0703	ST22|cds0781	ST39|cds0860	TW20|cds0903	V220|cds0804	XQ|cds0284	1299|cds1319	2012|cds0968	2041|cds1295	2116|cds2007	2122|cds0328	2128|cds2444	CCEE|cds0529	CCEF|cds1684	CCEM|cds0018	CCEN|cds0319	CCEP|cds0286	F876|cds2123	M211|cds2302	MSHR|cds0756	SH3|cds0653	CCEG|cds1872	CCEH|cds2489	CCEK|cds2166	CCEL|cds2549
Cluster0502	0402|cds0802	1181|cds0867	6159|cds0769	6850|cds0753	ATCC|cds0758	CA34|cds0805	CN1|cds0784	SACOL_RS04485	DAR4|cds0840	ED13|cds0823	FDA2|cds0767	HM15|cds0776	SAURJH1_RS04450	JS39|cds0556	LGA2|cds0758	M013|cds0765	MN8|cds0098	SAR_RS04390	MS4|cds0780	MW_RS04245	SA_RS04315	SAOUHSC_00833	NWMN_RS04370	SAB_RS04110	RKI4|cds0704	ST22|cds0782	ST39|cds0861	TW20|cds0904	V220|cds0805	XQ|cds0285	1299|cds1320	2012|cds0969	2041|cds1296	2116|cds2008	2122|cds0329	2128|cds2445	CCEE|cds0528	CCEF|cds1683	CCEM|cds0019	CCEN|cds0320	CCEP|cds0287	F876|cds2124	M211|cds2303	MSHR|cds0757	SH3|cds0654	CCEG|cds1873	CCEH|cds2488	CCEK|cds2167	CCEL|cds2550
Cluster0503	0402|cds0803	1181|cds0868	6159|cds0770	6850|cds0754	ATCC|cds0759	CA34|cds0806	CN1|cds0785	SACOL_RS04490	DAR4|cds0841	ED13|cds0824	FDA2|cds0768	HM15|cds0777	SAURJH1_RS04455	JS39|cds0555	LGA2|cds0759	M013|cds0766	MN8|cds0097	SAR_RS04395	MS4|cds0781	MW_RS04250	SA_RS04320	SAOUHSC_00834	NWMN_RS04375	SAB_RS04115	RKI4|cds0705	ST22|cds0783	ST39|cds0862	TW20|cds0905	V220|cds0806	XQ|cds0286	1299|cds1321	2012|cds0970	2041|cds1297	2116|cds2009	2122|cds0330	2128|cds2446	CCEE|cds0527	CCEF|cds1682	CCEM|cds0020	CCEN|cds0321	CCEP|cds0288	F876|cds2125	M211|cds2304	MSHR|cds0758	SH3|cds0655	CCEG|cds1874	CCEH|cds2487	CCEK|cds2168	CCEL|cds2551
Cluster0504	0402|cds0804	1181|cds0869	6159|cds0771	6850|cds0755	ATCC|cds0760	CA34|cds0807	CN1|cds0786	SACOL_RS04495	DAR4|cds0842	ED13|cds0825	FDA2|cds0769	HM15|cds0778	SAURJH1_RS04460	JS39|cds0554	LGA2|cds0760	M013|cds0767	MN8|cds0096	SAR_RS04400	MS4|cds0782	MW_RS04255	SA_RS04325	SAOUHSC_00835	NWMN_RS04380	SAB_RS04120	RKI4|cds0706	ST22|cds0784	ST39|cds0863	TW20|cds0906	V220|cds0807	XQ|cds0287	1299|cds1322	2012|cds0971	2041|cds1298	2116|cds2010	2122|cds0331	2128|cds2447	CCEE|cds0526	CCEF|cds1681	CCEM|cds0021	CCEN|cds0322	CCEP|cds0289	F876|cds2126	M211|cds2305	MSHR|cds0759	SH3|cds0656	CCEG|cds1875	CCEH|cds2486	CCEK|cds2169	CCEL|cds2552
Cluster0505	0402|cds0805	1181|cds0870	6159|cds0772	6850|cds0756	ATCC|cds0761	CA34|cds0808	CN1|cds0787	SACOL_RS04500	DAR4|cds0843	ED13|cds0826	FDA2|cds0770	HM15|cds0779	SAURJH1_RS04465	JS39|cds0553	LGA2|cds0761	M013|cds0768	MN8|cds0095	SAR_RS04405	MS4|cds0783	MW_RS04260	SA_RS04330	SAOUHSC_00836	NWMN_RS04385	SAB_RS04125	RKI4|cds0707	ST22|cds0785	ST39|cds0864	TW20|cds0907	V220|cds0808	XQ|cds0288	1299|cds1323	2012|cds0972	2041|cds1299	2116|cds2011	2122|cds0332	2128|cds2448	CCEE|cds0525	CCEF|cds1680	CCEM|cds0022	CCEN|cds0323	CCEP|cds0290	F876|cds2127	M211|cds2306	MSHR|cds0760	SH3|cds0657	CCEG|cds1876	CCEH|cds2485	CCEK|cds2170	CCEL|cds2553
Cluster0506	0402|cds0810	1181|cds0874	6159|cds0776	6850|cds0760	ATCC|cds0764	CA34|cds0811	CN1|cds0792	SACOL_RS04525	DAR4|cds0846	ED13|cds0830	FDA2|cds0775	HM15|cds0783	SAURJH1_RS04490	JS39|cds0550	LGA2|cds0766	M013|cds0773	MN8|cds0092	SAR_RS04425	MS4|cds0788	MW_RS04280	SA_RS04390	SAOUHSC_00841	NWMN_RS04410	SAB_RS04145	RKI4|cds0710	ST22|cds0795	ST39|cds0868	TW20|cds0912	V220|cds0813	XQ|cds0292	1299|cds1326	2012|cds0975	2041|cds1302	2116|cds2014	2122|cds0335	2128|cds2451	CCEE|cds0522	CCEF|cds1677	CCEM|cds0025	CCEN|cds0326	CCEP|cds0293	F876|cds2130	M211|cds2309	MSHR|cds0763	SH3|cds0660	CCEG|cds1878	CCEH|cds2483	CCEK|cds2172	CCEL|cds2500
Cluster0507	0402|cds0811	1181|cds0875	6159|cds0777	6850|cds0761	ATCC|cds0765	CA34|cds0812	CN1|cds0793	SACOL_RS04530	DAR4|cds0847	ED13|cds0831	FDA2|cds0776	HM15|cds0784	SAURJH1_RS04495	JS39|cds0549	LGA2|cds0767	M013|cds0774	MN8|cds0091	SAR_RS04430	MS4|cds0789	MW_RS04285	SA_RS04395	SAOUHSC_00842	NWMN_RS04415	SAB_RS04150	RKI4|cds0711	ST22|cds0796	ST39|cds0869	TW20|cds0913	V220|cds0814	XQ|cds0293	1299|cds1327	2012|cds0976	2041|cds1303	2116|cds2015	2122|cds0336	2128|cds2452	CCEE|cds0521	CCEF|cds1676	CCEM|cds0026	CCEN|cds0327	CCEP|cds0294	F876|cds2131	M211|cds2310	MSHR|cds0764	SH3|cds0661	CCEG|cds1879	CCEH|cds2482	CCEK|cds2173	CCEL|cds2501
Cluster0508	0402|cds0812	1181|cds0876	6159|cds0778	6850|cds0762	ATCC|cds0766	CA34|cds0813	CN1|cds0794	SACOL_RS04535	DAR4|cds0848	ED13|cds0832	FDA2|cds0777	HM15|cds0785	SAURJH1_RS04500	JS39|cds0548	LGA2|cds0768	M013|cds0775	MN8|cds0090	SAR_RS04435	MS4|cds0790	MW_RS04290	SA_RS04400	SAOUHSC_00843	NWMN_RS04420	SAB_RS04155	RKI4|cds0712	ST22|cds0797	ST39|cds0870	TW20|cds0914	V220|cds0815	XQ|cds0294	1299|cds1328	2012|cds0977	2041|cds1304	2116|cds2016	2122|cds0337	2128|cds2453	CCEE|cds0520	CCEF|cds1675	CCEM|cds0027	CCEN|cds0328	CCEP|cds0295	F876|cds2132	M211|cds2311	MSHR|cds0765	SH3|cds0662	CCEG|cds1880	CCEH|cds2481	CCEK|cds2174	CCEL|cds2502
Cluster0509	0402|cds0813	1181|cds0877	6159|cds0779	6850|cds0763	ATCC|cds0767	CA34|cds0814	CN1|cds0795	SACOL_RS04540	DAR4|cds0849	ED13|cds0833	FDA2|cds0778	HM15|cds0786	SAURJH1_RS04505	JS39|cds0547	LGA2|cds0769	M013|cds0776	MN8|cds0089	SAR_RS04440	MS4|cds0791	MW_RS04295	SA_RS04405	SAOUHSC_00844	NWMN_RS04425	SAB_RS04160	RKI4|cds0713	ST22|cds0798	ST39|cds0871	TW20|cds0915	V220|cds0816	XQ|cds0295	1299|cds1329	2012|cds0978	2041|cds1305	2116|cds2017	2122|cds0338	2128|cds2454	CCEE|cds0519	CCEF|cds1674	CCEM|cds0028	CCEN|cds0329	CCEP|cds0296	F876|cds2133	M211|cds2312	MSHR|cds0766	SH3|cds0663	CCEG|cds1881	CCEH|cds2480	CCEK|cds2175	CCEL|cds2503
Cluster0510	0402|cds0814	1181|cds0878	6159|cds0780	6850|cds0764	ATCC|cds0769	CA34|cds0815	CN1|cds0796	SACOL_RS04680	DAR4|cds0850	ED13|cds0834	FDA2|cds0801	HM15|cds0787	SAURJH1_RS04510	JS39|cds2115	LGA2|cds0793	M013|cds0804	MN8|cds0087	SAR_RS04445	MS4|cds0819	MW_RS04300	SA_RS04410	SAOUHSC_00845	NWMN_RS04430	SAB_RS04165	RKI4|cds0714	ST22|cds0799	ST39|cds0872	TW20|cds0939	V220|cds0835	XQ|cds0296	1299|cds1330	2012|cds0979	2041|cds1306	2116|cds1504	2122|cds0361	2128|cds2455	CCEE|cds0518	CCEF|cds1673	CCEM|cds0029	CCEN|cds0330	CCEP|cds0297	F876|cds2134	M211|cds2313	MSHR|cds0767	SH3|cds0664	CCEG|cds0419	CCEH|cds1797	CCEK|cds2176	CCEL|cds2504
Cluster0511	0402|cds0816	1181|cds0880	6159|cds0782	6850|cds0766	ATCC|cds0771	CA34|cds0817	CN1|cds0798	SACOL_RS04690	DAR4|cds0852	ED13|cds0836	FDA2|cds0803	HM15|cds0789	SAURJH1_RS04520	JS39|cds2117	LGA2|cds0795	M013|cds0806	MN8|cds0086	SAR_RS04455	MS4|cds0821	MW_RS04310	SA_RS04420	SAOUHSC_00847	NWMN_RS04440	SAB_RS04175	RKI4|cds0716	ST22|cds0801	ST39|cds0874	TW20|cds0941	V220|cds0837	XQ|cds0298	1299|cds1332	2012|cds0981	2041|cds1308	2116|cds1506	2122|cds0363	2128|cds2457	CCEE|cds0516	CCEF|cds1671	CCEM|cds0031	CCEN|cds0332	CCEP|cds0299	F876|cds2136	M211|cds2315	MSHR|cds0769	SH3|cds0666	CCEG|cds0421	CCEH|cds1795	CCEK|cds2178	CCEL|cds2506
Cluster0512	0402|cds0817	1181|cds0881	6159|cds0783	6850|cds0767	ATCC|cds0772	CA34|cds0818	CN1|cds0799	SACOL_RS04695	DAR4|cds0853	ED13|cds0837	FDA2|cds0804	HM15|cds0790	SAURJH1_RS04525	JS39|cds2118	LGA2|cds0796	M013|cds0807	MN8|cds0085	SAR_RS04460	MS4|cds0822	MW_RS04315	SA_RS04425	SAOUHSC_00848	NWMN_RS04445	SAB_RS04180	RKI4|cds0717	ST22|cds0802	ST39|cds0875	TW20|cds0942	V220|cds0838	XQ|cds0299	1299|cds1333	2012|cds0982	2041|cds1309	2116|cds1507	2122|cds0364	2128|cds2458	CCEE|cds0515	CCEF|cds1670	CCEM|cds0032	CCEN|cds0333	CCEP|cds0300	F876|cds2137	M211|cds2316	MSHR|cds0770	SH3|cds0667	CCEG|cds0422	CCEH|cds1794	CCEK|cds2179	CCEL|cds2507
Cluster0513	0402|cds0818	1181|cds0882	6159|cds0784	6850|cds0768	ATCC|cds0773	CA34|cds0819	CN1|cds0800	SACOL_RS04700	DAR4|cds0854	ED13|cds0838	FDA2|cds0805	HM15|cds0791	SAURJH1_RS04530	JS39|cds2119	LGA2|cds0797	M013|cds0808	MN8|cds0084	SAR_RS04465	MS4|cds0823	MW_RS04320	SA_RS04430	SAOUHSC_00849	NWMN_RS04450	SAB_RS04185	RKI4|cds0718	ST22|cds0803	ST39|cds0876	TW20|cds0943	V220|cds0839	XQ|cds0300	1299|cds1334	2012|cds0983	2041|cds1310	2116|cds1508	2122|cds0365	2128|cds2459	CCEE|cds0514	CCEF|cds1669	CCEM|cds0033	CCEN|cds0334	CCEP|cds0301	F876|cds2138	M211|cds2317	MSHR|cds0771	SH3|cds0668	CCEG|cds0423	CCEH|cds1793	CCEK|cds2180	CCEL|cds2508
Cluster0514	0402|cds0819	1181|cds0883	6159|cds0785	6850|cds0769	ATCC|cds0774	CA34|cds0820	CN1|cds0801	SACOL_RS04705	DAR4|cds0855	ED13|cds0839	FDA2|cds0806	HM15|cds0792	SAURJH1_RS04535	JS39|cds2120	LGA2|cds0798	M013|cds0809	MN8|cds0083	SAR_RS04470	MS4|cds0824	MW_RS04325	SA_RS04435	SAOUHSC_00850	NWMN_RS04455	SAB_RS04190	RKI4|cds0719	ST22|cds0804	ST39|cds0877	TW20|cds0944	V220|cds0840	XQ|cds0301	1299|cds1335	2012|cds0984	2041|cds1311	2116|cds1509	2122|cds0366	2128|cds2460	CCEE|cds0513	CCEF|cds1668	CCEM|cds0034	CCEN|cds0335	CCEP|cds0302	F876|cds2139	M211|cds2318	MSHR|cds0772	SH3|cds0669	CCEG|cds0424	CCEH|cds1792	CCEK|cds2181	CCEL|cds2509
Cluster0515	0402|cds0820	1181|cds0884	6159|cds0786	6850|cds0770	ATCC|cds0775	CA34|cds0821	CN1|cds0802	SACOL_RS04710	DAR4|cds0856	ED13|cds0840	FDA2|cds0807	HM15|cds0793	SAURJH1_RS04540	JS39|cds2121	LGA2|cds0799	M013|cds0810	MN8|cds0082	SAR_RS04475	MS4|cds0825	MW_RS04330	SA_RS04440	SAOUHSC_00851	NWMN_RS04460	SAB_RS04195	RKI4|cds0720	ST22|cds0805	ST39|cds0878	TW20|cds0945	V220|cds0841	XQ|cds0302	1299|cds1336	2012|cds0985	2041|cds1312	2116|cds1510	2122|cds0367	2128|cds2461	CCEE|cds0512	CCEF|cds1667	CCEM|cds0035	CCEN|cds0336	CCEP|cds0303	F876|cds2140	M211|cds2319	MSHR|cds0773	SH3|cds0670	CCEG|cds0425	CCEH|cds1791	CCEK|cds2182	CCEL|cds2510
Cluster0516	0402|cds0897	1181|cds0889	6159|cds0791	6850|cds0775	ATCC|cds0779	CA34|cds0825	CN1|cds0806	SACOL_RS04740	DAR4|cds0860	ED13|cds0845	FDA2|cds0812	HM15|cds0798	SAURJH1_RS04930	JS39|cds2125	LGA2|cds0866	M013|cds0814	MN8|cds0076	SAR_RS04500	MS4|cds0830	MW_RS04355	SA_RS04470	SAOUHSC_00858	NWMN_RS04490	SAB_RS04255	RKI4|cds0724	ST22|cds0811	ST39|cds0882	TW20|cds0951	V220|cds0847	XQ|cds0309	1299|cds1482	2012|cds0989	2041|cds2199	2116|cds1514	2122|cds0371	2128|cds2409	CCEE|cds0508	CCEF|cds1663	CCEM|cds0039	CCEN|cds0340	CCEP|cds0307	F876|cds2144	M211|cds2323	MSHR|cds0777	SH3|cds0739	CCEG|cds0429	CCEH|cds1724	CCEK|cds2186	CCEL|cds2514
Cluster0517	0402|cds0898	1181|cds0890	6159|cds0792	6850|cds0776	ATCC|cds0780	CA34|cds0826	CN1|cds0807	SACOL_RS04745	DAR4|cds0861	ED13|cds0846	FDA2|cds0813	HM15|cds0799	SAURJH1_RS04935	JS39|cds2126	LGA2|cds0867	M013|cds0815	MN8|cds0075	SAR_RS04505	MS4|cds0831	MW_RS04360	SA_RS04475	SAOUHSC_00859	NWMN_RS04495	SAB_RS04260	RKI4|cds0725	ST22|cds0812	ST39|cds0883	TW20|cds0952	V220|cds0848	XQ|cds0310	1299|cds1483	2012|cds0990	2041|cds2200	2116|cds1515	2122|cds0372	2128|cds2410	CCEE|cds0507	CCEF|cds1662	CCEM|cds0040	CCEN|cds0341	CCEP|cds0308	F876|cds2145	M211|cds2324	MSHR|cds0778	SH3|cds0740	CCEG|cds0430	CCEH|cds1723	CCEK|cds2187	CCEL|cds2515
Cluster0518	0402|cds0899	1181|cds0891	6159|cds0793	6850|cds0777	ATCC|cds0781	CA34|cds0827	CN1|cds0808	SACOL_RS04750	DAR4|cds0862	ED13|cds0847	FDA2|cds0814	HM15|cds0800	SAURJH1_RS04940	JS39|cds2127	LGA2|cds0868	M013|cds0816	MN8|cds0074	SAR_RS04510	MS4|cds0832	MW_RS04365	SA_RS04480	SAOUHSC_00860	NWMN_RS04500	SAB_RS04265	RKI4|cds0726	ST22|cds0813	ST39|cds0884	TW20|cds0953	V220|cds0849	XQ|cds0311	1299|cds1484	2012|cds0991	2041|cds2201	2116|cds1516	2122|cds0373	2128|cds2411	CCEE|cds0506	CCEF|cds1661	CCEM|cds0041	CCEN|cds0342	CCEP|cds0309	F876|cds2146	M211|cds2325	MSHR|cds0779	SH3|cds0741	CCEG|cds0431	CCEH|cds1722	CCEK|cds2188	CCEL|cds2516
Cluster0519	0402|cds0900	1181|cds0892	6159|cds0794	6850|cds0778	ATCC|cds0782	CA34|cds0828	CN1|cds0809	SACOL_RS04755	DAR4|cds0863	ED13|cds0848	FDA2|cds0815	HM15|cds0801	SAURJH1_RS04945	JS39|cds2128	LGA2|cds0869	M013|cds0817	MN8|cds0073	SAR_RS04515	MS4|cds0833	MW_RS04370	SA_RS04485	SAOUHSC_00861	NWMN_RS04505	SAB_RS04270	RKI4|cds0727	ST22|cds0814	ST39|cds0885	TW20|cds0954	V220|cds0850	XQ|cds0312	1299|cds1485	2012|cds0992	2041|cds2202	2116|cds1517	2122|cds0374	2128|cds2412	CCEE|cds0505	CCEF|cds1660	CCEM|cds0042	CCEN|cds0343	CCEP|cds0310	F876|cds2147	M211|cds2326	MSHR|cds0780	SH3|cds0742	CCEG|cds0432	CCEH|cds1721	CCEK|cds2189	CCEL|cds2517
Cluster0520	0402|cds0901	1181|cds0893	6159|cds0795	6850|cds0779	ATCC|cds0783	CA34|cds0829	CN1|cds0810	SACOL_RS04760	DAR4|cds0864	ED13|cds0849	FDA2|cds0816	HM15|cds0802	SAURJH1_RS04950	JS39|cds2129	LGA2|cds0870	M013|cds0818	MN8|cds0072	SAR_RS04520	MS4|cds0834	MW_RS04375	SA_RS04490	SAOUHSC_00862	NWMN_RS04510	SAB_RS04275	RKI4|cds0728	ST22|cds0815	ST39|cds0886	TW20|cds0955	V220|cds0851	XQ|cds0313	1299|cds1486	2012|cds0993	2041|cds2203	2116|cds1518	2122|cds0375	2128|cds2413	CCEE|cds0504	CCEF|cds1659	CCEM|cds0043	CCEN|cds0344	CCEP|cds0311	F876|cds2148	M211|cds2327	MSHR|cds0781	SH3|cds0743	CCEG|cds0433	CCEH|cds1720	CCEK|cds2190	CCEL|cds2518
Cluster0521	0402|cds0903	1181|cds0894	6159|cds0796	6850|cds0780	ATCC|cds0784	CA34|cds0830	CN1|cds0811	SACOL_RS04765	DAR4|cds0865	ED13|cds0850	FDA2|cds0817	HM15|cds0803	SAURJH1_RS04960	JS39|cds2130	LGA2|cds0871	M013|cds0819	MN8|cds0071	SAR_RS04525	MS4|cds0835	MW_RS04380	SA_RS04500	SAOUHSC_00863	NWMN_RS04515	SAB_RS04280	RKI4|cds0729	ST22|cds0817	ST39|cds0887	TW20|cds0956	V220|cds0852	XQ|cds0314	1299|cds1487	2012|cds0994	2041|cds2204	2116|cds1519	2122|cds0376	2128|cds2414	CCEE|cds0503	CCEF|cds1658	CCEM|cds0044	CCEN|cds0345	CCEP|cds0312	F876|cds2149	M211|cds2328	MSHR|cds0782	SH3|cds0744	CCEG|cds0434	CCEH|cds1719	CCEK|cds2191	CCEL|cds2519
Cluster0522	0402|cds0904	1181|cds0895	6159|cds0797	6850|cds0781	ATCC|cds0785	CA34|cds0831	CN1|cds0812	SACOL_RS04770	DAR4|cds0866	ED13|cds0851	FDA2|cds0818	HM15|cds0804	SAURJH1_RS04965	JS39|cds2131	LGA2|cds0872	M013|cds0820	MN8|cds0070	SAR_RS04530	MS4|cds0836	MW_RS04385	SA_RS04505	SAOUHSC_00864	NWMN_RS04520	SAB_RS04285	RKI4|cds0730	ST22|cds0818	ST39|cds0888	TW20|cds0957	V220|cds0853	XQ|cds0315	1299|cds1488	2012|cds0995	2041|cds2205	2116|cds1520	2122|cds0377	2128|cds2415	CCEE|cds0502	CCEF|cds1657	CCEM|cds0045	CCEN|cds0346	CCEP|cds0313	F876|cds2150	M211|cds2329	MSHR|cds0783	SH3|cds0745	CCEG|cds0435	CCEH|cds1718	CCEK|cds2192	CCEL|cds2520
Cluster0523	0402|cds0905	1181|cds0896	6159|cds0798	6850|cds0782	ATCC|cds0786	CA34|cds0832	CN1|cds0813	SACOL_RS04775	DAR4|cds0867	ED13|cds0852	FDA2|cds0819	HM15|cds0805	SAURJH1_RS04970	JS39|cds2132	LGA2|cds0873	M013|cds0821	MN8|cds0069	SAR_RS04535	MS4|cds0837	MW_RS04390	SA_RS04510	SAOUHSC_00865	NWMN_RS04525	SAB_RS04290	RKI4|cds0731	ST22|cds0819	ST39|cds0889	TW20|cds0958	V220|cds0854	XQ|cds0316	1299|cds1489	2012|cds0996	2041|cds2206	2116|cds1521	2122|cds0378	2128|cds2416	CCEE|cds0501	CCEF|cds1656	CCEM|cds0046	CCEN|cds0347	CCEP|cds0314	F876|cds2151	M211|cds2330	MSHR|cds0784	SH3|cds0746	CCEG|cds0436	CCEH|cds1717	CCEK|cds2193	CCEL|cds2521
Cluster0524	0402|cds0906	1181|cds0897	6159|cds0799	6850|cds0783	ATCC|cds0787	CA34|cds0833	CN1|cds0814	SACOL_RS04780	DAR4|cds0868	ED13|cds0853	FDA2|cds0820	HM15|cds0806	SAURJH1_RS04975	JS39|cds2133	LGA2|cds0874	M013|cds0822	MN8|cds0068	SAR_RS04540	MS4|cds0838	MW_RS04395	SA_RS04515	SAOUHSC_00866	NWMN_RS04530	SAB_RS04295	RKI4|cds0732	ST22|cds0820	ST39|cds0890	TW20|cds0959	V220|cds0855	XQ|cds0317	1299|cds1490	2012|cds0997	2041|cds2207	2116|cds1522	2122|cds0379	2128|cds2417	CCEE|cds0500	CCEF|cds1655	CCEM|cds0047	CCEN|cds0348	CCEP|cds0315	F876|cds2152	M211|cds2331	MSHR|cds0785	SH3|cds0747	CCEG|cds0437	CCEH|cds1716	CCEK|cds2194	CCEL|cds2522
Cluster0525	0402|cds0908	1181|cds0899	6159|cds0801	6850|cds0785	ATCC|cds0789	CA34|cds0835	CN1|cds0816	SACOL_RS04790	DAR4|cds0869	ED13|cds0855	FDA2|cds0822	HM15|cds0808	SAURJH1_RS04985	JS39|cds2135	LGA2|cds0876	M013|cds0824	MN8|cds0066	SAR_RS04550	MS4|cds0840	MW_RS04405	SA_RS04525	SAOUHSC_00868	NWMN_RS04540	SAB_RS04305	RKI4|cds0733	ST22|cds0822	ST39|cds0892	TW20|cds0961	V220|cds0857	XQ|cds0319	1299|cds1492	2012|cds0999	2041|cds2209	2116|cds1524	2122|cds0381	2128|cds2419	CCEE|cds0498	CCEF|cds1653	CCEM|cds0049	CCEN|cds0350	CCEP|cds0317	F876|cds2154	M211|cds2333	MSHR|cds0787	SH3|cds0749	CCEG|cds0438	CCEH|cds1715	CCEK|cds2195	CCEL|cds2523
Cluster0526	0402|cds0909	1181|cds0900	6159|cds0802	6850|cds0786	ATCC|cds0790	CA34|cds0836	CN1|cds0817	SACOL_RS04795	DAR4|cds0870	ED13|cds0856	FDA2|cds0823	HM15|cds0809	SAURJH1_RS04990	JS39|cds2136	LGA2|cds0877	M013|cds0825	MN8|cds0065	SAR_RS04555	MS4|cds0841	MW_RS04410	SA_RS04530	SAOUHSC_00869	NWMN_RS04545	SAB_RS04310	RKI4|cds0734	ST22|cds0823	ST39|cds0893	TW20|cds0962	V220|cds0858	XQ|cds0320	1299|cds1493	2012|cds1000	2041|cds2210	2116|cds1525	2122|cds0382	2128|cds2420	CCEE|cds0497	CCEF|cds1652	CCEM|cds0050	CCEN|cds0351	CCEP|cds0318	F876|cds2155	M211|cds2334	MSHR|cds0788	SH3|cds0750	CCEG|cds0439	CCEH|cds1714	CCEK|cds2196	CCEL|cds2524
Cluster0527	0402|cds0910	1181|cds0901	6159|cds0803	6850|cds0787	ATCC|cds0791	CA34|cds0837	CN1|cds0818	SACOL_RS04800	DAR4|cds0871	ED13|cds0857	FDA2|cds0824	HM15|cds0810	SAURJH1_RS04995	JS39|cds2137	LGA2|cds0878	M013|cds0826	MN8|cds0064	SAR_RS04560	MS4|cds0842	MW_RS04415	SA_RS04535	SAOUHSC_00870	NWMN_RS04550	SAB_RS04315	RKI4|cds0735	ST22|cds0824	ST39|cds0894	TW20|cds0963	V220|cds0859	XQ|cds0321	1299|cds1494	2012|cds1001	2041|cds2211	2116|cds1526	2122|cds0383	2128|cds2421	CCEE|cds0496	CCEF|cds1651	CCEM|cds0051	CCEN|cds0352	CCEP|cds0319	F876|cds2156	M211|cds2335	MSHR|cds0789	SH3|cds0751	CCEG|cds0440	CCEH|cds1713	CCEK|cds2197	CCEL|cds2525
Cluster0528	0402|cds0911	1181|cds0902	6159|cds0804	6850|cds0788	ATCC|cds0792	CA34|cds0838	CN1|cds0819	SACOL_RS04805	DAR4|cds0872	ED13|cds0858	FDA2|cds0825	HM15|cds0811	SAURJH1_RS05000	JS39|cds2138	LGA2|cds0879	M013|cds0827	MN8|cds0063	SAR_RS04565	MS4|cds0843	MW_RS04420	SA_RS04540	SAOUHSC_00871	NWMN_RS04555	SAB_RS04320	RKI4|cds0736	ST22|cds0825	ST39|cds0895	TW20|cds0964	V220|cds0860	XQ|cds0322	1299|cds1495	2012|cds1002	2041|cds2212	2116|cds1527	2122|cds0384	2128|cds2422	CCEE|cds0495	CCEF|cds1650	CCEM|cds0052	CCEN|cds0353	CCEP|cds0320	F876|cds2157	M211|cds2336	MSHR|cds0790	SH3|cds0752	CCEG|cds0441	CCEH|cds1712	CCEK|cds2198	CCEL|cds2526
Cluster0529	0402|cds0912	1181|cds0903	6159|cds0805	6850|cds0789	ATCC|cds0793	CA34|cds0839	CN1|cds0820	SACOL_RS04810	DAR4|cds0873	ED13|cds0859	FDA2|cds0826	HM15|cds0812	SAURJH1_RS05005	JS39|cds2139	LGA2|cds0880	M013|cds0828	MN8|cds0062	SAR_RS04570	MS4|cds0844	MW_RS04425	SA_RS04545	SAOUHSC_00872	NWMN_RS04560	SAB_RS04325	RKI4|cds0737	ST22|cds0826	ST39|cds0896	TW20|cds0965	V220|cds0861	XQ|cds0323	1299|cds1496	2012|cds1003	2041|cds2213	2116|cds1528	2122|cds0385	2128|cds2423	CCEE|cds0494	CCEF|cds1649	CCEM|cds0053	CCEN|cds0354	CCEP|cds0321	F876|cds2158	M211|cds2337	MSHR|cds0791	SH3|cds0753	CCEG|cds0442	CCEH|cds1711	CCEK|cds2199	CCEL|cds2527
Cluster0530	0402|cds0913	1181|cds0904	6159|cds0806	6850|cds0790	ATCC|cds0794	CA34|cds0840	CN1|cds0821	SACOL_RS04815	DAR4|cds0874	ED13|cds0860	FDA2|cds0827	HM15|cds0813	SAURJH1_RS05010	JS39|cds2140	LGA2|cds0881	M013|cds0829	MN8|cds0061	SAR_RS04575	MS4|cds0845	MW_RS04430	SA_RS04550	SAOUHSC_00873	NWMN_RS04565	SAB_RS04330	RKI4|cds0738	ST22|cds0827	ST39|cds0897	TW20|cds0966	V220|cds0862	XQ|cds0324	1299|cds1497	2012|cds1004	2041|cds2214	2116|cds1529	2122|cds0386	2128|cds2424	CCEE|cds0493	CCEF|cds1648	CCEM|cds0054	CCEN|cds0355	CCEP|cds0322	F876|cds2159	M211|cds2338	MSHR|cds0792	SH3|cds0754	CCEG|cds0443	CCEH|cds1710	CCEK|cds2200	CCEL|cds2117
Cluster0531	0402|cds0914	1181|cds0905	6159|cds0807	6850|cds0791	ATCC|cds0795	CA34|cds0841	CN1|cds0822	SACOL_RS04820	DAR4|cds0875	ED13|cds0861	FDA2|cds0828	HM15|cds0814	SAURJH1_RS05015	JS39|cds2141	LGA2|cds0882	M013|cds0830	MN8|cds0060	SAR_RS04580	MS4|cds0846	MW_RS04435	SA_RS04555	SAOUHSC_00874	NWMN_RS04570	SAB_RS04335	RKI4|cds0739	ST22|cds0828	ST39|cds0898	TW20|cds0967	V220|cds0863	XQ|cds0325	1299|cds1498	2012|cds1005	2041|cds2215	2116|cds1530	2122|cds0387	2128|cds2425	CCEE|cds0492	CCEF|cds1647	CCEM|cds0055	CCEN|cds0356	CCEP|cds0323	F876|cds2160	M211|cds2339	MSHR|cds0793	SH3|cds0755	CCEG|cds0444	CCEH|cds1709	CCEK|cds2201	CCEL|cds2118
Cluster0532	0402|cds0915	1181|cds0906	6159|cds0808	6850|cds0792	ATCC|cds0796	CA34|cds0842	CN1|cds0823	SACOL_RS04825	DAR4|cds0876	ED13|cds0862	FDA2|cds0829	HM15|cds0815	SAURJH1_RS05020	JS39|cds2142	LGA2|cds0883	M013|cds0831	MN8|cds0059	SAR_RS04585	MS4|cds0847	MW_RS04440	SA_RS04560	SAOUHSC_00875	NWMN_RS04575	SAB_RS04340	RKI4|cds0740	ST22|cds0829	ST39|cds0899	TW20|cds0968	V220|cds0864	XQ|cds0326	1299|cds1499	2012|cds1006	2041|cds2216	2116|cds1531	2122|cds0388	2128|cds2426	CCEE|cds0491	CCEF|cds1646	CCEM|cds0056	CCEN|cds0357	CCEP|cds0324	F876|cds2161	M211|cds2340	MSHR|cds0794	SH3|cds0756	CCEG|cds0445	CCEH|cds1708	CCEK|cds2202	CCEL|cds2119
Cluster0533	0402|cds0916	1181|cds0907	6159|cds0809	6850|cds0793	ATCC|cds0797	CA34|cds0843	CN1|cds0824	SACOL_RS04830	DAR4|cds0877	ED13|cds0863	FDA2|cds0830	HM15|cds0816	SAURJH1_RS05025	JS39|cds2143	LGA2|cds0884	M013|cds0832	MN8|cds0058	SAR_RS04590	MS4|cds0848	MW_RS04445	SA_RS04565	SAOUHSC_00876	NWMN_RS04580	SAB_RS04345	RKI4|cds0741	ST22|cds0830	ST39|cds0900	TW20|cds0969	V220|cds0865	XQ|cds0327	1299|cds1500	2012|cds1007	2041|cds2217	2116|cds1532	2122|cds0389	2128|cds2427	CCEE|cds0490	CCEF|cds1645	CCEM|cds0057	CCEN|cds0358	CCEP|cds0325	F876|cds2530	M211|cds2341	MSHR|cds0795	SH3|cds0757	CCEG|cds0446	CCEH|cds1707	CCEK|cds2203	CCEL|cds2120
Cluster0534	0402|cds0918	1181|cds0909	6159|cds0811	6850|cds0795	ATCC|cds0799	CA34|cds0845	CN1|cds0826	SACOL_RS04840	DAR4|cds0879	ED13|cds0865	FDA2|cds0832	HM15|cds0818	SAURJH1_RS05035	JS39|cds2145	LGA2|cds0886	M013|cds0834	MN8|cds0056	SAR_RS04600	MS4|cds0850	MW_RS04455	SA_RS04575	SAOUHSC_00878	NWMN_RS04590	SAB_RS04355	RKI4|cds0743	ST22|cds0832	ST39|cds0902	TW20|cds0971	V220|cds0867	XQ|cds0329	1299|cds1502	2012|cds2392	2041|cds2219	2116|cds1534	2122|cds0391	2128|cds2429	CCEE|cds0488	CCEF|cds1643	CCEM|cds0059	CCEN|cds0360	CCEP|cds0327	F876|cds2532	M211|cds2343	MSHR|cds0798	SH3|cds0759	CCEG|cds0448	CCEH|cds1705	CCEK|cds2205	CCEL|cds2122
Cluster0535	0402|cds0919	1181|cds0910	6159|cds0812	6850|cds0796	ATCC|cds0800	CA34|cds0846	CN1|cds0827	SACOL_RS04845	DAR4|cds0880	ED13|cds0866	FDA2|cds0833	HM15|cds0819	SAURJH1_RS05040	JS39|cds2146	LGA2|cds0887	M013|cds0835	MN8|cds0055	SAR_RS04605	MS4|cds0851	MW_RS04460	SA_RS04580	SAOUHSC_00879	NWMN_RS04595	SAB_RS04360	RKI4|cds0744	ST22|cds0833	ST39|cds0903	TW20|cds0972	V220|cds0868	XQ|cds0330	1299|cds1505	2012|cds2393	2041|cds2220	2116|cds1537	2122|cds0394	2128|cds2430	CCEE|cds0487	CCEF|cds1642	CCEM|cds0062	CCEN|cds0361	CCEP|cds0328	F876|cds2533	M211|cds2344	MSHR|cds0799	SH3|cds0762	CCEG|cds0449	CCEH|cds2213	CCEK|cds2206	CCEL|cds2123
Cluster0536	0402|cds0920	1181|cds0911	6159|cds0813	6850|cds0797	ATCC|cds0801	CA34|cds0847	CN1|cds0828	SACOL_RS04850	DAR4|cds0881	ED13|cds0867	FDA2|cds0834	HM15|cds0820	SAURJH1_RS05045	JS39|cds2147	LGA2|cds0888	M013|cds0836	MN8|cds0054	SAR_RS04610	MS4|cds0852	MW_RS04465	SA_RS04585	SAOUHSC_00880	NWMN_RS04600	SAB_RS04365	RKI4|cds0745	ST22|cds0834	ST39|cds0904	TW20|cds0973	V220|cds0869	XQ|cds0331	1299|cds1506	2012|cds2394	2041|cds2221	2116|cds1538	2122|cds0395	2128|cds2431	CCEE|cds0486	CCEF|cds1641	CCEM|cds0063	CCEN|cds0362	CCEP|cds0329	F876|cds2534	M211|cds2345	MSHR|cds0800	SH3|cds0763	CCEG|cds0450	CCEH|cds2214	CCEK|cds2207	CCEL|cds2124
Cluster0537	0402|cds0921	1181|cds0912	6159|cds0814	6850|cds0798	ATCC|cds0802	CA34|cds0848	CN1|cds0829	SACOL_RS04855	DAR4|cds0882	ED13|cds0868	FDA2|cds0835	HM15|cds0821	SAURJH1_RS05050	JS39|cds2148	LGA2|cds0889	M013|cds0837	MN8|cds0053	SAR_RS04615	MS4|cds0853	MW_RS04470	SA_RS04590	SAOUHSC_00881	NWMN_RS04605	SAB_RS04370	RKI4|cds0746	ST22|cds0835	ST39|cds0905	TW20|cds0974	V220|cds0870	XQ|cds0332	1299|cds1507	2012|cds2395	2041|cds2222	2116|cds1539	2122|cds0396	2128|cds2432	CCEE|cds0485	CCEF|cds1640	CCEM|cds0064	CCEN|cds0363	CCEP|cds0330	F876|cds2535	M211|cds2346	MSHR|cds0801	SH3|cds0764	CCEG|cds0451	CCEH|cds2215	CCEK|cds2208	CCEL|cds2125
Cluster0538	0402|cds0923	1181|cds0914	6159|cds0816	6850|cds0800	ATCC|cds0804	CA34|cds0850	CN1|cds0831	SACOL_RS04865	DAR4|cds0884	ED13|cds0870	FDA2|cds0837	HM15|cds0823	SAURJH1_RS05060	JS39|cds2150	LGA2|cds0891	M013|cds0839	MN8|cds0051	SAR_RS04625	MS4|cds0855	MW_RS04480	SA_RS04600	SAOUHSC_00883	NWMN_RS04615	SAB_RS04385	RKI4|cds0748	ST22|cds0837	ST39|cds0907	TW20|cds0976	V220|cds0872	XQ|cds0334	1299|cds1370	2012|cds1287	2041|cds1939	2116|cds1738	2122|cds1997	2128|cds2018	CCEE|cds0483	CCEF|cds1638	CCEM|cds0066	CCEN|cds0365	CCEP|cds0332	F876|cds0715	M211|cds0769	MSHR|cds0803	SH3|cds0766	CCEG|cds0453	CCEH|cds2217	CCEK|cds2210	CCEL|cds2127
Cluster0539	0402|cds0924	1181|cds0915	6159|cds0817	6850|cds0801	ATCC|cds0805	CA34|cds0851	CN1|cds0832	SACOL_RS04870	DAR4|cds0885	ED13|cds0871	FDA2|cds0838	HM15|cds0824	SAURJH1_RS05065	JS39|cds2151	LGA2|cds0892	M013|cds0840	MN8|cds0050	SAR_RS04630	MS4|cds0856	MW_RS04485	SA_RS04605	SAOUHSC_00884	NWMN_RS04620	SAB_RS04390	RKI4|cds0749	ST22|cds0838	ST39|cds0908	TW20|cds0977	V220|cds0873	XQ|cds0335	1299|cds1371	2012|cds1288	2041|cds1940	2116|cds1739	2122|cds1998	2128|cds2019	CCEE|cds0482	CCEF|cds1637	CCEM|cds0067	CCEN|cds0366	CCEP|cds0333	F876|cds0716	M211|cds0770	MSHR|cds0804	SH3|cds0767	CCEG|cds0454	CCEH|cds2218	CCEK|cds2211	CCEL|cds2128
Cluster0540	0402|cds0925	1181|cds0916	6159|cds0818	6850|cds0802	ATCC|cds0806	CA34|cds0852	CN1|cds0833	SACOL_RS04875	DAR4|cds0886	ED13|cds0872	FDA2|cds0839	HM15|cds0825	SAURJH1_RS05070	JS39|cds2152	LGA2|cds0893	M013|cds0841	MN8|cds0049	SAR_RS04635	MS4|cds0857	MW_RS04490	SA_RS04610	SAOUHSC_00885	NWMN_RS04625	SAB_RS04395	RKI4|cds0750	ST22|cds0839	ST39|cds0909	TW20|cds0978	V220|cds0874	XQ|cds0336	1299|cds1372	2012|cds1289	2041|cds1941	2116|cds1740	2122|cds1999	2128|cds2020	CCEE|cds0481	CCEF|cds1636	CCEM|cds0068	CCEN|cds0367	CCEP|cds0334	F876|cds0717	M211|cds0771	MSHR|cds0805	SH3|cds0768	CCEG|cds0455	CCEH|cds2219	CCEK|cds2212	CCEL|cds2129
Cluster0541	0402|cds0926	1181|cds0917	6159|cds0819	6850|cds0803	ATCC|cds0807	CA34|cds0853	CN1|cds0834	SACOL_RS04880	DAR4|cds0887	ED13|cds0873	FDA2|cds0840	HM15|cds0826	SAURJH1_RS05075	JS39|cds2153	LGA2|cds0894	M013|cds0842	MN8|cds0048	SAR_RS04640	MS4|cds0858	MW_RS04495	SA_RS04615	SAOUHSC_00886	NWMN_RS04630	SAB_RS04400	RKI4|cds0751	ST22|cds0840	ST39|cds0910	TW20|cds0979	V220|cds0875	XQ|cds0337	1299|cds1373	2012|cds1290	2041|cds1942	2116|cds1741	2122|cds2000	2128|cds2021	CCEE|cds0480	CCEF|cds1635	CCEM|cds0069	CCEN|cds0368	CCEP|cds0335	F876|cds0718	M211|cds0772	MSHR|cds0806	SH3|cds0769	CCEG|cds0456	CCEH|cds2220	CCEK|cds2213	CCEL|cds2130
Cluster0542	0402|cds0927	1181|cds0918	6159|cds0820	6850|cds0804	ATCC|cds0808	CA34|cds0854	CN1|cds0835	SACOL_RS04885	DAR4|cds0888	ED13|cds0874	FDA2|cds0841	HM15|cds0827	SAURJH1_RS05080	JS39|cds2154	LGA2|cds0895	M013|cds0843	MN8|cds0047	SAR_RS04645	MS4|cds0859	MW_RS04500	SA_RS04620	SAOUHSC_00887	NWMN_RS04635	SAB_RS04405	RKI4|cds0752	ST22|cds0841	ST39|cds0911	TW20|cds0980	V220|cds0876	XQ|cds0338	1299|cds1374	2012|cds1291	2041|cds1943	2116|cds1742	2122|cds2001	2128|cds2022	CCEE|cds0479	CCEF|cds1634	CCEM|cds0070	CCEN|cds0369	CCEP|cds0336	F876|cds0719	M211|cds0773	MSHR|cds0807	SH3|cds0770	CCEG|cds0457	CCEH|cds2221	CCEK|cds2214	CCEL|cds2131
Cluster0543	0402|cds0928	1181|cds0919	6159|cds0821	6850|cds0805	ATCC|cds0809	CA34|cds0855	CN1|cds0836	SACOL_RS04890	DAR4|cds0889	ED13|cds0875	FDA2|cds0842	HM15|cds0828	SAURJH1_RS05085	JS39|cds2155	LGA2|cds0896	M013|cds0844	MN8|cds0046	SAR_RS04650	MS4|cds0860	MW_RS04505	SA_RS04625	SAOUHSC_00888	NWMN_RS04640	SAB_RS04410	RKI4|cds0753	ST22|cds0842	ST39|cds0912	TW20|cds0981	V220|cds0877	XQ|cds0339	1299|cds1375	2012|cds1292	2041|cds1944	2116|cds1743	2122|cds2002	2128|cds2023	CCEE|cds0478	CCEF|cds1633	CCEM|cds0071	CCEN|cds0370	CCEP|cds0337	F876|cds0720	M211|cds0774	MSHR|cds0808	SH3|cds0771	CCEG|cds0458	CCEH|cds2222	CCEK|cds2215	CCEL|cds2132
Cluster0544	0402|cds0929	1181|cds0920	6159|cds0822	6850|cds0806	ATCC|cds0810	CA34|cds0856	CN1|cds0837	SACOL_RS04895	DAR4|cds0890	ED13|cds0876	FDA2|cds0843	HM15|cds0829	SAURJH1_RS05090	JS39|cds2156	LGA2|cds0897	M013|cds0845	MN8|cds0045	SAR_RS04655	MS4|cds0861	MW_RS04510	SA_RS04630	SAOUHSC_00889	NWMN_RS04645	SAB_RS04415	RKI4|cds0754	ST22|cds0843	ST39|cds0913	TW20|cds0982	V220|cds0878	XQ|cds0340	1299|cds1376	2012|cds1293	2041|cds1945	2116|cds1744	2122|cds2003	2128|cds2024	CCEE|cds0477	CCEF|cds1632	CCEM|cds0072	CCEN|cds0371	CCEP|cds0338	F876|cds0721	M211|cds0775	MSHR|cds0809	SH3|cds0772	CCEG|cds0459	CCEH|cds2223	CCEK|cds2216	CCEL|cds2133
Cluster0545	0402|cds0930	1181|cds0921	6159|cds0823	6850|cds0807	ATCC|cds0811	CA34|cds0857	CN1|cds0838	SACOL_RS04900	DAR4|cds0891	ED13|cds0877	FDA2|cds0844	HM15|cds0830	SAURJH1_RS05095	JS39|cds2157	LGA2|cds0898	M013|cds0846	MN8|cds0044	SAR_RS04660	MS4|cds0862	MW_RS04515	SA_RS04635	SAOUHSC_00890	NWMN_RS04650	SAB_RS04420	RKI4|cds0755	ST22|cds0844	ST39|cds0914	TW20|cds0983	V220|cds0879	XQ|cds0341	1299|cds1377	2012|cds1294	2041|cds1946	2116|cds1745	2122|cds2004	2128|cds2025	CCEE|cds0476	CCEF|cds1631	CCEM|cds0073	CCEN|cds0372	CCEP|cds0339	F876|cds0722	M211|cds0776	MSHR|cds0810	SH3|cds0773	CCEG|cds0460	CCEH|cds2224	CCEK|cds2217	CCEL|cds2134
Cluster0546	0402|cds0931	1181|cds0922	6159|cds0824	6850|cds0808	ATCC|cds0812	CA34|cds0858	CN1|cds0839	SACOL_RS04905	DAR4|cds0892	ED13|cds0878	FDA2|cds0845	HM15|cds0831	SAURJH1_RS05100	JS39|cds2158	LGA2|cds0899	M013|cds0847	MN8|cds0043	SAR_RS04665	MS4|cds0863	MW_RS04520	SA_RS04640	SAOUHSC_00891	NWMN_RS04655	SAB_RS04425	RKI4|cds0756	ST22|cds0845	ST39|cds0915	TW20|cds0984	V220|cds0880	XQ|cds0342	1299|cds1378	2012|cds1295	2041|cds1947	2116|cds1746	2122|cds2005	2128|cds2026	CCEE|cds0475	CCEF|cds1630	CCEM|cds0074	CCEN|cds0373	CCEP|cds0340	F876|cds0723	M211|cds0777	MSHR|cds0811	SH3|cds0774	CCEG|cds0461	CCEH|cds2225	CCEK|cds2218	CCEL|cds2135
Cluster0547	0402|cds0932	1181|cds0923	6159|cds0825	6850|cds0809	ATCC|cds0813	CA34|cds0859	CN1|cds0840	SACOL_RS04910	DAR4|cds0893	ED13|cds0879	FDA2|cds0846	HM15|cds0832	SAURJH1_RS05105	JS39|cds2159	LGA2|cds0900	M013|cds0848	MN8|cds0042	SAR_RS04670	MS4|cds0864	MW_RS04525	SA_RS04645	SAOUHSC_00892	NWMN_RS04660	SAB_RS04430	RKI4|cds0757	ST22|cds0846	ST39|cds0916	TW20|cds0985	V220|cds0881	XQ|cds0343	1299|cds1379	2012|cds1296	2041|cds1948	2116|cds1747	2122|cds2006	2128|cds2027	CCEE|cds0474	CCEF|cds1629	CCEM|cds0075	CCEN|cds0374	CCEP|cds0341	F876|cds0724	M211|cds0778	MSHR|cds0812	SH3|cds0775	CCEG|cds0462	CCEH|cds2226	CCEK|cds2219	CCEL|cds2136
Cluster0548	0402|cds0933	1181|cds0924	6159|cds0826	6850|cds0810	ATCC|cds0814	CA34|cds0860	CN1|cds0841	SACOL_RS04915	DAR4|cds0894	ED13|cds0880	FDA2|cds0847	HM15|cds0833	SAURJH1_RS05110	JS39|cds2160	LGA2|cds0901	M013|cds0849	MN8|cds0041	SAR_RS04675	MS4|cds0865	MW_RS04530	SA_RS04650	SAOUHSC_00893	NWMN_RS04665	SAB_RS04435	RKI4|cds0758	ST22|cds0847	ST39|cds0917	TW20|cds0986	V220|cds0882	XQ|cds0344	1299|cds1380	2012|cds1297	2041|cds1949	2116|cds1748	2122|cds2007	2128|cds2028	CCEE|cds0473	CCEF|cds1628	CCEM|cds0076	CCEN|cds0375	CCEP|cds0342	F876|cds0725	M211|cds0779	MSHR|cds0813	SH3|cds0776	CCEG|cds0463	CCEH|cds2227	CCEK|cds2220	CCEL|cds2137
Cluster0549	0402|cds0934	1181|cds0925	6159|cds0827	6850|cds0811	ATCC|cds0815	CA34|cds0861	CN1|cds0842	rocD	DAR4|cds0895	ED13|cds0881	FDA2|cds0848	HM15|cds0834	rocD	JS39|cds2161	LGA2|cds0902	M013|cds0850	MN8|cds0040	rocD	MS4|cds0866	rocD	rocD	rocD	rocD	rocD	RKI4|cds0759	ST22|cds0848	ST39|cds0918	TW20|cds0987	V220|cds0883	XQ|cds0345	1299|cds1381	2012|cds1298	2041|cds1950	2116|cds1749	2122|cds2008	2128|cds2029	CCEE|cds0472	CCEF|cds1627	CCEM|cds0077	CCEN|cds0376	CCEP|cds0343	F876|cds0726	M211|cds0780	MSHR|cds0814	SH3|cds0777	CCEG|cds0464	CCEH|cds2228	CCEK|cds2221	CCEL|cds2138
Cluster0550	0402|cds0935	1181|cds0926	6159|cds0828	6850|cds0812	ATCC|cds0816	CA34|cds0862	CN1|cds0843	SACOL_RS04925	DAR4|cds0896	ED13|cds0882	FDA2|cds0849	HM15|cds0835	SAURJH1_RS05120	JS39|cds2162	LGA2|cds0903	M013|cds0851	MN8|cds0039	SAR_RS04685	MS4|cds0867	MW_RS04540	SA_RS04660	SAOUHSC_00895	NWMN_RS04675	SAB_RS04445	RKI4|cds0760	ST22|cds0849	ST39|cds0919	TW20|cds0988	V220|cds0884	XQ|cds0346	1299|cds1382	2012|cds1299	2041|cds1951	2116|cds1750	2122|cds2009	2128|cds2030	CCEE|cds0471	CCEF|cds1626	CCEM|cds0078	CCEN|cds0377	CCEP|cds0344	F876|cds0727	M211|cds0781	MSHR|cds0815	SH3|cds0778	CCEG|cds0465	CCEH|cds2229	CCEK|cds2222	CCEL|cds2139
Cluster0551	0402|cds0936	1181|cds0927	6159|cds0829	6850|cds0813	ATCC|cds0817	CA34|cds0864	CN1|cds0844	SACOL_RS04935	DAR4|cds0897	ED13|cds0883	FDA2|cds0850	HM15|cds0836	SAURJH1_RS05125	JS39|cds2163	LGA2|cds0904	M013|cds0852	MN8|cds0038	SAR_RS04690	MS4|cds0869	MW_RS04545	SA_RS04665	SAOUHSC_00897	NWMN_RS04685	SAB_RS04450	RKI4|cds0761	ST22|cds0850	ST39|cds0922	TW20|cds0990	V220|cds0886	XQ|cds0347	1299|cds1383	2012|cds1300	2041|cds1952	2116|cds1751	2122|cds2010	2128|cds2031	CCEE|cds0470	CCEF|cds1625	CCEM|cds0079	CCEN|cds0378	CCEP|cds0345	F876|cds0728	M211|cds0782	MSHR|cds0816	SH3|cds0779	CCEG|cds0466	CCEH|cds2230	CCEK|cds2223	CCEL|cds2140
Cluster0552	0402|cds0937	1181|cds0928	6159|cds0830	6850|cds0814	ATCC|cds0818	CA34|cds0865	CN1|cds0845	SACOL_RS04940	DAR4|cds0898	ED13|cds0884	FDA2|cds0851	HM15|cds0837	SAURJH1_RS05130	JS39|cds2164	LGA2|cds0905	M013|cds0853	MN8|cds0037	SAR_RS04695	MS4|cds0870	MW_RS04550	SA_RS04670	SAOUHSC_00898	NWMN_RS04690	SAB_RS04455	RKI4|cds0762	ST22|cds0851	ST39|cds0923	TW20|cds0991	V220|cds0887	XQ|cds0348	1299|cds1384	2012|cds1301	2041|cds1953	2116|cds1752	2122|cds2011	2128|cds2032	CCEE|cds0469	CCEF|cds1624	CCEM|cds0080	CCEN|cds0379	CCEP|cds0346	F876|cds0729	M211|cds0783	MSHR|cds0817	SH3|cds0780	CCEG|cds0467	CCEH|cds2231	CCEK|cds2224	CCEL|cds2141
Cluster0553	0402|cds0938	1181|cds0929	6159|cds0831	6850|cds0815	ATCC|cds0819	CA34|cds0866	CN1|cds0846	SACOL_RS04945	DAR4|cds0899	ED13|cds0885	FDA2|cds0852	HM15|cds0838	SAURJH1_RS05135	JS39|cds2165	LGA2|cds0906	M013|cds0854	MN8|cds0036	SAR_RS04700	MS4|cds0871	MW_RS04555	SA_RS04675	SAOUHSC_00899	NWMN_RS04695	SAB_RS04460	RKI4|cds0763	ST22|cds0852	ST39|cds0924	TW20|cds0992	V220|cds0888	XQ|cds0349	1299|cds1385	2012|cds1302	2041|cds1954	2116|cds1753	2122|cds2012	2128|cds2033	CCEE|cds0468	CCEF|cds1623	CCEM|cds0081	CCEN|cds0380	CCEP|cds0347	F876|cds0730	M211|cds0784	MSHR|cds0818	SH3|cds0781	CCEG|cds0468	CCEH|cds2232	CCEK|cds2225	CCEL|cds2142
Cluster0554	0402|cds0939	1181|cds0930	6159|cds0832	6850|cds0816	ATCC|cds0820	CA34|cds0867	CN1|cds0847	SACOL_RS04950	DAR4|cds0900	ED13|cds0886	FDA2|cds0853	HM15|cds0839	SAURJH1_RS05140	JS39|cds2166	LGA2|cds0907	M013|cds0855	MN8|cds0035	SAR_RS04705	MS4|cds0872	MW_RS04560	SA_RS04680	pgi	NWMN_RS04700	SAB_RS04465	RKI4|cds0764	ST22|cds0853	ST39|cds0925	TW20|cds0993	V220|cds0889	XQ|cds0350	1299|cds1386	2012|cds1303	2041|cds1955	2116|cds1754	2122|cds2013	2128|cds2034	CCEE|cds0467	CCEF|cds1622	CCEM|cds0082	CCEN|cds0381	CCEP|cds0348	F876|cds0731	M211|cds0785	MSHR|cds0819	SH3|cds0782	CCEG|cds0469	CCEH|cds2233	CCEK|cds2226	CCEL|cds2143
Cluster0555	0402|cds0940	1181|cds0931	6159|cds0833	6850|cds0817	ATCC|cds0821	CA34|cds0869	CN1|cds0848	SACOL_RS04955	DAR4|cds0901	ED13|cds0888	FDA2|cds0854	HM15|cds0840	SAURJH1_RS05145	JS39|cds2169	LGA2|cds0909	M013|cds0856	MN8|cds0034	SAR_RS04710	MS4|cds0873	MW_RS04565	SA_RS04685	SAOUHSC_00901	NWMN_RS04705	SAB_RS04470	RKI4|cds0765	ST22|cds0854	ST39|cds0926	TW20|cds0994	V220|cds0890	XQ|cds0351	1299|cds1387	2012|cds1304	2041|cds1956	2116|cds1755	2122|cds2014	2128|cds2035	CCEE|cds0466	CCEF|cds1621	CCEM|cds0083	CCEN|cds0382	CCEP|cds0349	F876|cds0732	M211|cds0786	MSHR|cds0820	SH3|cds0783	CCEG|cds0470	CCEH|cds2234	CCEK|cds2227	CCEL|cds2144
Cluster0556	0402|cds0941	1181|cds0932	6159|cds0834	6850|cds0818	ATCC|cds0822	CA34|cds0870	CN1|cds0849	SACOL_RS04960	DAR4|cds0902	ED13|cds0889	FDA2|cds0855	HM15|cds0841	SAURJH1_RS05150	JS39|cds2170	LGA2|cds0910	M013|cds0857	MN8|cds0033	SAR_RS04715	MS4|cds0874	MW_RS04570	SA_RS04690	SAOUHSC_00902	NWMN_RS04710	SAB_RS04475	RKI4|cds0766	ST22|cds0855	ST39|cds0927	TW20|cds0995	V220|cds0891	XQ|cds0352	1299|cds1388	2012|cds1305	2041|cds1957	2116|cds1756	2122|cds2015	2128|cds2036	CCEE|cds0465	CCEF|cds1620	CCEM|cds0084	CCEN|cds0383	CCEP|cds0350	F876|cds0733	M211|cds0787	MSHR|cds0821	SH3|cds0784	CCEG|cds0471	CCEH|cds2235	CCEK|cds2228	CCEL|cds2145
Cluster0557	0402|cds0942	1181|cds0933	6159|cds0835	6850|cds0819	ATCC|cds0823	CA34|cds0871	CN1|cds0850	SACOL_RS04965	DAR4|cds0903	ED13|cds0890	FDA2|cds0856	HM15|cds0842	SAURJH1_RS05155	JS39|cds2171	LGA2|cds0911	M013|cds0858	MN8|cds0032	SAR_RS04720	MS4|cds0875	MW_RS04575	SA_RS04695	SAOUHSC_00903	NWMN_RS04715	SAB_RS04480	RKI4|cds0767	ST22|cds0856	ST39|cds0928	TW20|cds0996	V220|cds0892	XQ|cds0353	1299|cds1389	2012|cds1306	2041|cds1958	2116|cds1757	2122|cds2016	2128|cds2037	CCEE|cds0464	CCEF|cds1619	CCEM|cds0085	CCEN|cds0384	CCEP|cds0351	F876|cds0734	M211|cds0788	MSHR|cds0822	SH3|cds0785	CCEG|cds0472	CCEH|cds2236	CCEK|cds2229	CCEL|cds2146
Cluster0558	0402|cds0943	1181|cds0934	6159|cds0836	6850|cds0820	ATCC|cds0824	CA34|cds0872	CN1|cds0851	SACOL_RS04970	DAR4|cds0904	ED13|cds0891	FDA2|cds0857	HM15|cds0843	SAURJH1_RS05160	JS39|cds2172	LGA2|cds0912	M013|cds0859	MN8|cds0031	SAR_RS04725	MS4|cds0876	MW_RS04580	SA_RS04700	SAOUHSC_00904	NWMN_RS04720	SAB_RS04485	RKI4|cds0768	ST22|cds0857	ST39|cds0929	TW20|cds0997	V220|cds0893	XQ|cds0354	1299|cds1390	2012|cds1307	2041|cds1959	2116|cds1758	2122|cds2017	2128|cds2038	CCEE|cds0463	CCEF|cds1618	CCEM|cds0086	CCEN|cds0385	CCEP|cds0352	F876|cds0735	M211|cds0789	MSHR|cds0823	SH3|cds0786	CCEG|cds0473	CCEH|cds2237	CCEK|cds2230	CCEL|cds2147
Cluster0559	0402|cds0944	1181|cds0935	6159|cds0837	6850|cds0821	ATCC|cds0825	CA34|cds0873	CN1|cds0852	SACOL_RS04975	DAR4|cds0905	ED13|cds0892	FDA2|cds0858	HM15|cds0844	SAURJH1_RS05165	JS39|cds2173	LGA2|cds0913	M013|cds0860	MN8|cds0030	SAR_RS04730	MS4|cds0877	MW_RS04585	SA_RS04705	SAOUHSC_00905	NWMN_RS04725	SAB_RS04490	RKI4|cds0769	ST22|cds0858	ST39|cds0930	TW20|cds0998	V220|cds0894	XQ|cds0355	1299|cds1391	2012|cds1308	2041|cds1960	2116|cds1759	2122|cds2018	2128|cds2039	CCEE|cds0462	CCEF|cds1617	CCEM|cds0087	CCEN|cds0386	CCEP|cds0353	F876|cds0736	M211|cds0790	MSHR|cds0824	SH3|cds0787	CCEG|cds0474	CCEH|cds2238	CCEK|cds2231	CCEL|cds2148
Cluster0560	0402|cds0945	1181|cds0936	6159|cds0838	6850|cds0822	ATCC|cds0826	CA34|cds0874	CN1|cds0853	SACOL_RS04980	DAR4|cds0906	ED13|cds0893	FDA2|cds0859	HM15|cds0845	SAURJH1_RS05170	JS39|cds2174	LGA2|cds0914	M013|cds0861	MN8|cds0029	SAR_RS04735	MS4|cds0878	MW_RS04590	SA_RS04710	SAOUHSC_00906	NWMN_RS04730	SAB_RS04495	RKI4|cds0770	ST22|cds0859	ST39|cds0931	TW20|cds0999	V220|cds0895	XQ|cds0356	1299|cds1392	2012|cds1309	2041|cds1961	2116|cds1760	2122|cds2019	2128|cds2040	CCEE|cds0461	CCEF|cds1616	CCEM|cds0088	CCEN|cds0387	CCEP|cds0354	F876|cds0737	M211|cds0791	MSHR|cds0825	SH3|cds0788	CCEG|cds0475	CCEH|cds2239	CCEK|cds2232	CCEL|cds2149
Cluster0561	0402|cds0946	1181|cds0938	6159|cds0839	6850|cds0823	ATCC|cds0827	CA34|cds0875	CN1|cds0856	SACOL_RS04985	DAR4|cds0907	ED13|cds0894	FDA2|cds0861	HM15|cds0846	SAURJH1_RS05175	JS39|cds2175	LGA2|cds0915	M013|cds0862	MN8|cds0028	SAR_RS04740	MS4|cds0879	MW_RS04595	SA_RS04715	SAOUHSC_00907	NWMN_RS04735	SAB_RS04500	RKI4|cds0772	ST22|cds0860	ST39|cds0932	TW20|cds1000	V220|cds0896	XQ|cds0357	1299|cds1393	2012|cds2448	2041|cds1962	2116|cds2055	2122|cds2020	2128|cds2041	CCEE|cds0460	CCEF|cds1615	CCEM|cds0089	CCEN|cds0388	CCEP|cds0355	F876|cds0738	M211|cds0792	MSHR|cds0826	SH3|cds0789	CCEG|cds0476	CCEH|cds2557	CCEK|cds2233	CCEL|cds2150
Cluster0562	0402|cds0947	1181|cds0939	6159|cds0841	6850|cds0824	ATCC|cds0829	CA34|cds0876	CN1|cds0858	SACOL_RS04990	DAR4|cds0908	ED13|cds0895	FDA2|cds0862	HM15|cds0847	SAURJH1_RS05180	JS39|cds2176	LGA2|cds0916	M013|cds0863	MN8|cds0026	SAR_RS04750	MS4|cds0880	MW_RS04600	SA_RS04720	SAOUHSC_00908	NWMN_RS04740	SAB_RS04505	RKI4|cds0773	ST22|cds0861	ST39|cds0952	TW20|cds1001	V220|cds0897	XQ|cds0358	1299|cds1394	2012|cds2449	2041|cds1963	2116|cds2056	2122|cds2021	2128|cds2042	CCEE|cds0459	CCEF|cds1614	CCEM|cds0090	CCEN|cds0389	CCEP|cds0356	F876|cds0739	M211|cds0793	MSHR|cds0827	SH3|cds0790	CCEG|cds0481	CCEH|cds1798	CCEK|cds2320	CCEL|cds2151
Cluster0563	0402|cds0948	1181|cds0940	6159|cds0842	6850|cds0825	ATCC|cds0830	CA34|cds0877	CN1|cds0859	SACOL_RS04995	DAR4|cds0909	ED13|cds0896	FDA2|cds0863	HM15|cds0848	SAURJH1_RS05185	JS39|cds2177	LGA2|cds0917	M013|cds0864	MN8|cds0025	SAR_RS04755	MS4|cds0881	MW_RS04605	SA_RS04725	SAOUHSC_00909	NWMN_RS04745	SAB_RS04510	RKI4|cds0774	ST22|cds0862	ST39|cds0953	TW20|cds1002	V220|cds0898	XQ|cds0359	1299|cds1395	2012|cds2450	2041|cds1964	2116|cds2057	2122|cds2022	2128|cds2043	CCEE|cds0458	CCEF|cds1613	CCEM|cds0091	CCEN|cds0390	CCEP|cds0357	F876|cds0740	M211|cds0794	MSHR|cds0828	SH3|cds0791	CCEG|cds0482	CCEH|cds1799	CCEK|cds2319	CCEL|cds2152
Cluster0564	0402|cds0949	1181|cds0941	6159|cds0843	6850|cds0826	ATCC|cds0831	CA34|cds0878	CN1|cds0860	SACOL_RS05000	DAR4|cds0910	ED13|cds0897	FDA2|cds0864	HM15|cds0849	SAURJH1_RS05190	JS39|cds2178	LGA2|cds0918	M013|cds0865	MN8|cds0024	SAR_RS04760	MS4|cds0882	MW_RS04610	SA_RS04730	SAOUHSC_00910	NWMN_RS04750	SAB_RS04515	RKI4|cds0775	ST22|cds0863	ST39|cds0954	TW20|cds1003	V220|cds0899	XQ|cds0360	1299|cds1396	2012|cds2451	2041|cds1965	2116|cds2058	2122|cds2023	2128|cds2044	CCEE|cds0457	CCEF|cds1612	CCEM|cds0092	CCEN|cds0391	CCEP|cds0358	F876|cds0741	M211|cds0795	MSHR|cds0829	SH3|cds0792	CCEG|cds0483	CCEH|cds1800	CCEK|cds2318	CCEL|cds2153
Cluster0565	0402|cds0952	1181|cds0944	6159|cds0846	6850|cds0829	ATCC|cds0834	CA34|cds0881	CN1|cds0863	SACOL_RS05015	DAR4|cds0913	ED13|cds0900	FDA2|cds0867	HM15|cds0853	SAURJH1_RS05205	JS39|cds2181	LGA2|cds0921	M013|cds0868	MN8|cds0021	SAR_RS04775	MS4|cds0885	MW_RS04625	SA_RS04745	SAOUHSC_00913	NWMN_RS04765	SAB_RS04530	RKI4|cds0777	ST22|cds0866	ST39|cds0957	TW20|cds1006	V220|cds0902	XQ|cds0363	1299|cds1399	2012|cds2444	2041|cds2436	2116|cds2061	2122|cds2026	2128|cds2047	CCEE|cds0455	CCEF|cds1609	CCEM|cds0095	CCEN|cds0394	CCEP|cds0361	F876|cds0744	M211|cds0798	MSHR|cds0832	SH3|cds0795	CCEG|cds0486	CCEH|cds1803	CCEK|cds2315	CCEL|cds2156
Cluster0566	0402|cds0956	1181|cds0948	6159|cds0847	6850|cds0833	ATCC|cds0838	CA34|cds0882	CN1|cds0866	SACOL_RS05035	DAR4|cds0916	ED13|cds0904	FDA2|cds0871	HM15|cds0857	SAURJH1_RS05225	JS39|cds2185	LGA2|cds0924	M013|cds0872	MN8|cds0017	SAR_RS04795	MS4|cds0890	MW_RS04645	SA_RS04765	SAOUHSC_00917	NWMN_RS04785	SAB_RS04535	RKI4|cds0780	ST22|cds0869	ST39|cds0958	TW20|cds1010	V220|cds0906	XQ|cds0366	1299|cds1400	2012|cds2362	2041|cds2437	2116|cds2062	2122|cds2027	2128|cds2048	CCEE|cds0451	CCEF|cds1606	CCEM|cds0096	CCEN|cds0398	CCEP|cds0362	F876|cds0745	M211|cds0799	MSHR|cds0833	SH3|cds0796	CCEG|cds0487	CCEH|cds1804	CCEK|cds2314	CCEL|cds2157
Cluster0567	0402|cds0958	1181|cds0950	6159|cds0849	6850|cds0835	ATCC|cds0840	CA34|cds0884	CN1|cds0868	SACOL_RS05045	DAR4|cds0918	ED13|cds0906	FDA2|cds0873	HM15|cds0859	SAURJH1_RS05235	JS39|cds2187	LGA2|cds0926	M013|cds0874	MN8|cds0015	SAR_RS04805	MS4|cds0892	MW_RS04655	SA_RS04775	SAOUHSC_00919	NWMN_RS04795	SAB_RS04545	RKI4|cds0782	ST22|cds0871	ST39|cds0960	TW20|cds1012	V220|cds0908	XQ|cds0368	1299|cds1402	2012|cds2364	2041|cds2439	2116|cds2064	2122|cds2029	2128|cds2050	CCEE|cds0449	CCEF|cds1604	CCEM|cds0098	CCEN|cds0400	CCEP|cds0364	F876|cds0747	M211|cds0801	MSHR|cds0835	SH3|cds0798	CCEG|cds0489	CCEH|cds1806	CCEK|cds2312	CCEL|cds2159
Cluster0568	0402|cds0959	1181|cds0951	6159|cds0850	6850|cds0836	ATCC|cds0841	CA34|cds0885	CN1|cds0869	SACOL_RS05050	DAR4|cds0919	ED13|cds0907	FDA2|cds0874	HM15|cds0860	SAURJH1_RS05240	JS39|cds2188	LGA2|cds0927	M013|cds0875	MN8|cds0014	SAR_RS04810	MS4|cds0893	MW_RS04660	SA_RS04780	SAOUHSC_00920	NWMN_RS04800	SAB_RS04550	RKI4|cds0783	ST22|cds0872	ST39|cds0961	TW20|cds1013	V220|cds0909	XQ|cds0369	1299|cds1403	2012|cds2365	2041|cds2440	2116|cds2065	2122|cds2030	2128|cds2051	CCEE|cds0448	CCEF|cds1603	CCEM|cds0099	CCEN|cds0401	CCEP|cds0365	F876|cds0748	M211|cds0802	MSHR|cds0836	SH3|cds0799	CCEG|cds0490	CCEH|cds1807	CCEK|cds2311	CCEL|cds2160
Cluster0569	0402|cds0960	1181|cds0952	6159|cds0851	6850|cds0837	ATCC|cds0842	CA34|cds0886	CN1|cds0870	SACOL_RS05055	DAR4|cds0920	ED13|cds0908	FDA2|cds0875	HM15|cds0861	SAURJH1_RS05245	JS39|cds2189	LGA2|cds0928	M013|cds0876	MN8|cds0013	SAR_RS04815	MS4|cds0894	MW_RS04665	SA_RS04785	SAOUHSC_00921	NWMN_RS04805	SAB_RS04555	RKI4|cds0784	ST22|cds0873	ST39|cds0962	TW20|cds1014	V220|cds0910	XQ|cds0370	1299|cds1404	2012|cds2366	2041|cds2441	2116|cds2066	2122|cds2031	2128|cds2052	CCEE|cds0447	CCEF|cds1602	CCEM|cds0100	CCEN|cds0402	CCEP|cds0366	F876|cds0749	M211|cds0803	MSHR|cds0837	SH3|cds0800	CCEG|cds0491	CCEH|cds1808	CCEK|cds2310	CCEL|cds2161
Cluster0570	0402|cds0961	1181|cds0953	6159|cds0853	6850|cds0838	ATCC|cds0843	CA34|cds0887	CN1|cds0871	SACOL_RS05060	DAR4|cds0921	ED13|cds0909	FDA2|cds0876	HM15|cds0862	SAURJH1_RS05250	JS39|cds2190	LGA2|cds0929	M013|cds0877	MN8|cds0012	SAR_RS04820	MS4|cds0895	MW_RS04670	SA_RS04790	SAOUHSC_00922	NWMN_RS04810	SAB_RS04565	RKI4|cds0785	ST22|cds0874	ST39|cds0963	TW20|cds1015	V220|cds0911	XQ|cds0371	1299|cds1405	2012|cds2367	2041|cds2442	2116|cds2067	2122|cds2032	2128|cds2053	CCEE|cds0446	CCEF|cds1601	CCEM|cds0101	CCEN|cds0403	CCEP|cds0368	F876|cds0750	M211|cds0804	MSHR|cds0838	SH3|cds0801	CCEG|cds0492	CCEH|cds1809	CCEK|cds2309	CCEL|cds2162
Cluster0571	0402|cds0962	1181|cds0954	6159|cds0854	6850|cds0839	ATCC|cds0844	CA34|cds0888	CN1|cds0872	SACOL_RS05065	DAR4|cds0922	ED13|cds0910	FDA2|cds0877	HM15|cds0863	SAURJH1_RS05255	JS39|cds2191	LGA2|cds0930	M013|cds0878	MN8|cds0011	SAR_RS04825	MS4|cds0896	MW_RS04675	SA_RS04795	SAOUHSC_00923	NWMN_RS04815	SAB_RS04570	RKI4|cds0786	ST22|cds0875	ST39|cds0964	TW20|cds1016	V220|cds0912	XQ|cds0372	1299|cds1406	2012|cds0747	2041|cds2481	2116|cds2068	2122|cds2523	2128|cds0001	CCEE|cds0445	CCEF|cds1600	CCEM|cds0102	CCEN|cds0404	CCEP|cds0369	F876|cds0751	M211|cds0805	MSHR|cds0839	SH3|cds0802	CCEG|cds0493	CCEH|cds1810	CCEK|cds2308	CCEL|cds2163
Cluster0572	0402|cds0965	1181|cds0957	6159|cds0857	6850|cds0842	ATCC|cds0847	CA34|cds0891	CN1|cds0875	SACOL_RS05080	DAR4|cds0925	ED13|cds0913	FDA2|cds0880	HM15|cds0866	SAURJH1_RS05270	JS39|cds2194	LGA2|cds0933	M013|cds0881	MN8|cds0009	SAR_RS04840	MS4|cds0899	MW_RS04690	SA_RS04810	SAOUHSC_00926	NWMN_RS04830	SAB_RS04585	RKI4|cds0789	ST22|cds0878	ST39|cds0967	TW20|cds1019	V220|cds0915	XQ|cds0375	1299|cds1409	2012|cds0750	2041|cds2484	2116|cds2071	2122|cds2526	2128|cds0004	CCEE|cds0442	CCEF|cds1597	CCEM|cds0105	CCEN|cds0407	CCEP|cds0372	F876|cds0754	M211|cds0808	MSHR|cds0842	SH3|cds0805	CCEG|cds0496	CCEH|cds1813	CCEK|cds2305	CCEL|cds2166
Cluster0573	0402|cds0973	1181|cds0964	6159|cds0865	6850|cds0850	ATCC|cds0859	CA34|cds0899	CN1|cds0883	SACOL_RS05120	DAR4|cds0933	ED13|cds0921	FDA2|cds0888	HM15|cds0875	SAURJH1_RS05310	JS39|cds2202	LGA2|cds0941	M013|cds0890	MN8|cds2787	SAR_RS04905	MS4|cds0908	MW_RS04730	SA_RS04850	spxA	NWMN_RS04870	SAB_RS04625	RKI4|cds0796	ST22|cds0886	ST39|cds0975	TW20|cds1027	V220|cds0923	XQ|cds0381	1299|cds1417	2012|cds0758	2041|cds1607	2116|cds1430	2122|cds0553	2128|cds0012	CCEE|cds0434	CCEF|cds1589	CCEM|cds0113	CCEN|cds0415	CCEP|cds0379	F876|cds0762	M211|cds0816	MSHR|cds0850	SH3|cds0813	CCEG|cds0499	CCEH|cds1821	CCEK|cds2297	CCEL|cds2174
Cluster0574	0402|cds0974	1181|cds0965	6159|cds0866	6850|cds0851	ATCC|cds0860	CA34|cds0900	CN1|cds0884	SACOL_RS05125	DAR4|cds0934	ED13|cds0922	FDA2|cds0889	HM15|cds0877	SAURJH1_RS05315	JS39|cds2203	LGA2|cds0942	M013|cds0891	MN8|cds2786	SAR_RS04910	MS4|cds0909	MW_RS04735	SA_RS04855	SAOUHSC_00935	NWMN_RS04875	SAB_RS04630	RKI4|cds0797	ST22|cds0887	ST39|cds0976	TW20|cds1028	V220|cds0924	XQ|cds0382	1299|cds1418	2012|cds0759	2041|cds1608	2116|cds1431	2122|cds0554	2128|cds0013	CCEE|cds0433	CCEF|cds1588	CCEM|cds0114	CCEN|cds0416	CCEP|cds0380	F876|cds0763	M211|cds0817	MSHR|cds0851	SH3|cds0814	CCEG|cds0500	CCEH|cds1822	CCEK|cds2296	CCEL|cds2175
Cluster0575	0402|cds0976	1181|cds0967	6159|cds0868	6850|cds0853	ATCC|cds0862	CA34|cds0902	CN1|cds0886	SACOL_RS05135	DAR4|cds0936	ED13|cds0924	FDA2|cds0891	HM15|cds0879	SAURJH1_RS05325	JS39|cds2206	LGA2|cds0944	M013|cds0893	MN8|cds2784	SAR_RS04920	MS4|cds0911	MW_RS04745	SA_RS04865	SAOUHSC_00937	NWMN_RS04885	SAB_RS04640	RKI4|cds0799	ST22|cds0889	ST39|cds0978	TW20|cds1029	V220|cds0925	XQ|cds0384	1299|cds1420	2012|cds0761	2041|cds1610	2116|cds1433	2122|cds0556	2128|cds0015	CCEE|cds0431	CCEF|cds1587	CCEM|cds0116	CCEN|cds0418	CCEP|cds0382	F876|cds0765	M211|cds0819	MSHR|cds0853	SH3|cds0816	CCEG|cds0502	CCEH|cds1824	CCEK|cds2294	CCEL|cds2177
Cluster0576	0402|cds0977	1181|cds0968	6159|cds0869	6850|cds0855	ATCC|cds0863	CA34|cds0903	CN1|cds0887	SACOL_RS05140	DAR4|cds0937	ED13|cds0925	FDA2|cds0892	HM15|cds0880	SAURJH1_RS05330	JS39|cds2207	LGA2|cds0945	M013|cds0894	MN8|cds2783	SAR_RS04925	MS4|cds0912	MW_RS04750	SA_RS04870	SAOUHSC_00938	NWMN_RS04890	SAB_RS04645	RKI4|cds0800	ST22|cds0890	ST39|cds0979	TW20|cds1030	V220|cds0926	XQ|cds0385	1299|cds1421	2012|cds0762	2041|cds1611	2116|cds1434	2122|cds0557	2128|cds0016	CCEE|cds0430	CCEF|cds1586	CCEM|cds0117	CCEN|cds0419	CCEP|cds0383	F876|cds0766	M211|cds0820	MSHR|cds0854	SH3|cds0817	CCEG|cds0503	CCEH|cds1825	CCEK|cds2293	CCEL|cds2178
Cluster0577	0402|cds0978	1181|cds0969	6159|cds0870	6850|cds0856	ATCC|cds0864	CA34|cds0904	CN1|cds0888	SACOL_RS05145	DAR4|cds0938	ED13|cds0926	FDA2|cds0893	HM15|cds0881	SAURJH1_RS05335	JS39|cds2208	LGA2|cds0946	M013|cds0895	MN8|cds2782	SAR_RS04930	MS4|cds0913	MW_RS04755	SA_RS04875	SAOUHSC_00939	NWMN_RS04895	SAB_RS04650	RKI4|cds0801	ST22|cds0891	ST39|cds0980	TW20|cds1031	V220|cds0927	XQ|cds0386	1299|cds1422	2012|cds0763	2041|cds1612	2116|cds1435	2122|cds0558	2128|cds0017	CCEE|cds0429	CCEF|cds1585	CCEM|cds0118	CCEN|cds0420	CCEP|cds0384	F876|cds0767	M211|cds0821	MSHR|cds0855	SH3|cds0818	CCEG|cds0504	CCEH|cds1826	CCEK|cds2292	CCEL|cds2179
Cluster0578	0402|cds0979	1181|cds0970	6159|cds0871	6850|cds0857	ATCC|cds0865	CA34|cds0905	CN1|cds0889	SACOL_RS05150	DAR4|cds0939	ED13|cds0927	FDA2|cds0894	HM15|cds0882	SAURJH1_RS05340	JS39|cds2209	LGA2|cds0947	M013|cds0896	MN8|cds2781	SAR_RS04935	MS4|cds0914	MW_RS04760	SA_RS04880	SAOUHSC_00940	NWMN_RS04900	SAB_RS04655	RKI4|cds0802	ST22|cds0892	ST39|cds0981	TW20|cds1032	V220|cds0928	XQ|cds0387	1299|cds1423	2012|cds0764	2041|cds1613	2116|cds1436	2122|cds0559	2128|cds0018	CCEE|cds0428	CCEF|cds1584	CCEM|cds0119	CCEN|cds0421	CCEP|cds0385	F876|cds0768	M211|cds0822	MSHR|cds0856	SH3|cds0819	CCEG|cds0505	CCEH|cds1827	CCEK|cds2291	CCEL|cds2180
Cluster0579	0402|cds0980	1181|cds0971	6159|cds0872	6850|cds0858	ATCC|cds0866	CA34|cds0906	CN1|cds0890	SACOL_RS05155	DAR4|cds0940	ED13|cds0928	FDA2|cds0895	HM15|cds0883	SAURJH1_RS05345	JS39|cds2210	LGA2|cds0948	M013|cds0897	MN8|cds2780	SAR_RS04940	MS4|cds0915	MW_RS04765	SA_RS04885	SAOUHSC_00941	NWMN_RS04905	SAB_RS04660	RKI4|cds0803	ST22|cds0893	ST39|cds0982	TW20|cds1033	V220|cds0929	XQ|cds0388	1299|cds1424	2012|cds0765	2041|cds1614	2116|cds1437	2122|cds0560	2128|cds0019	CCEE|cds0427	CCEF|cds1583	CCEM|cds0120	CCEN|cds0422	CCEP|cds0386	F876|cds0769	M211|cds0823	MSHR|cds0857	SH3|cds0820	CCEG|cds0506	CCEH|cds1828	CCEK|cds2290	CCEL|cds2181
Cluster0580	0402|cds0981	1181|cds0972	6159|cds0873	6850|cds0859	ATCC|cds0867	CA34|cds0907	CN1|cds0891	SACOL_RS05160	DAR4|cds0941	ED13|cds0929	FDA2|cds0896	HM15|cds0884	SAURJH1_RS05350	JS39|cds2211	LGA2|cds0949	M013|cds0898	MN8|cds2779	SAR_RS04945	MS4|cds0916	MW_RS04770	SA_RS04890	SAOUHSC_00942	NWMN_RS04910	SAB_RS04665	RKI4|cds0804	ST22|cds0894	ST39|cds0983	TW20|cds1034	V220|cds0930	XQ|cds0389	1299|cds1425	2012|cds0766	2041|cds1615	2116|cds1438	2122|cds0561	2128|cds0020	CCEE|cds0426	CCEF|cds1582	CCEM|cds0121	CCEN|cds0423	CCEP|cds0387	F876|cds0770	M211|cds0824	MSHR|cds0858	SH3|cds0821	CCEG|cds0507	CCEH|cds1829	CCEK|cds2289	CCEL|cds2182
Cluster0581	0402|cds0982	1181|cds0973	6159|cds0874	6850|cds0860	ATCC|cds0868	CA34|cds0908	CN1|cds0892	ppnK	DAR4|cds0942	ED13|cds0930	FDA2|cds0897	HM15|cds0885	ppnK	JS39|cds2212	LGA2|cds0950	M013|cds0899	MN8|cds2778	ppnK	MS4|cds0917	ppnK	ppnK	ppnK	ppnK	ppnK	RKI4|cds0805	ST22|cds0895	ST39|cds0984	TW20|cds1035	V220|cds0931	XQ|cds0390	1299|cds1426	2012|cds0767	2041|cds1616	2116|cds1439	2122|cds0562	2128|cds0021	CCEE|cds0425	CCEF|cds1581	CCEM|cds0122	CCEN|cds0424	CCEP|cds0388	F876|cds0771	M211|cds0825	MSHR|cds0859	SH3|cds0822	CCEG|cds0508	CCEH|cds1830	CCEK|cds2288	CCEL|cds2183
Cluster0582	0402|cds0983	1181|cds0974	6159|cds0875	6850|cds0861	ATCC|cds0869	CA34|cds0909	CN1|cds0893	SACOL_RS05170	DAR4|cds0943	ED13|cds0931	FDA2|cds0898	HM15|cds0886	SAURJH1_RS05360	JS39|cds2213	LGA2|cds0951	M013|cds0900	MN8|cds2777	SAR_RS04955	MS4|cds0918	MW_RS04780	SA_RS04900	SAOUHSC_00944	NWMN_RS04920	SAB_RS04675	RKI4|cds0806	ST22|cds0896	ST39|cds0985	TW20|cds1036	V220|cds0932	XQ|cds0391	1299|cds1427	2012|cds0768	2041|cds1617	2116|cds1440	2122|cds0563	2128|cds0022	CCEE|cds0424	CCEF|cds1580	CCEM|cds0123	CCEN|cds0425	CCEP|cds0389	F876|cds0772	M211|cds0826	MSHR|cds0860	SH3|cds0823	CCEG|cds0509	CCEH|cds1831	CCEK|cds2287	CCEL|cds2184
Cluster0583	0402|cds0984	1181|cds0975	6159|cds0876	6850|cds0862	ATCC|cds0870	CA34|cds0910	CN1|cds0894	SACOL_RS05175	DAR4|cds0944	ED13|cds0932	FDA2|cds0899	HM15|cds0887	SAURJH1_RS05365	JS39|cds2214	LGA2|cds0952	M013|cds0901	MN8|cds2776	SAR_RS04960	MS4|cds0919	MW_RS04785	SA_RS04905	SAOUHSC_00945	NWMN_RS04925	SAB_RS04680	RKI4|cds0807	ST22|cds0897	ST39|cds0986	TW20|cds1037	V220|cds0933	XQ|cds0392	1299|cds1428	2012|cds0769	2041|cds1618	2116|cds1441	2122|cds0564	2128|cds0023	CCEE|cds0423	CCEF|cds1579	CCEM|cds0124	CCEN|cds0426	CCEP|cds0390	F876|cds0773	M211|cds0827	MSHR|cds0861	SH3|cds0824	CCEG|cds0510	CCEH|cds1832	CCEK|cds2286	CCEL|cds2185
Cluster0584	0402|cds0986	1181|cds0977	6159|cds0878	6850|cds0864	ATCC|cds0872	CA34|cds0912	CN1|cds0896	SACOL_RS05185	DAR4|cds0946	ED13|cds0934	FDA2|cds0901	HM15|cds0889	SAURJH1_RS05375	JS39|cds2216	LGA2|cds0954	M013|cds0903	MN8|cds2774	SAR_RS04970	MS4|cds0921	MW_RS04795	SA_RS04915	SAOUHSC_00947	NWMN_RS04935	SAB_RS04690	RKI4|cds0809	ST22|cds0899	ST39|cds0988	TW20|cds1039	V220|cds0935	XQ|cds0394	1299|cds1430	2012|cds0771	2041|cds1620	2116|cds1443	2122|cds0566	2128|cds0025	CCEE|cds0421	CCEF|cds1577	CCEM|cds0126	CCEN|cds0428	CCEP|cds0392	F876|cds0775	M211|cds0829	MSHR|cds0863	SH3|cds0826	CCEG|cds0512	CCEH|cds1834	CCEK|cds2284	CCEL|cds2187
Cluster0585	0402|cds0987	1181|cds0978	6159|cds0879	6850|cds0865	ATCC|cds0873	CA34|cds0913	CN1|cds0897	SACOL_RS05190	DAR4|cds0947	ED13|cds0935	FDA2|cds0902	HM15|cds0890	SAURJH1_RS05380	JS39|cds2217	LGA2|cds0955	M013|cds0904	MN8|cds2773	SAR_RS04975	MS4|cds0922	MW_RS04800	SA_RS04920	SAOUHSC_00948	NWMN_RS04940	SAB_RS04695	RKI4|cds0810	ST22|cds0900	ST39|cds0989	TW20|cds1040	V220|cds0936	XQ|cds0395	1299|cds1431	2012|cds0772	2041|cds1621	2116|cds1444	2122|cds0567	2128|cds0026	CCEE|cds0420	CCEF|cds1576	CCEM|cds0127	CCEN|cds0429	CCEP|cds0393	F876|cds0776	M211|cds0830	MSHR|cds0864	SH3|cds0827	CCEG|cds0513	CCEH|cds1835	CCEK|cds2283	CCEL|cds2188
Cluster0586	0402|cds0988	1181|cds0979	6159|cds0880	6850|cds0866	ATCC|cds0874	CA34|cds0914	CN1|cds0898	SACOL_RS05195	DAR4|cds0948	ED13|cds0936	FDA2|cds0903	HM15|cds0891	SAURJH1_RS05385	JS39|cds2218	LGA2|cds0956	M013|cds0905	MN8|cds2772	SAR_RS04980	MS4|cds0923	MW_RS04805	SA_RS04925	SAOUHSC_00949	NWMN_RS04945	SAB_RS04700	RKI4|cds0811	ST22|cds0901	ST39|cds0990	TW20|cds1041	V220|cds0937	XQ|cds0396	1299|cds1432	2012|cds0773	2041|cds1622	2116|cds1445	2122|cds0568	2128|cds0027	CCEE|cds0419	CCEF|cds1575	CCEM|cds0128	CCEN|cds0430	CCEP|cds0394	F876|cds0777	M211|cds0831	MSHR|cds0865	SH3|cds0828	CCEG|cds0514	CCEH|cds1836	CCEK|cds2282	CCEL|cds2189
Cluster0587	0402|cds0989	1181|cds0980	6159|cds0881	6850|cds0867	ATCC|cds0875	CA34|cds0915	CN1|cds0899	SACOL_RS05200	DAR4|cds0949	ED13|cds0937	FDA2|cds0904	HM15|cds0892	SAURJH1_RS05390	JS39|cds2219	LGA2|cds0957	M013|cds0906	MN8|cds2771	SAR_RS04985	MS4|cds0924	MW_RS04810	SA_RS04930	SAOUHSC_00950	NWMN_RS04950	SAB_RS04705	RKI4|cds0812	ST22|cds0902	ST39|cds0991	TW20|cds1042	V220|cds0938	XQ|cds0397	1299|cds1433	2012|cds0774	2041|cds1623	2116|cds1446	2122|cds0569	2128|cds0028	CCEE|cds0418	CCEF|cds1574	CCEM|cds0129	CCEN|cds0431	CCEP|cds0395	F876|cds0778	M211|cds0832	MSHR|cds0866	SH3|cds0829	CCEG|cds0515	CCEH|cds1837	CCEK|cds2281	CCEL|cds2190
Cluster0588	0402|cds0990	1181|cds0981	6159|cds0882	6850|cds0869	ATCC|cds0877	CA34|cds0916	CN1|cds0902	SACOL_RS05205	DAR4|cds0950	ED13|cds0938	FDA2|cds0905	HM15|cds0893	SAURJH1_RS05395	JS39|cds2222	LGA2|cds0958	M013|cds0909	MN8|cds2768	SAR_RS05000	MS4|cds0926	MW_RS04815	SA_RS04935	SAOUHSC_00951	NWMN_RS04955	SAB_RS04710	RKI4|cds0813	ST22|cds0903	ST39|cds0992	TW20|cds1043	V220|cds0939	XQ|cds0398	1299|cds1434	2012|cds0775	2041|cds1624	2116|cds1447	2122|cds0570	2128|cds0029	CCEE|cds0417	CCEF|cds1573	CCEM|cds0130	CCEN|cds0432	CCEP|cds0396	F876|cds0779	M211|cds0833	MSHR|cds0867	SH3|cds0830	CCEG|cds0516	CCEH|cds1838	CCEK|cds2280	CCEL|cds2191
Cluster0589	0402|cds0991	1181|cds0982	6159|cds0883	6850|cds0871	ATCC|cds0878	CA34|cds0917	CN1|cds0903	SACOL_RS05210	DAR4|cds0951	ED13|cds0939	FDA2|cds0906	HM15|cds0894	SAURJH1_RS05400	JS39|cds2223	LGA2|cds0959	M013|cds0910	MN8|cds2767	SAR_RS05005	MS4|cds0927	MW_RS04820	SA_RS04940	SAOUHSC_00952	NWMN_RS04960	SAB_RS04715	RKI4|cds0814	ST22|cds0904	ST39|cds0993	TW20|cds1044	V220|cds0940	XQ|cds0399	1299|cds1435	2012|cds0776	2041|cds1625	2116|cds1448	2122|cds0571	2128|cds0030	CCEE|cds0416	CCEF|cds1572	CCEM|cds0131	CCEN|cds0433	CCEP|cds0397	F876|cds0780	M211|cds0834	MSHR|cds0868	SH3|cds0831	CCEG|cds0517	CCEH|cds1839	CCEK|cds2279	CCEL|cds1818
Cluster0590	0402|cds0992	1181|cds0983	6159|cds0884	6850|cds0872	ATCC|cds0879	CA34|cds0918	CN1|cds0904	SACOL_RS05215	DAR4|cds0952	ED13|cds0940	FDA2|cds0907	HM15|cds0895	SAURJH1_RS05405	JS39|cds2224	LGA2|cds0960	M013|cds0911	MN8|cds2766	SAR_RS05010	MS4|cds0928	MW_RS04825	SA_RS04945	SAOUHSC_00953	NWMN_RS04965	SAB_RS04720	RKI4|cds0815	ST22|cds0905	ST39|cds0994	TW20|cds1045	V220|cds0941	XQ|cds0400	1299|cds1436	2012|cds0777	2041|cds1626	2116|cds1449	2122|cds0572	2128|cds0031	CCEE|cds0415	CCEF|cds1571	CCEM|cds0132	CCEN|cds0434	CCEP|cds0398	F876|cds0781	M211|cds0835	MSHR|cds0869	SH3|cds0832	CCEG|cds0518	CCEH|cds1840	CCEK|cds2278	CCEL|cds1819
Cluster0591	0402|cds0993	1181|cds0984	6159|cds0885	6850|cds0873	ATCC|cds0880	CA34|cds0919	CN1|cds0905	SACOL_RS05220	DAR4|cds0953	ED13|cds0941	FDA2|cds0908	HM15|cds0896	SAURJH1_RS05410	JS39|cds2225	LGA2|cds0961	M013|cds0912	MN8|cds2765	SAR_RS05015	MS4|cds0929	MW_RS04830	SA_RS04950	SAOUHSC_00954	NWMN_RS04970	SAB_RS04725	RKI4|cds0816	ST22|cds0906	ST39|cds0995	TW20|cds1046	V220|cds0942	XQ|cds0401	1299|cds1437	2012|cds0778	2041|cds1627	2116|cds1450	2122|cds0573	2128|cds0032	CCEE|cds0414	CCEF|cds1570	CCEM|cds0133	CCEN|cds0435	CCEP|cds0399	F876|cds0782	M211|cds0836	MSHR|cds0870	SH3|cds0833	CCEG|cds0519	CCEH|cds1841	CCEK|cds2277	CCEL|cds1820
Cluster0592	0402|cds0994	1181|cds0985	6159|cds0886	6850|cds0874	ATCC|cds0881	CA34|cds0920	CN1|cds0906	SACOL_RS05225	DAR4|cds0954	ED13|cds0942	FDA2|cds0909	HM15|cds0897	SAURJH1_RS05415	JS39|cds2226	LGA2|cds0962	M013|cds0913	MN8|cds2764	SAR_RS05020	MS4|cds0930	MW_RS04835	SA_RS04955	SAOUHSC_00955	NWMN_RS04975	SAB_RS04730	RKI4|cds0817	ST22|cds0907	ST39|cds0996	TW20|cds1047	V220|cds0943	XQ|cds0402	1299|cds1438	2012|cds0779	2041|cds1628	2116|cds1451	2122|cds0574	2128|cds0033	CCEE|cds0413	CCEF|cds1569	CCEM|cds0134	CCEN|cds0436	CCEP|cds0400	F876|cds0783	M211|cds0837	MSHR|cds0871	SH3|cds0834	CCEG|cds0520	CCEH|cds1842	CCEK|cds2276	CCEL|cds1821
Cluster0593	0402|cds0995	1181|cds0986	6159|cds0887	6850|cds0875	ATCC|cds0882	CA34|cds0921	CN1|cds0907	SACOL_RS05230	DAR4|cds0955	ED13|cds0943	FDA2|cds0910	HM15|cds0898	SAURJH1_RS05420	JS39|cds2227	LGA2|cds0963	M013|cds0914	MN8|cds2763	SAR_RS05025	MS4|cds0931	MW_RS04840	SA_RS04960	prfC	NWMN_RS04980	SAB_RS04735	RKI4|cds0818	ST22|cds0908	ST39|cds0997	TW20|cds1048	V220|cds0944	XQ|cds0403	1299|cds1439	2012|cds0780	2041|cds1629	2116|cds1452	2122|cds0575	2128|cds0034	CCEE|cds0412	CCEF|cds1568	CCEM|cds0135	CCEN|cds0437	CCEP|cds0401	F876|cds0784	M211|cds0838	MSHR|cds0872	SH3|cds0835	CCEG|cds0521	CCEH|cds1843	CCEK|cds2275	CCEL|cds1822
Cluster0594	0402|cds0996	1181|cds0987	6159|cds0888	6850|cds0876	ATCC|cds0883	CA34|cds0922	CN1|cds0908	SACOL_RS05235	DAR4|cds0956	ED13|cds0944	FDA2|cds0911	HM15|cds0899	SAURJH1_RS05425	JS39|cds2228	LGA2|cds0964	M013|cds0915	MN8|cds2762	SAR_RS05030	MS4|cds0932	MW_RS04845	SA_RS04965	SAOUHSC_00957	NWMN_RS04985	SAB_RS04740	RKI4|cds0819	ST22|cds0909	ST39|cds0998	TW20|cds1049	V220|cds0945	XQ|cds0404	1299|cds1440	2012|cds0781	2041|cds1630	2116|cds1453	2122|cds0576	2128|cds0035	CCEE|cds0411	CCEF|cds1567	CCEM|cds0136	CCEN|cds0438	CCEP|cds0402	F876|cds0785	M211|cds0839	MSHR|cds0873	SH3|cds0836	CCEG|cds0522	CCEH|cds1844	CCEK|cds2274	CCEL|cds1823
Cluster0595	0402|cds0997	1181|cds0988	6159|cds0889	6850|cds0877	ATCC|cds0884	CA34|cds0923	CN1|cds0910	SACOL_RS05240	DAR4|cds0957	ED13|cds0945	FDA2|cds0912	HM15|cds0900	SAURJH1_RS05750	JS39|cds2229	LGA2|cds0965	M013|cds0917	MN8|cds2761	SAR_RS05035	MS4|cds0933	MW_RS04850	SA_RS04970	SAOUHSC_00958	NWMN_RS04990	SAB_RS04745	RKI4|cds0820	ST22|cds0910	ST39|cds0999	TW20|cds1050	V220|cds0946	XQ|cds0405	1299|cds1441	2012|cds0782	2041|cds1631	2116|cds1454	2122|cds0577	2128|cds0036	CCEE|cds0410	CCEF|cds1566	CCEM|cds0137	CCEN|cds0439	CCEP|cds0403	F876|cds0786	M211|cds0840	MSHR|cds0874	SH3|cds0837	CCEG|cds0523	CCEH|cds1845	CCEK|cds2273	CCEL|cds1824
Cluster0596	0402|cds0998	1181|cds0989	6159|cds0890	6850|cds0878	ATCC|cds0885	CA34|cds0924	CN1|cds0911	SACOL_RS05245	DAR4|cds0958	ED13|cds0946	FDA2|cds0913	HM15|cds0901	SAURJH1_RS05755	JS39|cds2230	LGA2|cds0966	M013|cds0918	MN8|cds2760	SAR_RS05040	MS4|cds0934	MW_RS04855	SA_RS04975	SAOUHSC_00959	NWMN_RS04995	SAB_RS04750	RKI4|cds0821	ST22|cds0911	ST39|cds1000	TW20|cds1051	V220|cds0947	XQ|cds0406	1299|cds1442	2012|cds0783	2041|cds1632	2116|cds1455	2122|cds0578	2128|cds0037	CCEE|cds0409	CCEF|cds1565	CCEM|cds0138	CCEN|cds0440	CCEP|cds0404	F876|cds0787	M211|cds0841	MSHR|cds0875	SH3|cds0838	CCEG|cds0524	CCEH|cds1846	CCEK|cds2272	CCEL|cds1825
Cluster0597	0402|cds0999	1181|cds0990	6159|cds0891	6850|cds0879	ATCC|cds0886	CA34|cds0925	CN1|cds0912	SACOL_RS05250	DAR4|cds0959	ED13|cds0947	FDA2|cds0914	HM15|cds0902	SAURJH1_RS05760	JS39|cds2231	LGA2|cds0967	M013|cds0919	MN8|cds2759	SAR_RS05045	MS4|cds0935	MW_RS04860	SA_RS04980	SAOUHSC_00960	NWMN_RS05000	SAB_RS04755	RKI4|cds0822	ST22|cds0912	ST39|cds1001	TW20|cds1052	V220|cds0948	XQ|cds0407	1299|cds1443	2012|cds0784	2041|cds1633	2116|cds1456	2122|cds0579	2128|cds0038	CCEE|cds0408	CCEF|cds1564	CCEM|cds0139	CCEN|cds0441	CCEP|cds0405	F876|cds0788	M211|cds0842	MSHR|cds0876	SH3|cds0839	CCEG|cds0525	CCEH|cds1847	CCEK|cds2271	CCEL|cds1826
Cluster0598	0402|cds1001	1181|cds0992	6159|cds0893	6850|cds0881	ATCC|cds0888	CA34|cds0927	CN1|cds0914	SACOL_RS05270	DAR4|cds0961	ED13|cds0949	FDA2|cds0916	HM15|cds0904	SAURJH1_RS05780	JS39|cds2233	LGA2|cds0969	M013|cds0921	MN8|cds2757	SAR_RS05065	MS4|cds0937	MW_RS04880	SA_RS05000	SAOUHSC_00962	NWMN_RS05020	SAB_RS04775	RKI4|cds0824	ST22|cds0914	ST39|cds1003	TW20|cds1054	V220|cds0949	XQ|cds0408	1299|cds1848	2012|cds2436	2041|cds1635	2116|cds1458	2122|cds0581	2128|cds0040	CCEE|cds0406	CCEF|cds1562	CCEM|cds0141	CCEN|cds0443	CCEP|cds0407	F876|cds0790	M211|cds0844	MSHR|cds0878	SH3|cds0841	CCEG|cds0527	CCEH|cds1849	CCEK|cds2269	CCEL|cds1828
Cluster0599	0402|cds1002	1181|cds0993	6159|cds0894	6850|cds0882	ATCC|cds0889	CA34|cds0928	CN1|cds0915	SACOL_RS05275	DAR4|cds0962	ED13|cds0950	FDA2|cds0917	HM15|cds0905	SAURJH1_RS05785	JS39|cds2234	LGA2|cds0970	M013|cds0922	MN8|cds2756	SAR_RS05070	MS4|cds0938	MW_RS04885	SA_RS05005	SAOUHSC_00963	NWMN_RS05025	SAB_RS04780	RKI4|cds0825	ST22|cds0915	ST39|cds1004	TW20|cds1055	V220|cds0950	XQ|cds0409	1299|cds1849	2012|cds2437	2041|cds1636	2116|cds1459	2122|cds0582	2128|cds0041	CCEE|cds0405	CCEF|cds1561	CCEM|cds0142	CCEN|cds0444	CCEP|cds0408	F876|cds0791	M211|cds0845	MSHR|cds0879	SH3|cds0842	CCEG|cds0528	CCEH|cds1850	CCEK|cds2268	CCEL|cds1829
Cluster0600	0402|cds1004	1181|cds0995	6159|cds0896	6850|cds0884	ATCC|cds0891	CA34|cds0930	CN1|cds0917	SACOL_RS05285	DAR4|cds0963	ED13|cds0952	FDA2|cds0919	HM15|cds0907	SAURJH1_RS05795	JS39|cds2236	LGA2|cds0972	M013|cds0924	MN8|cds2754	SAR_RS05080	MS4|cds0940	MW_RS04895	SA_RS05015	SAOUHSC_00965	NWMN_RS05035	SAB_RS04790	RKI4|cds0826	ST22|cds0917	ST39|cds1006	TW20|cds1057	V220|cds0952	XQ|cds0411	1299|cds1851	2012|cds2439	2041|cds1638	2116|cds1461	2122|cds0584	2128|cds0043	CCEE|cds0403	CCEF|cds1559	CCEM|cds0144	CCEN|cds0446	CCEP|cds0410	F876|cds0793	M211|cds0847	MSHR|cds0881	SH3|cds0844	CCEG|cds0530	CCEH|cds1852	CCEK|cds2266	CCEL|cds1831
[truncated: 3,649 more rows]
[truncated: 2 more columns]

## Sheet: Sheet3
17	adsA	Cluster0052	0402|cds0023	1181|cds0023	6159|cds0023	6850|cds0023	ATCC|cds0023	CA34|cds0023	CN1|cds0023	COL|cds0023	DAR4|cds0023	ED13|cds0023	FDA2|cds0022	HM15|cds0023	JH1|cds0023	JS39|cds1325	LGA2|cds0023	M013|cds0024	MN8|cds0851	MR25|cds0023	MS4|cds0024	MW2|cds0023	N315|cds0023	NCTC|cds0023	Newm|cds0023	RF12|cds0023	RKI4|cds0023	ST22|cds0023	ST39|cds0023	TW20|cds0023	V220|cds0023	XQ|cds2222	1299|cds1114	2012|cds0442	2041|cds0986	2116|cds0620	2122|cds2388	2128|cds1562	CCEE|cds1796	CCEF|cds0283	CCEM|cds1523	CCEN|cds1824	CCEP|cds1733	F876|cds1288	M211|cds1959	MSHR|cds0023	SH3|cds2563	CCEG|cds0376	CCEH|cds1152
[truncated: 109 more rows]
[truncated: 4 more columns]

[truncated: 1 more sheets: noPseudo]
